# Supplementary material for: Extracellular CahB1 from Sodalinema gerasimenkoae IPPAS B-353 Acts as a Functional Carboxysomal β-Carbonic Anhydrase in Synechocystis sp. PCC6803
Source: Plants (Basel). 2023 Jan 6;12(2):265. doi: 10.3390/plants12020265 (PMC9865033; doi:10.3390/plants12020265)
Supplement: Supplementary file 1 [file plants-12-00265-s001.zip]

Archive with 4 entries (4 files):
- File S1 _ MDPI PLANTS CahB1 _ Cyanobacterial beta-CA Secretion Signal Predictions REV.pdf
- File S2 _ MDPI PLANTS CahB1 _ vector sequences.gb
- File S3 _ MDPI PLANTS CahB1 _ raw data and analyses.xlsx
- File S4 _ MDPI PLANTS CahB1 _ Original Images DNA Gels and Protein Blots.pdf
