# Supplementary material for: Extracellular CahB1 from Sodalinema gerasimenkoae IPPAS B-353 Acts as a Functional Carboxysomal β-Carbonic Anhydrase in Synechocystis sp. PCC6803
Source: Plants (Basel). 2023 Jan 6;12(2):265. doi: 10.3390/plants12020265 (PMC9865033; doi:10.3390/plants12020265)
Supplement: Supplementary file 1 [file plants-12-00265-s001.zip › File S2 _ MDPI PLANTS CahB1 _ vector sequences.gb]

LOCUS       pDccaA_KanR             6917 bp    DNA     circular UNA 04-OCT-2022
DEFINITION  A new nucleotide sequence entered manually.
ACCESSION   urn.local...o-fdu59hq
VERSION     urn.local...o-fdu59hq
KEYWORDS    .
SOURCE      
  ORGANISM  .
FEATURES             Location/Qualifiers
     misc_feature    4870..5369
                     /standard_name="slr1347 UR"
     gene            5370..6417
                     /standard_name="KanR (nptI neomycin phosphotransferase
                     cassette) "
     misc_feature    6418..6917
                     /standard_name="slr1347 DR"
ORIGIN      
        1 acctgggccc actgcatcca ccccagtaca ttaaaaacgt ccgcaatgtg ttattaagtt
       61 gtctaagcgt caatttgttt acaccacaat atatcctgcc accagccagc caacagctcc
      121 ccgaccggca gctcggcaca aaatcaccac tcgatacagg cagcccatca gccgtgcggc
      181 tgcatgaaat cctggccggt ttgtctgatg ccaagctggc ggcctggccg gccagcttgg
      241 ccgctgaaga aaccgagcgc cgccgtctaa aaaggtgatg tgtatttgag taaaacagct
      301 tgcgtcatgc ggtcgctgcg tatatgatgc gatgagtaaa taaacaaata cgcaagggga
      361 acgcatgaag gttatcgctg tacttaacca gaaaggcggg tcaggcaaga cgaccatcgc
      421 aacccatcta gcccgcgccc tgcaactcgc cggggccgat gttctgttag tcgattccga
      481 tccccagggc agtgcccgcg attgggcggc cgtgcgggaa gatcaaccgc taaccgttgt
      541 cggcatcgac cgcccgacga ttgaccgcga cgtgaaggcc atcggccggc gcgacttcgt
      601 agtgatcgac ggagcgcccc aggcggcgga cttggctgtg tccgcgatca aggcagccga
      661 cttcgtgctg attccggtgc agccaagccc ttacgacata tgggccaccg ccgacctggt
      721 ggagctggtt aagcagcgca ttgaggtcac ggatggaagg ctacaagcgg cctttgtcgt
      781 gtcgcgggcg atcaaaggca cgcgcatcgg cggtgaggtt gccgaggcgc tggccgggta
      841 cgagctgccc attcttgagt cccgtatcac gcagcgcgtg agctacccag gcactgccgc
      901 cgccggcaca accgttcttg aatcagaacc cgagggcgac gctgcccgcg aggtccaggc
      961 gctggccgct gaaattaaat caaaactcat ttgagttaat gaggtaaaga gaaaatgagc
     1021 aaaagcacaa acacgctaag tgccggccgt ccgagcgcac gcagcagcaa ggctgcaacg
     1081 ttggccagcc tggcagacac gccagccatg aagcgggtca actttcagtt gccggcggag
     1141 gatcacacca agctgaagat gtacgcggta cgccaaggca agaccattac cgagctgcta
     1201 tctgaataca tcgcgcagct accagagtaa atgagcaaat gaataaatga gtagatgaat
     1261 tttagcggct aaaggaggcg gcatggaaaa tcaagaacaa ccaggcaccg acgccgtgga
     1321 atgccccatg tgtggaggaa cgggcggttg gccaggcgta agcggctggg ttgtctgccg
     1381 gccctgcaat ggcactggaa cccccaagcc cgaggaatcg gcgtgacggt cgcaaaccat
     1441 ccggcccggt acaaatcggc gcggcgctgg gtgatgacct ggtggagaag ttgaaggccg
     1501 cgcaggccgc ccagcggcaa cgcatcgagg cagaagcacg ccccggtgaa tcgtggcaag
     1561 cggccgctga tcgaatccgc aaagaatccc ggcaaccgcc ggcagccggt gcgccgtcga
     1621 ttaggaagcc gcccaagggc gacgagcaac cagatttttt cgttccgatg ctctatgacg
     1681 tgggcacccg cgatagtcgc agcatcatgg acgtggccgt tttccgtctg tcgaagcgtg
     1741 accgacgagc tggcgaggtg atccgctacg agcttccaga cgggcacgta gaggtttccg
     1801 cagggccggc cggcatggcc agtgtgtggg attacgacct ggtactgatg gcggtttccc
     1861 atctaaccga atccatgaac cgataccggg aagggaaggg agacaagccc ggccgcgtgt
     1921 tccgtccaca cgttgcggac gtactcaagt tctgccggcg agccgatggc ggaaagcaga
     1981 aagacgacct ggtagaaacc tgcattcggt taaacaccac gcacgttgcc atgcagcgta
     2041 cgaagaaggc caagaacggc cgcctggtga cggtatccga gggtgaagcc ttgattagcc
     2101 gctacaagat cgtaaagagc gaaaccgggc ggccggagta catcgagatc gagctagctg
     2161 attggatgta ccgcgagatc acagaaggca agaacccgga cgtgctgacg gttcaccccg
     2221 attacttttt gatcgatccc ggcatcggcc gttttctcta ccgcctggca cgccgcgccg
     2281 caggcaaggc agaagccaga tggttgttca agacgatcta cgaacgcagt ggcagcgccg
     2341 gagagttcaa gaagttctgt ttcaccgtgc gcaagctgat cgggtcaaat gacctgccgg
     2401 agtacgattt gaaggaggag gcggggcagg ctggcccgat cctagtcatg cgctaccgca
     2461 acctgatcga gggcgaagca tccgccggtt cctaatgtac ggagcagatg ctagggcaaa
     2521 ttgccctagc aggggaaaaa ggtcgaaaaa gcttctttcc tgtggatagc acgtacattg
     2581 ggaacccaaa gccgtacatt gggaaccgga acccgtacat tgggaaccca aagccgtaca
     2641 ttgggaaccg gtcacacatg taagtgactg atataaaaga gaaaaaaggc gatttttccg
     2701 cctaaaactc tttaaaactt attaaaactc ttaaaacccg cctggcctgt gcataactgt
     2761 ctggccagcg cacagccgaa gagctgcaaa aagcgcctac ccttcggtcg ctgcgctccc
     2821 tacgccccgc cgcttcgcgt cggcctatcg cggccgctgg ccgctcaaaa atggctggcc
     2881 tacggccagg caatctacca gggcgcggac aagccgcgcc gtcgccactc gaccgccggc
     2941 gcccacatca aggcaccgag ctcccatccc cccaggggct gcgcccctcg gccgcgaacg
     3001 gcctcacccc aaaaatggca gcgctggcca attcgtgcgc ggaaccccta tttgtttatt
     3061 tttctaaata cattcaaata tgtatccgct catgagacaa taaccctgat aaatgcttca
     3121 ataatattga aaaaggaaga gtatggctaa aatgagaata tcaccggaat tgaaaaaact
     3181 gatcgaaaaa taccgctgcg taaaagatac ggaaggaatg tctcctgcta aggtatataa
     3241 gctggtggga gaaaatgaaa acctatattt aaaaatgacg gacagccggt ataaagggac
     3301 cacctatgat gtggaacggg aaaaggacat gatgctatgg ctggaaggaa agctgcctgt
     3361 tccaaaggtc ctgcactttg aacggcatga tggctggagc aatctgctca tgagtgaggc
     3421 cgatggcgtc ctttgctcgg aagagtatga agatgaacaa agccctgaaa agattatcga
     3481 gctgtatgcg gagtgcatca ggctctttca ctccatcgac atatcggatt gtccctatac
     3541 gaatagctta gacagccgct tagccgaatt ggattactta ctgaataacg atctggccga
     3601 tgtggattgc gaaaactggg aagaggacac tccatttaaa gatccgcgcg agctgtatga
     3661 ttttttaaag acggaaaagc ccgaagagga acttgtcttt tcccacggcg acctgggaga
     3721 cagcaacatc tttgtgaaag atggcaaagt aagtggcttt attgatcttg ggagaagcgg
     3781 cagggcggac aagtggtatg acattgcctt ctgcgtccgg tcgatcaggg aggatatcgg
     3841 ggaagaacag tatgtcgagc tattttttga cttactgggg atcaagcctg attgggagaa
     3901 aataaaatat tatattttac tggatgaatt gttttagctg tcagaccaag tttactcata
     3961 tatactttag attgatttaa aacttcattt ttaatttaaa aggatctagg tgaagatcct
     4021 ttttgataat ctcatgacca aaatccctta acgtgagttt tcgttccact gagcgtcaga
     4081 ccccgtagaa aagatcaaag gatcttcctg agatcctttt tttctgcgcg taatctgctg
     4141 cttgcaaaca aaaaaaccac cgctaccagc ggtggtttgt ttgccggatc aagagctacc
     4201 aactcttttt ccgaaggtaa ctggcttcag cagagcgcag ataccaaata ctgtccttct
     4261 agtgtagccg tagttaggcc accacttcaa gaactctgta gcaccgccta catacctcgc
     4321 tctgctaatc ctgttaccag tggctgctgc cagtggcgat aagtcgtgtc ttaccgggtt
     4381 ggactcaaga cgatagttac cggataaggc gcagcggtcg ggctgaacgg ggggttcgtg
     4441 cacacagccc agcttggagc gaacgaccta caccgaactg agatacctac agcgtgagct
     4501 atgagaaagc gccacgcttc ccgaagggag aaaggcggac aggtatccgg taagcggcag
     4561 ggtcggaaca ggagagcgca cgagggagct tccaggggga aacgcctggt atctttatag
     4621 tcctgtcggg tttcgccacc tctgacttga gcgtcgattt ttgtgatgct cgtcaggggg
     4681 gcggagccta tggaaaaacg ccagcaacgc ggccttttta cggttcctgt ggttggcaca
     4741 tacaaatgga cgaacggata aaccttttca cgccctttta aatatccgat tattctaata
     4801 aacgctcttt tctcttaggt ttacccgcca atatatcctg tcaaacactg atagtttaaa
     4861 caggtaagca agccacatcg ggacaaacaa tggtgaacaa tttagtgacg atagtagcta
     4921 ccccctggaa atggccggga cgatgggcac cgcagagaac ttccgtcatg gctggaggag
     4981 gcagtaccgt agtttgatct cctttggcat caatgcccaa atccgtcacc gtcggggcaa
     5041 aaattaccgc cacccccaaa gattctgccc attggcgatc gccgtcgaag tcccggggat
     5101 atttttccaa atcttcaccg gggccaaatt gcaggggatt aacgaaaata gataacacga
     5161 ctaaatccat ttccgccacc gcccgtttga gcagactgcc atggccggcg tggagagatc
     5221 ccatggtagg aactaagccc acggttttgc cccgaccagc ttggcggaga taggtttgta
     5281 accctgcgat tgtgcgaaaa acctgcacca ttacttcttt gttattcttt ggattgtgtg
     5341 caaacgatgg aggtcattaa aacctttccg cttaccaatc gcttcggaaa gccacgttgt
     5401 gtctcaaaat ctctgatgtt acattgcaca agataaaaat atatcatcat gaacaataaa
     5461 actgtctgct tacataaaca gtaatacaag gggtgttatg agccatattc aacgggaaac
     5521 gtcttgctcg aggccgcgat taaattccaa catggatgct gatttatatg ggtataaatg
     5581 ggctcgcgat aatgtcgggc aatcaggtgc gacaatctat cgattgtatg ggaagcccga
     5641 tgcgccagag ttgtttctga aacatggcaa aggtagcgtt gccaatgatg ttacagatga
     5701 gatggtcaga ctaaactggc tgacggaatt tatgcctctt ccgaccatca agcattttat
     5761 ccgtactcct gatgatgcat ggttactcac cactgcgatc cccgggaaaa cagcattcca
     5821 ggtattagaa gaatatcctg attcaggtga aaatattgtt gatgcgctgg cagtgttcct
     5881 gcgccggttg cattcgattc ctgtttgtaa ttgtcctttt aacagcgatc gcgtatttcg
     5941 tctcgctcag gcgcaatcac gaatgaataa cggtttggtt gatgcgagtg attttgatga
     6001 cgagcgtaat ggctggcctg ttgaacaagt ctggaaagaa atgcataagc ttttgccatt
     6061 ctcaccggat tcagtcgtca ctcatggtga tttctcactt gataacctta tttttgacga
     6121 ggggaaatta ataggttgta ttgatgttgg acgagtcgga atcgcagacc gataccagga
     6181 tcttgccatc ctatggaact gcctcggtga gttttctcct tcattacaga aacggctttt
     6241 tcaaaaatat ggtattgata atcctgatat gaataaattg cagtttcatt tgatgctcga
     6301 tgagtttttc taatcagaat tggttaattg gttgtaacac tggcagagca ttacgctgac
     6361 ttgacgggac ggcggctttg ttgaataaat cgaacttttg ccaaattcaa aggctgcact
     6421 gggttaaacc ccattgcaac ctttgtcgga taaacgcaaa caatgccaat tttaggtagg
     6481 aattgaccgg gtgctgaatt cactaattgc tgactttagg attatttttg agcgagatcc
     6541 cgctgcccgc aattggttag aggtgctgtt ttgttatcct ggcttgcaag ctttactaat
     6601 acatagattt tctcatcgtc tttatactct cgggctacct ttctttcctc gcctaatgtc
     6661 ccaccttgcc cgctttttca ccggcattga aatccatcca ggggcccaga ttggccaggg
     6721 cgtgttcatt gaccatggca tgggggtagt gatcggtgaa acggcgatcg tgggggacta
     6781 ttctttgatt taccaagggg taactctggg gggcacagga aaagaaagtg gcaagcgtca
     6841 cccgaccctg ggggaaaatg tggtggtggg agctggtgct aaggtattgg gtaacattgc
     6901 catcggtgat aatgtcc
//
LOCUS       pNS_cahB1_CmR          7709 bp    DNA     circular UNA 04-OCT-2022
DEFINITION  A new nucleotide sequence entered manually.
ACCESSION   urn.local...3x0-fdtzwlr
VERSION     urn.local...3x0-fdtzwlr
KEYWORDS    .
SOURCE      
  ORGANISM  .
FEATURES             Location/Qualifiers
     misc_feature    1..500
                     /standard_name="slr0168 UR"
     regulatory      501..668
                     /note="Geneious type: promoter"
                     /standard_name="PpsbA2"
     CDS             669..1484
                     /standard_name="cahB1"
     gene            1485..2340
                     /standard_name="CmR (chloramphenicol acetyl transferase
                     cassette)"
     misc_feature    2341..2840
                     /standard_name="slr0168 DR"
ORIGIN      
        1 aggcttctcc tccggcattg tggccaccct caccgccagt aaggtcaccc atcgtaaaat
       61 tcgttccatc gccgcccact gcaaaaattc cctcaccgaa gcggattttc tcaataacga
      121 aattttgatc catcgccaaa ccaccgctga ttggagcgcg gactatggcc aggtattgta
      181 tcgccaggat ggtctaatcg aaaaggttta caccagtaat attgaacctc tccacgctga
      241 attagaacat tttattcatt gtgttagggg aggtgatcaa ccctcagtgg ggggagaaca
      301 ggccctcaag gccctgaagt tagccagttt aattgaagaa atggccctgg acagtcagga
      361 atggcatggg ggggaagttg tgacagaata tcaagatgcc accctggccc tcagtgcgag
      421 tgtttaaatc aacttaatta atgcaattat tgcgagttca aactcgataa ctttgtgaaa
      481 tattactgtt gaattaatct cccatggaaa aaacgacaat tacaagaaag taaaacttat
      541 gtcatctata agcttcgtgt atattaactt cctgttacaa agctttacaa aactctcatt
      601 aatcctttag actaagttta gtcagttcca atctgaacat cgacaaatac ataaggaatt
      661 ataaccaaat gaaaaaactg cttaagggtt tacggcaatt taagtcgaat tattttagta
      721 cccaccaaga actgtttgaa caactctccc atggacaaaa gcccagggtt ctgtttatca
      781 cctgttctga ctctcgcatt gaccccaatt taatcaccaa tgctgaggtg ggggagctgt
      841 ttgtgattcg caatgcgggt aatatcattc cccccttcgg ggctgcgaat ggtggggaag
      901 gggcagcggt ggagtatgca gtgcaagcgt taggggtcga acatatcatt gtttgcggtc
      961 attcccattg tggggcaatg aagggattgc tcaaacgcag cagcctggag gatgaaatgc
     1021 cgttggtgta tgagtggctg cgtcatgccg aggccacccg tcagttattg aaagaaaact
     1081 attcccactt ggagggagaa acgttgctgg aggtggcggt ggcggaaaat gtgctgacgc
     1141 aaattgagaa tttacgaacc tatccggtga ttcactcgaa gctgtatcgc aataagcttc
     1201 atttacatgc ctggatttat catattgaga cgggagaggt gctggagtac gacagtatcc
     1261 gtcatgattt tgtgaccccg gatgagaatg caatgcttga agcctatccg gttcaatgtg
     1321 tcctctcgtt accggaggat gtggaggagt tggtaccggg ccatcgacaa tcttcagctc
     1381 cagctcagac ggaggtggcc gcggccgatc gcgatgcgaa aatgccttgg ctctcttcgg
     1441 agcaggtggc ccgtatccat ggtgggtcta acggccgccg ctaggcttac caatcgcttc
     1501 gcgagcgacg ttggaattcg attgatccgt cgacctgcag aagaggttcc aactttcacc
     1561 ataatgaaat aagatcacta ccgggcgtat tttttgagtt atcgagattt tcaggagcta
     1621 aggaagctaa aatggagaaa aaaatcactg gatataccac cgttgatata tcccaatggc
     1681 atcgtaaaga acattttgag gcatttcagt cagttgctca atgtacctat aaccagaccg
     1741 ttcagctgga tattacggcc tttttaaaga ccgtaaagaa aaataagcac aagttttatc
     1801 cggcctttat tcacattctt gcccgcctga tgaatgctca tccggaattc cgtatggcaa
     1861 tgaaagacgg tgagctggtg atatgggata gtgttcaccc ttgttacacc gttttccatg
     1921 agcaaactga aacgttttca tcgctctgga gtgaatacca cgacgatttc cggcagtttc
     1981 tacacatata ttcgcaagat gtggcgtgtt acggtgaaaa cctggcctat ttccctaaag
     2041 ggtttattga gaatatgttt ttcgtctcag ccaatccctg ggtgagtttc accagttttg
     2101 atttaaacgt ggccaatatg gacaacttct tcgcccccgt tttcaccatg ggcaaatatt
     2161 atacgcaagg cgacaaggtg ctgatgccgc tggcgattca ggttcatcat gccgtctgtg
     2221 atggcttcca tgtcggcaga atgcttaatg aattacaaca gtactgcgat gagtggcagg
     2281 gcggggcgta atttttttaa ggcagttatt ggtgcccctg cagtcaaatt caaaggctgc
     2341 ctcaggggca ttatcggagc aagccgatat tcaggtaaga tggggcggtg cttttgtggg
     2401 ttgatccatt agctttaacc ccattgtctc cactgacggt aatagttttc cccactgcga
     2461 ttaattgttt tgtttggagg agggactgcc ccaccgtcag cccgccgcca tagttttgca
     2521 tttccactgc catgggcatc gaactccgta gttacgttta cctggatagt ctccagtccc
     2581 aacatgcagc ctacattggg acggtggcct ccggcttttt gccgctaccg ggggattgtt
     2641 ccctctgggt ggaagtttcc ccaggcattg aaattaaccg cattaccgat attgctctta
     2701 aggcagcggt ggtgcggccg ggggtattat ttgtggaacg gctctacggt ttgttggaaa
     2761 tccatgccag taatcagggg gaagtgcggg cggcagggca agcgattttg gcatatatcg
     2821 gtgccaaagc cagtgactgc acctgggccc actgcatcca ccccagtaca ttaaaaacgt
     2881 ccgcaatgtg ttattaagtt gtctaagcgt caatttgttt acaccacaat atatcctgcc
     2941 accagccagc caacagctcc ccgaccggca gctcggcaca aaatcaccac tcgatacagg
     3001 cagcccatca gccgtgcggc tgcatgaaat cctggccggt ttgtctgatg ccaagctggc
     3061 ggcctggccg gccagcttgg ccgctgaaga aaccgagcgc cgccgtctaa aaaggtgatg
     3121 tgtatttgag taaaacagct tgcgtcatgc ggtcgctgcg tatatgatgc gatgagtaaa
     3181 taaacaaata cgcaagggga acgcatgaag gttatcgctg tacttaacca gaaaggcggg
     3241 tcaggcaaga cgaccatcgc aacccatcta gcccgcgccc tgcaactcgc cggggccgat
     3301 gttctgttag tcgattccga tccccagggc agtgcccgcg attgggcggc cgtgcgggaa
     3361 gatcaaccgc taaccgttgt cggcatcgac cgcccgacga ttgaccgcga cgtgaaggcc
     3421 atcggccggc gcgacttcgt agtgatcgac ggagcgcccc aggcggcgga cttggctgtg
     3481 tccgcgatca aggcagccga cttcgtgctg attccggtgc agccaagccc ttacgacata
     3541 tgggccaccg ccgacctggt ggagctggtt aagcagcgca ttgaggtcac ggatggaagg
     3601 ctacaagcgg cctttgtcgt gtcgcgggcg atcaaaggca cgcgcatcgg cggtgaggtt
     3661 gccgaggcgc tggccgggta cgagctgccc attcttgagt cccgtatcac gcagcgcgtg
     3721 agctacccag gcactgccgc cgccggcaca accgttcttg aatcagaacc cgagggcgac
     3781 gctgcccgcg aggtccaggc gctggccgct gaaattaaat caaaactcat ttgagttaat
     3841 gaggtaaaga gaaaatgagc aaaagcacaa acacgctaag tgccggccgt ccgagcgcac
     3901 gcagcagcaa ggctgcaacg ttggccagcc tggcagacac gccagccatg aagcgggtca
     3961 actttcagtt gccggcggag gatcacacca agctgaagat gtacgcggta cgccaaggca
     4021 agaccattac cgagctgcta tctgaataca tcgcgcagct accagagtaa atgagcaaat
     4081 gaataaatga gtagatgaat tttagcggct aaaggaggcg gcatggaaaa tcaagaacaa
     4141 ccaggcaccg acgccgtgga atgccccatg tgtggaggaa cgggcggttg gccaggcgta
     4201 agcggctggg ttgtctgccg gccctgcaat ggcactggaa cccccaagcc cgaggaatcg
     4261 gcgtgacggt cgcaaaccat ccggcccggt acaaatcggc gcggcgctgg gtgatgacct
     4321 ggtggagaag ttgaaggccg cgcaggccgc ccagcggcaa cgcatcgagg cagaagcacg
     4381 ccccggtgaa tcgtggcaag cggccgctga tcgaatccgc aaagaatccc ggcaaccgcc
     4441 ggcagccggt gcgccgtcga ttaggaagcc gcccaagggc gacgagcaac cagatttttt
     4501 cgttccgatg ctctatgacg tgggcacccg cgatagtcgc agcatcatgg acgtggccgt
     4561 tttccgtctg tcgaagcgtg accgacgagc tggcgaggtg atccgctacg agcttccaga
     4621 cgggcacgta gaggtttccg cagggccggc cggcatggcc agtgtgtggg attacgacct
     4681 ggtactgatg gcggtttccc atctaaccga atccatgaac cgataccggg aagggaaggg
     4741 agacaagccc ggccgcgtgt tccgtccaca cgttgcggac gtactcaagt tctgccggcg
     4801 agccgatggc ggaaagcaga aagacgacct ggtagaaacc tgcattcggt taaacaccac
     4861 gcacgttgcc atgcagcgta cgaagaaggc caagaacggc cgcctggtga cggtatccga
     4921 gggtgaagcc ttgattagcc gctacaagat cgtaaagagc gaaaccgggc ggccggagta
     4981 catcgagatc gagctagctg attggatgta ccgcgagatc acagaaggca agaacccgga
     5041 cgtgctgacg gttcaccccg attacttttt gatcgatccc ggcatcggcc gttttctcta
     5101 ccgcctggca cgccgcgccg caggcaaggc agaagccaga tggttgttca agacgatcta
     5161 cgaacgcagt ggcagcgccg gagagttcaa gaagttctgt ttcaccgtgc gcaagctgat
     5221 cgggtcaaat gacctgccgg agtacgattt gaaggaggag gcggggcagg ctggcccgat
     5281 cctagtcatg cgctaccgca acctgatcga gggcgaagca tccgccggtt cctaatgtac
     5341 ggagcagatg ctagggcaaa ttgccctagc aggggaaaaa ggtcgaaaaa gcttctttcc
     5401 tgtggatagc acgtacattg ggaacccaaa gccgtacatt gggaaccgga acccgtacat
     5461 tgggaaccca aagccgtaca ttgggaaccg gtcacacatg taagtgactg atataaaaga
     5521 gaaaaaaggc gatttttccg cctaaaactc tttaaaactt attaaaactc ttaaaacccg
     5581 cctggcctgt gcataactgt ctggccagcg cacagccgaa gagctgcaaa aagcgcctac
     5641 ccttcggtcg ctgcgctccc tacgccccgc cgcttcgcgt cggcctatcg cggccgctgg
     5701 ccgctcaaaa atggctggcc tacggccagg caatctacca gggcgcggac aagccgcgcc
     5761 gtcgccactc gaccgccggc gcccacatca aggcaccgag ctcccatccc cccaggggct
     5821 gcgcccctcg gccgcgaacg gcctcacccc aaaaatggca gcgctggcca attcgtgcgc
     5881 ggaaccccta tttgtttatt tttctaaata cattcaaata tgtatccgct catgagacaa
     5941 taaccctgat aaatgcttca ataatattga aaaaggaaga gtatggctaa aatgagaata
     6001 tcaccggaat tgaaaaaact gatcgaaaaa taccgctgcg taaaagatac ggaaggaatg
     6061 tctcctgcta aggtatataa gctggtggga gaaaatgaaa acctatattt aaaaatgacg
     6121 gacagccggt ataaagggac cacctatgat gtggaacggg aaaaggacat gatgctatgg
     6181 ctggaaggaa agctgcctgt tccaaaggtc ctgcactttg aacggcatga tggctggagc
     6241 aatctgctca tgagtgaggc cgatggcgtc ctttgctcgg aagagtatga agatgaacaa
     6301 agccctgaaa agattatcga gctgtatgcg gagtgcatca ggctctttca ctccatcgac
     6361 atatcggatt gtccctatac gaatagctta gacagccgct tagccgaatt ggattactta
     6421 ctgaataacg atctggccga tgtggattgc gaaaactggg aagaggacac tccatttaaa
     6481 gatccgcgcg agctgtatga ttttttaaag acggaaaagc ccgaagagga acttgtcttt
     6541 tcccacggcg acctgggaga cagcaacatc tttgtgaaag atggcaaagt aagtggcttt
     6601 attgatcttg ggagaagcgg cagggcggac aagtggtatg acattgcctt ctgcgtccgg
     6661 tcgatcaggg aggatatcgg ggaagaacag tatgtcgagc tattttttga cttactgggg
     6721 atcaagcctg attgggagaa aataaaatat tatattttac tggatgaatt gttttagctg
     6781 tcagaccaag tttactcata tatactttag attgatttaa aacttcattt ttaatttaaa
     6841 aggatctagg tgaagatcct ttttgataat ctcatgacca aaatccctta acgtgagttt
     6901 tcgttccact gagcgtcaga ccccgtagaa aagatcaaag gatcttcctg agatcctttt
     6961 tttctgcgcg taatctgctg cttgcaaaca aaaaaaccac cgctaccagc ggtggtttgt
     7021 ttgccggatc aagagctacc aactcttttt ccgaaggtaa ctggcttcag cagagcgcag
     7081 ataccaaata ctgtccttct agtgtagccg tagttaggcc accacttcaa gaactctgta
     7141 gcaccgccta catacctcgc tctgctaatc ctgttaccag tggctgctgc cagtggcgat
     7201 aagtcgtgtc ttaccgggtt ggactcaaga cgatagttac cggataaggc gcagcggtcg
     7261 ggctgaacgg ggggttcgtg cacacagccc agcttggagc gaacgaccta caccgaactg
     7321 agatacctac agcgtgagct atgagaaagc gccacgcttc ccgaagggag aaaggcggac
     7381 aggtatccgg taagcggcag ggtcggaaca ggagagcgca cgagggagct tccaggggga
     7441 aacgcctggt atctttatag tcctgtcggg tttcgccacc tctgacttga gcgtcgattt
     7501 ttgtgatgct cgtcaggggg gcggagccta tggaaaaacg ccagcaacgc ggccttttta
     7561 cggttcctgt ggttggcaca tacaaatgga cgaacggata aaccttttca cgccctttta
     7621 aatatccgat tattctaata aacgctcttt tctcttaggt ttacccgcca atatatcctg
     7681 tcaaacactg atagtttaaa caggtaagc
//
