# Supplementary material for: Extracellular CahB1 from Sodalinema gerasimenkoae IPPAS B-353 Acts as a Functional Carboxysomal β-Carbonic Anhydrase in Synechocystis sp. PCC6803
Source: Plants (Basel). 2023 Jan 6;12(2):265. doi: 10.3390/plants12020265 (PMC9865033; doi:10.3390/plants12020265)
Supplement: Supplementary file 1 [file plants-12-00265-s001.zip › File S3 _ MDPI PLANTS CahB1 _ raw data and analyses.xlsx]

## Sheet: INVENTORY
sheet name (corresponding figure)	content
Fig 1 c	Gibson/genotyping primer sequences and full genotyping PCR DNA gels
Fig 2 a	cultures OD_730nm 7dpi _ boxplot _ ANOVA/HSD test
Fig 2 b top _ spectra raw	cultures 7dpi whole-cell UV/Vis absorbance spectra 1 mm _ baseline correction parameters for PBP estimation (bottom)
Fig 2 b top _ spectra A750=0	cultures 7dpi whole-cell UV/Vis absorbance spectra 1 mm _ Abs750 nm = 0
Fig 2 b _ spectra BL corr PBP	cultures 7dpi baseline-corrected whole-cell UV/Vis absorbance spectra 1 mm _ PBP estimation boxplots _ AVOVA/HSD test (right)
Fig 2 c	cultures OD730=0.75 cells 7dpi _ methanolic pigment extracts UV/Vis absorbance spectra 1 mm _ Chl and Car quantification _ chart _ ANOVA/HSD test (right)
Fig 2 d	cultures OD730=0.75 cells drops on agar FluorCam data Fo (left) and QYmax (right) _ boxplots _ ANOVA/HSD test
Fig 3 a	Cell fractions T/S/P/Pi/Ps protein-comtent-adjusted UV/Vis absorbance spectra
Fig 3 b, c	Cell fractions T/S/P/Pi/Ps immuno-blot D1 ECL signal quantification _ ANOVA/HSD test _ PVDF membranes and ECL blots ALL RAW DATA
Fig 3 d	CO2 hydration assay _ intact cells / Pi fraction 0 µM AZA / Pi fraction 500 µM AZA _ raw data pH kinetics (top) _ statistical analyses and charts (bottom) _ ANOVA/HSD test

## Sheet: Fig 1 c
	primer name	primer sequence (5'-3')	Tm [°C]	Ta [°C]
universal
	BB_fwd	ACCTGGGCCCACTGCATC	71.23	67.9
	BB_rev	GCTTACCTGTTTAAACTATCAGTGTTTGACAG	66.93	67.9
pΔccaA-KanR
**	slr1347 UR_fwd	gatagtttaaacaggtaagcAAGCCACATCGGGACAAAC	65.63	64.2
	slr1347 UR_rev	GAAGCGATTGGTAAGCGGAAAGGTTTTAATGACCTCCATC	63.23	64.2
	KanR_fwd	GCTTACCAATCGCTTCGGAAAGCCACGTTGTGTC	64.13	61.9
	KanR_rev	GCAGCCTTTGAATTTGGCAAAAGTTCGATTTATTCAACAAAG	60.93	61.9
	slr1347 DR_fwd	CAAATTCAAAGGCTGCACTGGGTTAAACCCCATTG	62.13	60.4
**	slr1347 DR_rev	tggatgcagtgggcccaggtGGACATTATCACCGATGG	59.43	60.4
pNS_cahB1-CmR
	NS UR_fwd	GATAGTTTAAACAGGTAAGCAGGCTTCTCCTCCGGCATTG	70.13	66.9
	NS UR_rev	TTTCCATGGGAGATTAATTCAACAGTAATATTTCACAAAGTTATCGAGTTTG	65.93	66.9
**	PpsbA2_fwd	tattactgttgaattaatctCCCATGGAAAAAACGACAATTAC	62.03	59.2
	PpsbA2_rev	gttttttcatTTGGTTATAATTCCTTATGTATTTGTC	58.23	59.2
	cahB1 CDS_fwd	ttataaccaaATGAAAAAACTGCTTAAGGGTTTACGG	65.43	66.4
**	cahB1 CDS_rev	GAAGCGATTGGTAAGCCTAGCGGCGGCCGTTAGA	70.43	66.4
	CmR_fwd	ccgccgctagGCTTACCAATCGCTTCGC	64.23	63
	CmR_rev	gctccgataatgcccctgagGCAGCCTTTGAATTTGACTG	62.03	63
	NS DR_fwd	ATTGAGCGGCCTCAGGGGCATTATCGGAG	64.93	65.9
	NS DR_rev	TGGATGCAGTGGGCCCAGGTGCAGTCACTGGCTTTGGC	67.43	65.9
Tm	3' melting temperature
Ta	NEB Q5 annealing temperature
blue	complementary adapter sequences
**	used for genotyping PCR (Fig 1 c)

## Sheet: Fig 2 a
OD730nm
7 dpi		WT	CahB	ccaA	ccaA CahB
Abs 1 mm		0.403	0.498	0.088	0.261
		0.353	0.489	0.077	0.23
		0.33	0.499	0.12	0.22
		0.232	0.379	0.058	0.373
		0.242	0.443	0.082	0.203
		0.187	0.501	0.083	0.308
		0.452	0.409	0.205	0.338
		0.467	0.428	0.229	0.363
		0.462	0.391	0.183	0.393
		0.391	0.478	0.154	0.316
		0.357	0.386	0.124	0.27
		0.368	0.481	0.111	0.33
	Your input data on kk=4 independent treatments:
	Treatment →	A	B	C	D
	Input Data →	0.403	0.498	0.088	0.261
		0.353	0.489	0.077	0.23
		0.33	0.499	0.12	0.22
		0.232	0.379	0.058	0.373
		0.242	0.443	0.082	0.203
		0.187	0.501	0.083	0.308
		0.452	0.409	0.205	0.338
		0.467	0.428	0.229	0.363
		0.462	0.391	0.183	0.393
		0.391	0.478	0.154	0.316
		0.357	0.386	0.124	0.27
		0.368	0.481	0.111	0.33
	Descriptive statistics of your kk=4 independent treatments:
	Treatment →	A	B	C	D	Pooled Total
	observations N	12	12	12	12	48
	sum ∑xi∑xi	4.244	5.382	1.514	3.605	14.745
	mean ¯xx¯	0.3537	0.4485	0.1262	0.3004	0.3072
	sum of squares ∑x2i∑xi2	1.5949	2.4392	0.2244	1.1267	5.3852
	sample variance s2s2	0.0085	0.0023	0.003	0.004	0.0182
	sample std. dev. ss	0.0924	0.048	0.0551	0.0631	0.1349
	std. dev. of mean SE¯xSEx¯	0.0267	0.0139	0.0159	0.0182	0.0195
	One-way ANOVA of your kk=4 independent treatments:
	source	sum of	degrees of	mean square	F statistic	p-value
		squares SS	freedom νν	MS
	treatment	0.6593	3	0.2198	49.2313	4.13e-14
	error	0.1964	44	0.0045
	total	0.8557	47
	treatments	Bonferroni	Bonferroni	Bonferroni	Holm	Holm
	pair	and Holm	p-value	inferfence	p-value	inferfence
		TT-statistic
	A vs B	3.4767	0.0069277	** p<0.01	0.0023092	** p<0.01
	A vs C	8.3404	7.8944e-10	** p<0.01	6.5786e-10	** p<0.01
	A vs D	1.9522	0.343769	insignificant	0.0572948	insignificant
	B vs C	11.8171	1.8652e-14	** p<0.01	1.8652e-14	** p<0.01
	B vs D	5.4289	1.3875e-05	** p<0.01	6.9377e-06	** p<0.01
	C vs D	6.3882	5.436e-07	** p<0.01	3.624e-07	** p<0.01
	treatments	Bonferroni	Bonferroni	Bonferroni	Holm	Holm
	pair	and Holm	p-value	inferfence	p-value	inferfence
		TT-statistic
	A vs B	3.4767	0.0034639	** p<0.01	0.0023092	** p<0.01
	A vs C	8.3404	3.9472e-10	** p<0.01	3.9472e-10	** p<0.01
	A vs D	1.9522	0.171884	insignificant	0.0572948	insignificant

## Sheet: Fig 2 b top _ spectra raw
Wavelength (nm)	WT	CahB	ccaA	ccaA CahB	WT	CahB	ccaA	ccaA CahB	WT	CahB	ccaA	ccaA CahB	WT	CahB	ccaA	ccaA CahB	WT	CahB	ccaA	ccaA CahB	WT	CahB	ccaA	ccaA CahB	WT	CahB	ccaA	ccaA CahB	WT	CahB	ccaA	ccaA CahB	WT	CahB	ccaA	ccaA CahB	WT	CahB	ccaA	ccaA CahB	WT	CahB	ccaA	ccaA CahB	WT	CahB	ccaA	ccaA CahB	WT
190	0.089	0.801	-0.097	0.175	0.353	0.564	0.206	0.2	0.088	0.453	0.003	0.218	0.561	0.802	0.412	0.684	0.945	0.872	0.475	0.636	0.569	1.068	0.463	0.69	0.351	0.222	0.072	0.13	0.312	0.452	-0.173	0.258	0.364	0.075	0.07	0.127	0.414	0.527	0.09	0.667	0.286	0.744	0.291	0.58	0.458	0.372	0.153	0.208	0.402364
191	-0.151	0.517	-0.279	-0.156	0.218	0.293	0.179	-0.028	-0.039	0.324	-0.174	-0.007	0.517	0.758	0.401	0.397	0.623	0.976	0.681	0.612	0.527	1.036	0.506	0.665	0.235	0.017	0.105	0.021	0.117	0.374	-0.224	0.096	0.105	0.122	-0.015	0.253	0.023	-0.057	0.041	0.358	0.141	0.604	0.212	0.448	0.149	0.327	0.075	0.002	0.227
192	-0.11	0.587	-0.273	-0.291	0.214	0.176	0.037	-0.164	0.018	0.098	-0.283	-0.126	0.304	0.678	0.228	0.279	0.406	1.13	0.493	0.533	0.364	0.931	0.387	0.341	0.104	0.299	0.109	0.222	0.042	0.448	-0.186	0.212	0.293	0.175	0.086	0.239	-0.118	-0.002	0.096	-0.055	0.128	0.472	0.083	0.246	0.039	0.334	0.025	-0.034	0.124667
193	0.043	0.469	-0.132	-0.331	0.371	0.323	0.049	-0.228	0.137	0.423	-0.328	-0.064	0.465	0.785	0.373	0.343	0.771	1.424	0.687	0.55	0.258	1.181	0.518	0.291	0.146	0.598	0.174	0.276	0.345	0.42	-0.122	0.258	0.47	0.35	0.128	0.232	-0.012	0.445	0.037	0.007	0.256	0.48	0.036	0.322	0.047	0.463	-0.053	0.095	0.26
194	0.092	0.585	-0.169	-0.297	0.288	0.57	-0.055	-0.208	0.089	0.492	-0.433	-0.187	0.422	0.918	0.225	0.344	0.705	1.233	0.584	0.261	0.08	1.277	0.363	0.236	0.239	0.603	0.161	0.147	0.276	0.365	-0.18	0.341	0.171	0.29	0.218	0.059	0.194	0.552	-0.034	-0.086	0.373	0.352	0.173	0.346	0.105	0.476	-0.056	0.294	0.27775
195	-0.017	0.535	-0.17	-0.278	0.137	0.641	-0.171	-0.314	-0.152	0.399	-0.536	-0.404	0.443	0.79	0.16	0.353	0.532	1.186	0.36	0.174	0.06	1.035	0.264	0.18	0.211	0.518	-0.079	-0.01	0.119	0.35	-0.088	0.204	0.185	0.203	0.117	-0.003	0.134	0.338	-0.189	-0.3	0.25	0.139	0.096	0.031	-0.024	0.045	-0.185	0.105	0.155333
196	-0.154	0.565	-0.127	-0.099	0.153	0.793	-0.019	-0.184	-0.201	0.517	-0.424	-0.318	0.072	0.368	-0.224	-0.066	-0.157	0.97	-0.045	-0.123	-0.259	0.648	-0.026	0.003	0.299	0.382	-0.051	0.078	0.362	0.544	0.014	0.349	0.235	0.446	0.338	0.129	0.036	0.082	-0.3	-0.271	0.036	-0.01	0.035	-0.026	-0.162	0.16	-0.333	-0.026	0.0175
197	-0.039	0.712	-0.07	-0.015	0.158	0.756	-0.151	0.027	-0.258	0.479	-0.059	-0.296	-0.18	0.417	-0.312	0.133	-0.349	1.064	-0.322	-0.02	-0.313	0.719	0.059	0.008	0.381	0.463	0.113	0.276	0.456	0.732	0.102	0.525	0.428	0.882	0.409	0.257	0.074	0.216	0.13	-0.01	0.168	0.353	0.053	0.075	-0.073	0.404	-0.156	0.157	0.0216667
198	0.019	0.854	-0.054	0.185	0.212	0.88	-0.171	0.343	-0.165	0.661	-0.048	-0.501	-0.089	0.653	-0.09	0.353	0.019	1.183	-0.056	0.284	-0.217	0.938	0.348	0.129	0.218	0.572	0.071	0.187	0.443	0.794	-0.05	0.601	0.581	1.013	0.351	0.47	0.153	0.372	0.21	0.312	0.198	0.763	0.121	0.268	0.108	0.603	-0.137	0.256	0.110583
199	0.212	0.793	0.032	0.389	0.094	1.013	-0.042	0.487	0.076	0.65	-0.018	-0.562	0.258	0.941	0.233	0.65	0.34	1.253	0.223	0.568	0.117	1.211	0.518	0.379	0.245	0.405	0.315	0.203	0.154	0.783	-0.012	0.561	0.477	1.032	0.294	0.545	0.23	0.37	0.298	0.58	0.228	0.906	0.105	0.45	0.299	0.622	0.066	0.326	0.236167
200	0.185	0.611	-0.021	0.244	0.116	1.114	0.051	0.397	0.346	0.627	-0.087	-0.482	0.191	0.608	0.427	0.644	0.391	1.256	0.309	0.455	0.275	1.272	0.258	0.079	0.276	0.459	0.135	0.378	0.13	0.92	0.055	0.446	0.651	0.882	0.294	0.412	0.162	0.34	0.099	0.416	0.057	0.785	0.14	0.094	0.138	0.365	0.098	0.104	0.228667
201	0.257	0.616	-0.059	0.122	0.361	1.01	0.22	0.369	0.392	0.667	-0.155	-0.152	-0.009	0.116	0.153	0.124	0.179	0.901	0.241	0.026	0.172	1.139	-0.058	0.124	0.268	0.259	-0.335	0.351	0.429	0.808	0.083	0.167	0.52	0.697	0.222	0.188	0.294	0.355	0.05	0.428	0.101	0.801	0.32	0.078	0.098	0.32	0.121	0.216	0.266083
202	0.303	0.53	-0.078	0.01	0.596	0.986	0.096	0.353	0.203	0.668	0.007	-0.028	-0.033	0.199	-0.022	0.229	0.134	0.929	0.367	0.013	0.24	1.052	-0.032	0.276	0.423	0.242	-0.293	0.247	0.739	0.788	-0.02	0.09	0.708	0.817	0.09	0.264	0.607	0.511	0.12	0.476	0.27	0.748	0.475	0.079	-0.087	0.419	0.29	0.424	0.32625
203	0.252	0.504	-0.327	-0.26	0.426	0.94	-0.171	0.115	-0.254	0.525	-0.334	-0.316	0.129	0.45	-0.013	0.344	0.112	1.114	0.32	0.327	0.024	1.133	-0.01	0.547	0.483	0.359	-0.356	0.109	0.696	0.931	-0.057	0.398	0.686	0.88	0.186	0.563	0.876	0.672	0.112	0.506	0.492	0.831	0.588	0.19	0.11	0.614	0.115	0.427	0.337833
204	0.247	0.624	-0.478	-0.107	0.268	0.734	-0.338	-0.093	-0.413	0.511	-0.413	-0.501	0.664	1.095	0.17	0.642	0.367	1.452	0.539	0.776	0.257	1.528	0.237	0.759	0.675	0.539	0.17	0.252	0.49	1.051	0.163	0.788	0.787	1.085	0.495	0.829	0.765	0.744	0.06	0.749	0.82	1.026	0.498	0.494	0.334	0.959	0.167	0.33	0.43
205	0.124	0.781	-0.56	-0.145	0.27	0.666	-0.311	-0.208	-0.225	0.6	-0.576	-0.555	0.232	1.191	0.214	0.754	0.331	1.363	0.226	0.856	0.285	1.403	0.149	0.415	1.088	0.782	0.441	0.631	0.695	1.318	0.386	1.03	0.903	1.094	0.785	0.923	0.556	0.744	0.069	0.491	0.719	0.923	0.244	0.49	0.383	1.09	0.096	0.187	0.437083
206	0.508	1.113	-0.438	0.202	0.375	0.804	0.048	0.062	0.113	0.852	-0.323	-0.212	0.126	1.128	0.062	0.716	0.288	1.012	0.102	0.705	0.376	1.337	0.181	0.52	1.115	0.746	0.286	0.52	0.745	1.163	0.695	0.84	0.947	1.051	0.518	0.803	0.647	0.885	0.225	0.524	0.845	0.943	0.115	0.608	0.542	1.191	0.132	0.352	0.548583
207	0.639	0.874	-0.203	0.468	0.249	0.809	0.151	0.466	0.329	0.997	-0.054	0.1	0.03	1.14	0.001	0.76	0.305	0.908	0.275	0.652	0.591	1.164	0.373	0.448	0.866	0.773	0.197	0.467	0.784	0.935	0.503	0.773	1.199	1.208	0.377	0.836	0.974	1.175	0.356	0.527	0.732	0.901	0.427	0.774	0.601	1.418	0.234	0.59	0.58725
208	0.721	0.834	-0.081	0.462	0.124	0.83	0.384	0.557	0.315	0.888	0.045	0.563	0.115	0.984	0.082	0.79	0.283	1.165	0.333	0.781	0.334	0.961	0.311	0.79	0.524	0.846	0.082	0.322	0.708	0.64	0.405	0.644	1.056	1.111	0.167	0.699	1.247	1.276	0.603	0.699	0.894	1.06	0.64	0.897	0.69	1.298	0.266	0.817	0.596167
209	0.827	1.166	0.097	0.801	0.316	0.802	0.397	0.807	0.646	1.103	0.355	0.854	0.525	1.137	0.2	0.932	0.683	1.461	0.639	0.789	0.468	1.122	0.592	0.962	0.407	0.942	0.076	0.523	0.659	0.628	0.564	0.784	1.041	1.151	0.297	0.765	1.124	1.248	0.613	0.774	1.096	1.157	0.852	0.835	0.597	1.188	0.194	0.989	0.700333
210	0.815	1.006	-0.05	0.678	0.578	0.609	0.169	0.675	0.611	0.856	0.258	0.514	0.575	1.105	0.188	1.005	0.718	1.495	0.386	0.895	0.487	1.129	0.794	0.935	0.694	1.024	0.174	0.99	0.802	0.933	0.533	0.975	1.081	1.075	0.353	0.827	0.83	1.247	0.68	0.624	1.048	1.405	0.654	0.805	0.693	1.067	0.352	1.07	0.741
211	0.913	1.031	-0.021	0.792	0.967	1	0.226	0.737	0.885	1.189	0.381	0.579	0.582	1.149	0.209	1.195	0.608	1.446	0.366	0.764	0.656	1.094	0.881	0.901	1.062	1.017	0.36	1.133	0.814	1.177	0.865	1.174	1.361	1.145	0.303	0.91	0.777	1.359	0.625	0.633	1.128	1.428	0.55	0.698	0.823	1.194	0.328	1.085	0.858
212	0.852	1.08	0.115	0.687	1.114	1.189	0.13	0.712	0.841	1.277	0.213	0.328	0.498	1.305	0.353	1.194	0.73	1.395	0.399	0.694	0.863	1.169	0.759	0.774	1.454	1.153	0.613	1.201	1.012	1.526	1.09	1.298	1.598	1.386	0.574	1.154	0.714	1.515	0.575	0.79	0.93	1.361	0.668	0.802	1.228	1.382	0.316	0.884	0.966417
213	0.856	1.251	0.235	0.689	0.997	1.361	0.378	0.853	0.748	1.387	0.089	0.47	0.704	1.378	0.323	1.17	0.862	1.38	0.425	0.802	0.755	1.093	0.31	0.921	1.544	1.262	0.915	0.988	1.246	1.493	1.098	1.151	1.29	1.316	0.704	1.237	0.744	1.479	0.491	1.024	1.073	1.5	0.669	0.7	1.399	1.347	0.406	0.96	1.04383
214	1.103	1.694	0.495	0.68	1.064	1.498	0.499	1.005	0.971	1.464	0.144	0.646	0.832	1.369	0.207	1.321	1.04	1.415	0.509	0.824	0.922	1.284	0.238	1.097	1.664	1.162	0.859	0.97	1.266	1.611	1.11	1.011	1.123	1.329	1.084	1.379	0.755	1.354	0.384	1.093	0.954	1.179	0.582	0.592	1.282	1.225	0.285	0.935	1.09525
215	1.249	1.536	0.366	0.645	1.153	1.366	0.455	1.043	0.876	1.142	0.298	0.553	0.65	1.287	0.331	1.177	0.978	1.523	0.352	0.992	0.769	1.455	0.371	1.256	1.514	1.249	0.57	0.84	1.275	1.383	0.804	1.15	1.086	1.361	1.277	1.371	0.885	1.321	0.398	1.04	0.925	0.944	0.304	0.718	1.184	1.387	0.398	1.046	1.04842
216	1.36	1.372	0.271	0.848	0.983	1.506	0.392	1.003	0.778	1.35	0.452	0.67	0.48	1.416	0.524	1.193	0.885	1.407	0.355	0.99	0.532	1.59	0.466	1.307	1.316	1.314	0.339	1.029	1.085	1.456	0.647	1.181	1.063	1.307	1.09	1.212	1.12	1.172	0.496	1.144	1.007	1.011	0.277	0.782	1.046	1.529	0.345	1.136	0.973167
217	1.244	1.56	0.176	1.052	1.028	1.537	0.197	1.088	0.624	1.439	0.518	0.52	0.424	1.617	0.718	1.388	0.886	1.589	0.326	0.82	0.734	1.583	0.44	1.186	1.266	1.394	0.396	1.267	1.277	1.594	0.649	1.277	1.199	1.127	0.69	1.137	1.273	1.323	0.571	1.451	0.933	1.054	0.353	0.796	1.126	1.616	0.358	1.246	0.989833
218	1.233	1.6	0.069	1.088	0.981	1.628	0.112	1.213	0.912	1.376	0.48	0.477	0.462	1.763	0.682	1.476	1.023	1.631	0.213	0.694	0.519	1.459	0.231	0.816	1.24	1.4	0.926	1.316	1.384	1.553	0.621	1.193	0.912	1.026	0.664	1.148	1.363	1.462	0.771	1.643	1.083	1.396	0.456	0.696	1.465	1.694	0.308	1.395	1.072
219	1.291	1.532	0.076	1.076	1.071	1.641	0.044	1.004	1.214	1.366	0.291	0.518	0.465	1.551	0.425	1.563	0.995	1.511	0.218	0.608	0.637	1.168	0.045	0.722	1.432	1.245	1.199	1.327	1.285	1.435	0.629	1.18	1.125	1.046	0.726	1.109	1.247	1.389	0.76	1.542	1.039	1.348	0.512	0.841	1.47	1.541	0.149	1.166	1.08817
220	1.157	1.37	-0.01	0.998	1.007	1.504	0.02	0.71	1.195	1.381	0.215	0.523	0.35	1.278	0.223	1.329	0.872	1.449	0.152	0.685	0.525	1.034	0.138	0.856	1.411	1.139	1.075	1.189	1.022	1.128	0.543	1.154	1.176	1.044	0.76	1.047	1.072	1.379	0.547	1.163	1.065	1.185	0.412	0.823	1.177	1.345	0.178	0.852	0.998167
221	1.171	0.965	0.014	0.856	0.805	1.182	0.117	0.492	0.998	1.406	0.082	0.497	0.484	1.149	0.109	1.138	0.706	1.252	0.212	0.705	0.252	1.203	0.16	0.972	1.182	1.09	0.7	1.26	0.934	1.079	0.535	1.008	1.071	1.03	0.679	1.053	0.887	1.172	0.37	1.055	0.997	1.08	0.337	0.811	0.855	1.141	0.19	0.642	0.870583
222	0.859	1.271	0.041	0.775	0.7	1.232	0.186	0.534	0.712	1.339	0.126	0.461	0.696	1.073	0.159	1.116	0.604	1.505	0.333	0.777	0.503	1.206	0.248	0.981	0.897	0.881	0.333	1.149	0.921	1.038	0.518	0.97	0.945	0.853	0.519	0.967	0.814	1.199	0.252	1.033	1	0.914	0.295	0.694	0.618	1.052	0.258	0.724	0.782917
223	0.89	1.372	0.11	0.53	0.791	1.266	0.207	0.612	0.69	1.239	0.205	0.494	0.758	1.182	0.162	0.926	0.551	1.539	0.329	0.703	0.475	1.173	0.211	0.786	0.855	0.861	0.391	0.916	0.952	1.3	0.519	0.836	0.76	0.878	0.494	1.038	0.833	1.278	0.292	1.071	1.013	0.878	0.299	0.603	0.745	1.039	0.278	0.792	0.7915
224	0.921	1.31	0.16	0.553	0.792	1.155	0.233	0.609	0.672	1.274	0.239	0.531	0.765	1.107	0.155	0.91	0.571	1.385	0.284	0.619	0.448	1.054	0.179	0.707	0.886	0.995	0.365	0.943	0.926	1.337	0.524	0.78	0.877	0.911	0.457	0.944	0.917	1.112	0.295	1.037	0.881	0.879	0.327	0.732	0.737	0.919	0.313	0.731	0.773
225	0.794	1.165	0.185	0.591	0.749	0.971	0.238	0.528	0.577	1.36	0.248	0.524	0.659	0.877	0.095	0.835	0.577	1.033	0.211	0.621	0.402	1.024	0.171	0.791	0.823	0.895	0.421	0.977	0.871	1.134	0.489	0.74	0.812	0.872	0.383	0.808	0.88	0.996	0.302	0.789	0.741	0.889	0.332	0.7	0.726	0.833	0.287	0.69	0.723
226	0.733	0.789	0.179	0.6	0.612	0.558	0.204	0.473	0.583	1.165	0.199	0.502	0.52	0.716	0.11	0.77	0.558	0.731	0.139	0.508	0.337	0.917	0.144	0.743	0.781	0.858	0.42	0.965	0.855	0.819	0.494	0.732	0.702	0.707	0.299	0.768	0.819	0.856	0.304	0.801	0.582	0.761	0.301	0.632	0.667	0.75	0.289	0.681	0.654917
227	0.638	0.761	0.176	0.582	0.433	0.482	0.156	0.423	0.529	0.829	0.172	0.486	0.44	0.547	0.135	0.703	0.527	0.596	0.136	0.485	0.358	0.697	0.175	0.644	0.622	0.679	0.407	0.771	0.741	0.494	0.383	0.661	0.481	0.487	0.218	0.568	0.667	0.726	0.308	0.61	0.493	0.574	0.256	0.482	0.59	0.631	0.273	0.639	0.561667
228	0.536	0.567	0.174	0.542	0.303	0.327	0.103	0.346	0.473	0.472	0.22	0.462	0.406	0.445	0.143	0.577	0.381	0.329	0.082	0.415	0.335	0.488	0.174	0.508	0.457	0.476	0.354	0.476	0.538	0.44	0.278	0.542	0.377	0.349	0.151	0.479	0.553	0.536	0.295	0.508	0.418	0.346	0.181	0.372	0.534	0.462	0.211	0.554	0.45125
229	0.455	0.484	0.176	0.507	0.275	0.216	0.084	0.3	0.482	0.441	0.228	0.388	0.376	0.365	0.123	0.548	0.329	0.312	0.048	0.35	0.308	0.473	0.178	0.418	0.379	0.467	0.277	0.528	0.373	0.351	0.21	0.47	0.271	0.284	0.095	0.395	0.475	0.443	0.257	0.445	0.289	0.308	0.151	0.328	0.436	0.349	0.202	0.466	0.3795
230	0.43	0.504	0.191	0.497	0.302	0.259	0.088	0.304	0.485	0.503	0.23	0.38	0.358	0.347	0.11	0.568	0.292	0.311	0.036	0.304	0.308	0.461	0.167	0.449	0.356	0.444	0.292	0.511	0.409	0.36	0.207	0.461	0.266	0.289	0.079	0.441	0.458	0.448	0.236	0.391	0.276	0.303	0.129	0.295	0.374	0.341	0.171	0.452	0.359917
231	0.483	0.594	0.186	0.517	0.358	0.359	0.089	0.335	0.513	0.582	0.238	0.413	0.386	0.426	0.111	0.589	0.343	0.396	0.055	0.333	0.325	0.523	0.16	0.49	0.418	0.505	0.301	0.56	0.462	0.445	0.241	0.494	0.332	0.346	0.11	0.514	0.492	0.494	0.239	0.42	0.328	0.353	0.139	0.333	0.42	0.414	0.16	0.484	0.3995
232	0.546	0.672	0.182	0.533	0.422	0.456	0.102	0.375	0.546	0.672	0.233	0.433	0.402	0.507	0.112	0.656	0.383	0.488	0.078	0.371	0.339	0.613	0.166	0.536	0.484	0.582	0.331	0.606	0.536	0.536	0.286	0.559	0.425	0.441	0.161	0.591	0.538	0.569	0.244	0.471	0.394	0.433	0.165	0.375	0.481	0.501	0.166	0.515	0.45025
233	0.585	0.737	0.181	0.554	0.471	0.531	0.11	0.405	0.562	0.731	0.234	0.45	0.4	0.555	0.112	0.698	0.409	0.552	0.09	0.401	0.345	0.681	0.168	0.573	0.543	0.646	0.347	0.649	0.589	0.602	0.323	0.62	0.496	0.516	0.205	0.659	0.586	0.627	0.258	0.509	0.447	0.5	0.18	0.414	0.526	0.572	0.176	0.53	0.490667
234	0.615	0.785	0.178	0.569	0.507	0.587	0.117	0.425	0.577	0.78	0.231	0.459	0.406	0.595	0.109	0.715	0.435	0.601	0.1	0.419	0.353	0.735	0.167	0.596	0.591	0.692	0.362	0.677	0.637	0.655	0.354	0.66	0.55	0.572	0.238	0.708	0.622	0.675	0.269	0.533	0.49	0.552	0.195	0.442	0.56	0.626	0.183	0.551	0.524083
235	0.642	0.808	0.177	0.584	0.536	0.637	0.121	0.444	0.598	0.822	0.229	0.46	0.419	0.628	0.109	0.744	0.456	0.637	0.111	0.431	0.358	0.778	0.167	0.618	0.631	0.728	0.375	0.696	0.674	0.696	0.376	0.697	0.592	0.617	0.266	0.745	0.652	0.722	0.279	0.558	0.528	0.594	0.209	0.467	0.592	0.668	0.189	0.574	0.553
236	0.667	0.835	0.176	0.594	0.561	0.677	0.126	0.458	0.617	0.851	0.229	0.462	0.43	0.653	0.108	0.764	0.47	0.668	0.122	0.446	0.362	0.816	0.167	0.632	0.663	0.753	0.382	0.715	0.7	0.724	0.394	0.723	0.625	0.652	0.286	0.778	0.677	0.755	0.283	0.577	0.556	0.623	0.219	0.489	0.618	0.697	0.19	0.591	0.576083
237	0.682	0.855	0.174	0.602	0.584	0.712	0.132	0.47	0.629	0.874	0.229	0.468	0.438	0.681	0.11	0.785	0.486	0.7	0.132	0.46	0.366	0.846	0.17	0.651	0.685	0.78	0.389	0.729	0.729	0.751	0.409	0.74	0.658	0.688	0.302	0.803	0.691	0.779	0.285	0.595	0.581	0.65	0.226	0.506	0.637	0.734	0.191	0.604	0.594417
238	0.696	0.875	0.173	0.607	0.603	0.743	0.134	0.481	0.641	0.889	0.228	0.473	0.44	0.698	0.11	0.799	0.498	0.716	0.136	0.472	0.367	0.863	0.169	0.665	0.706	0.801	0.395	0.742	0.75	0.776	0.421	0.757	0.684	0.715	0.316	0.825	0.708	0.8	0.289	0.608	0.602	0.674	0.236	0.525	0.652	0.761	0.193	0.614	0.610083
239	0.708	0.887	0.173	0.61	0.619	0.765	0.138	0.49	0.648	0.905	0.228	0.478	0.446	0.715	0.109	0.801	0.509	0.732	0.14	0.48	0.369	0.878	0.169	0.675	0.726	0.819	0.401	0.753	0.768	0.796	0.432	0.773	0.705	0.737	0.33	0.842	0.72	0.817	0.292	0.618	0.622	0.691	0.242	0.537	0.666	0.778	0.195	0.625	0.62375
240	0.718	0.896	0.174	0.612	0.634	0.783	0.141	0.496	0.654	0.919	0.228	0.481	0.452	0.73	0.109	0.813	0.519	0.744	0.145	0.487	0.373	0.893	0.17	0.685	0.744	0.835	0.407	0.759	0.782	0.814	0.442	0.786	0.722	0.753	0.343	0.853	0.731	0.834	0.295	0.628	0.637	0.706	0.247	0.547	0.678	0.794	0.197	0.636	0.635583
241	0.729	0.909	0.173	0.613	0.645	0.795	0.143	0.504	0.66	0.933	0.228	0.484	0.457	0.743	0.108	0.822	0.526	0.755	0.149	0.493	0.376	0.906	0.17	0.69	0.759	0.848	0.409	0.77	0.796	0.828	0.451	0.796	0.739	0.769	0.353	0.865	0.741	0.845	0.297	0.634	0.648	0.718	0.25	0.554	0.689	0.808	0.199	0.644	0.645667
242	0.735	0.913	0.171	0.616	0.653	0.805	0.142	0.507	0.663	0.942	0.228	0.485	0.459	0.752	0.109	0.831	0.531	0.768	0.153	0.498	0.379	0.917	0.171	0.696	0.769	0.859	0.41	0.777	0.808	0.84	0.456	0.804	0.751	0.782	0.359	0.877	0.748	0.854	0.298	0.642	0.657	0.729	0.252	0.559	0.697	0.821	0.199	0.648	0.653167
243	0.737	0.916	0.169	0.616	0.656	0.812	0.143	0.508	0.665	0.947	0.227	0.486	0.459	0.756	0.108	0.835	0.533	0.769	0.154	0.499	0.38	0.924	0.171	0.698	0.772	0.862	0.409	0.778	0.815	0.847	0.457	0.806	0.758	0.788	0.362	0.882	0.752	0.86	0.299	0.644	0.663	0.738	0.254	0.563	0.699	0.829	0.2	0.651	0.656833
244	0.739	0.917	0.168	0.617	0.659	0.818	0.144	0.509	0.666	0.95	0.226	0.487	0.461	0.761	0.109	0.835	0.536	0.772	0.156	0.502	0.382	0.929	0.171	0.699	0.778	0.866	0.41	0.78	0.821	0.851	0.459	0.809	0.765	0.792	0.365	0.887	0.755	0.865	0.3	0.645	0.667	0.743	0.255	0.564	0.701	0.835	0.199	0.651	0.66025
245	0.742	0.919	0.169	0.62	0.664	0.826	0.145	0.512	0.669	0.954	0.227	0.489	0.465	0.767	0.109	0.84	0.541	0.776	0.159	0.506	0.384	0.932	0.172	0.704	0.785	0.872	0.415	0.784	0.828	0.857	0.464	0.813	0.774	0.799	0.371	0.893	0.759	0.872	0.3	0.648	0.671	0.748	0.257	0.568	0.706	0.842	0.2	0.654	0.664917
246	0.746	0.923	0.168	0.622	0.668	0.833	0.146	0.515	0.671	0.959	0.227	0.491	0.468	0.772	0.108	0.843	0.545	0.781	0.16	0.509	0.385	0.936	0.171	0.708	0.793	0.878	0.417	0.789	0.836	0.863	0.467	0.818	0.783	0.808	0.374	0.9	0.763	0.879	0.3	0.651	0.676	0.753	0.257	0.57	0.711	0.848	0.2	0.658	0.669667
247	0.747	0.924	0.167	0.62	0.669	0.835	0.145	0.514	0.671	0.962	0.225	0.49	0.468	0.776	0.107	0.846	0.546	0.785	0.16	0.509	0.385	0.94	0.17	0.711	0.797	0.881	0.417	0.792	0.84	0.867	0.468	0.82	0.788	0.812	0.375	0.903	0.764	0.882	0.299	0.652	0.68	0.755	0.257	0.57	0.714	0.853	0.199	0.658	0.672
248	0.747	0.924	0.167	0.619	0.669	0.837	0.145	0.513	0.671	0.962	0.225	0.49	0.468	0.775	0.107	0.845	0.546	0.786	0.159	0.508	0.385	0.941	0.169	0.71	0.8	0.883	0.415	0.791	0.842	0.868	0.467	0.82	0.788	0.812	0.374	0.903	0.764	0.882	0.299	0.652	0.681	0.756	0.258	0.57	0.714	0.854	0.199	0.657	0.672917
249	0.747	0.925	0.166	0.619	0.669	0.838	0.145	0.512	0.67	0.963	0.225	0.491	0.47	0.776	0.106	0.845	0.548	0.788	0.159	0.509	0.386	0.941	0.17	0.709	0.804	0.884	0.415	0.792	0.845	0.869	0.467	0.821	0.793	0.813	0.375	0.902	0.765	0.883	0.299	0.653	0.681	0.756	0.258	0.572	0.715	0.856	0.199	0.658	0.674
250	0.752	0.931	0.167	0.623	0.673	0.843	0.147	0.516	0.673	0.966	0.227	0.494	0.473	0.781	0.108	0.849	0.553	0.791	0.162	0.513	0.39	0.942	0.173	0.711	0.81	0.889	0.419	0.796	0.849	0.872	0.472	0.826	0.8	0.818	0.381	0.905	0.769	0.887	0.303	0.657	0.685	0.761	0.262	0.576	0.72	0.86	0.202	0.663	0.678333
251	0.756	0.937	0.168	0.626	0.678	0.848	0.149	0.519	0.675	0.971	0.228	0.497	0.478	0.787	0.109	0.853	0.558	0.796	0.164	0.518	0.396	0.949	0.174	0.717	0.817	0.895	0.422	0.8	0.855	0.877	0.477	0.832	0.807	0.825	0.385	0.911	0.774	0.891	0.306	0.662	0.691	0.768	0.265	0.579	0.725	0.868	0.205	0.668	0.683583
252	0.758	0.941	0.168	0.628	0.68	0.851	0.149	0.519	0.675	0.973	0.228	0.498	0.481	0.791	0.11	0.857	0.56	0.799	0.164	0.52	0.398	0.953	0.174	0.719	0.82	0.897	0.423	0.802	0.861	0.881	0.478	0.834	0.811	0.828	0.387	0.916	0.775	0.894	0.306	0.664	0.693	0.77	0.265	0.58	0.727	0.872	0.205	0.669	0.68625
253	0.759	0.943	0.169	0.631	0.68	0.854	0.15	0.52	0.677	0.975	0.228	0.5	0.484	0.791	0.111	0.858	0.559	0.803	0.165	0.52	0.4	0.954	0.174	0.722	0.824	0.898	0.423	0.804	0.866	0.883	0.478	0.835	0.814	0.83	0.386	0.92	0.775	0.895	0.306	0.665	0.694	0.771	0.265	0.581	0.728	0.872	0.205	0.668	0.688083
254	0.758	0.945	0.169	0.634	0.681	0.856	0.15	0.521	0.678	0.976	0.229	0.501	0.484	0.79	0.111	0.861	0.559	0.805	0.165	0.519	0.401	0.955	0.174	0.722	0.828	0.896	0.424	0.805	0.868	0.883	0.478	0.836	0.817	0.832	0.386	0.921	0.776	0.898	0.305	0.663	0.694	0.772	0.264	0.583	0.728	0.871	0.206	0.669	0.689083
255	0.759	0.947	0.17	0.635	0.681	0.856	0.15	0.523	0.677	0.975	0.229	0.503	0.485	0.792	0.112	0.861	0.562	0.808	0.166	0.519	0.403	0.956	0.175	0.723	0.831	0.896	0.425	0.807	0.871	0.883	0.479	0.837	0.819	0.834	0.387	0.921	0.778	0.899	0.306	0.663	0.694	0.773	0.265	0.584	0.728	0.871	0.208	0.67	0.6905
256	0.761	0.949	0.171	0.636	0.683	0.858	0.15	0.524	0.678	0.976	0.23	0.504	0.487	0.795	0.113	0.863	0.565	0.811	0.166	0.521	0.405	0.959	0.176	0.726	0.834	0.901	0.427	0.81	0.874	0.885	0.481	0.838	0.821	0.835	0.388	0.92	0.78	0.898	0.308	0.664	0.694	0.775	0.267	0.585	0.729	0.874	0.209	0.673	0.692417
257	0.762	0.95	0.169	0.637	0.682	0.858	0.15	0.523	0.678	0.976	0.229	0.505	0.489	0.798	0.112	0.863	0.567	0.812	0.166	0.524	0.408	0.961	0.176	0.728	0.835	0.905	0.427	0.811	0.878	0.888	0.481	0.838	0.824	0.835	0.388	0.919	0.779	0.898	0.309	0.666	0.693	0.775	0.267	0.585	0.729	0.876	0.208	0.673	0.693417
258	0.764	0.953	0.17	0.638	0.682	0.862	0.15	0.523	0.68	0.981	0.229	0.507	0.491	0.798	0.112	0.863	0.569	0.814	0.166	0.526	0.409	0.962	0.176	0.729	0.838	0.908	0.426	0.813	0.882	0.893	0.481	0.841	0.83	0.838	0.388	0.921	0.781	0.897	0.309	0.668	0.695	0.774	0.267	0.584	0.731	0.878	0.208	0.673	0.6955
259	0.765	0.955	0.169	0.638	0.682	0.863	0.149	0.522	0.679	0.984	0.228	0.508	0.491	0.798	0.11	0.863	0.569	0.815	0.165	0.526	0.409	0.965	0.174	0.728	0.841	0.909	0.425	0.814	0.883	0.896	0.48	0.843	0.833	0.841	0.387	0.924	0.781	0.9	0.308	0.667	0.697	0.773	0.266	0.584	0.731	0.879	0.206	0.672	0.6965
260	0.763	0.954	0.168	0.636	0.68	0.859	0.148	0.518	0.676	0.984	0.227	0.509	0.49	0.796	0.109	0.861	0.568	0.814	0.164	0.523	0.407	0.964	0.172	0.725	0.84	0.909	0.423	0.814	0.882	0.896	0.478	0.84	0.834	0.842	0.386	0.926	0.78	0.899	0.306	0.665	0.696	0.771	0.264	0.582	0.73	0.876	0.204	0.67	0.695417
261	0.761	0.953	0.168	0.634	0.679	0.856	0.148	0.516	0.674	0.983	0.227	0.509	0.491	0.796	0.109	0.861	0.567	0.812	0.164	0.522	0.409	0.964	0.173	0.725	0.842	0.907	0.421	0.812	0.879	0.894	0.476	0.839	0.832	0.84	0.384	0.923	0.777	0.896	0.304	0.662	0.693	0.768	0.263	0.579	0.728	0.873	0.204	0.668	0.6945
262	0.761	0.952	0.168	0.633	0.678	0.855	0.149	0.516	0.672	0.983	0.227	0.509	0.492	0.797	0.109	0.859	0.566	0.811	0.164	0.522	0.411	0.961	0.173	0.726	0.842	0.905	0.419	0.809	0.88	0.889	0.475	0.838	0.83	0.838	0.384	0.923	0.774	0.896	0.304	0.662	0.692	0.767	0.263	0.579	0.727	0.872	0.203	0.667	0.693917
263	0.761	0.954	0.169	0.636	0.68	0.858	0.15	0.518	0.672	0.983	0.229	0.51	0.496	0.797	0.11	0.858	0.568	0.812	0.165	0.525	0.414	0.959	0.175	0.726	0.842	0.902	0.42	0.809	0.881	0.888	0.475	0.84	0.832	0.837	0.385	0.922	0.774	0.896	0.305	0.662	0.691	0.768	0.264	0.579	0.727	0.873	0.205	0.668	0.694667
264	0.761	0.954	0.169	0.64	0.681	0.859	0.15	0.518	0.674	0.984	0.229	0.511	0.497	0.798	0.111	0.858	0.57	0.815	0.165	0.526	0.416	0.961	0.175	0.726	0.845	0.903	0.422	0.812	0.882	0.89	0.475	0.842	0.836	0.838	0.386	0.92	0.776	0.898	0.307	0.664	0.692	0.77	0.266	0.58	0.727	0.873	0.206	0.669	0.696083
265	0.76	0.955	0.169	0.642	0.68	0.859	0.149	0.517	0.674	0.984	0.228	0.511	0.497	0.799	0.11	0.858	0.57	0.817	0.166	0.526	0.416	0.961	0.175	0.727	0.844	0.903	0.423	0.814	0.883	0.891	0.476	0.841	0.839	0.839	0.386	0.918	0.777	0.897	0.307	0.664	0.693	0.77	0.266	0.579	0.726	0.871	0.206	0.669	0.696333
266	0.758	0.955	0.17	0.642	0.677	0.855	0.149	0.517	0.673	0.983	0.228	0.513	0.496	0.797	0.109	0.86	0.57	0.818	0.166	0.526	0.417	0.963	0.174	0.728	0.846	0.902	0.422	0.815	0.883	0.894	0.477	0.839	0.838	0.84	0.385	0.917	0.777	0.896	0.307	0.662	0.692	0.768	0.265	0.577	0.725	0.869	0.206	0.669	0.696083
267	0.757	0.955	0.169	0.639	0.676	0.853	0.149	0.515	0.67	0.982	0.227	0.512	0.496	0.796	0.109	0.858	0.569	0.816	0.164	0.526	0.416	0.96	0.174	0.727	0.845	0.902	0.42	0.812	0.884	0.891	0.475	0.838	0.836	0.84	0.384	0.919	0.775	0.895	0.305	0.66	0.69	0.765	0.264	0.576	0.723	0.87	0.205	0.666	0.694917
268	0.754	0.953	0.168	0.637	0.675	0.851	0.148	0.512	0.667	0.979	0.226	0.511	0.495	0.794	0.108	0.855	0.568	0.817	0.163	0.526	0.417	0.959	0.173	0.726	0.843	0.9	0.418	0.809	0.883	0.888	0.473	0.836	0.835	0.84	0.383	0.919	0.772	0.891	0.304	0.657	0.688	0.763	0.263	0.575	0.722	0.869	0.204	0.663	0.693333
269	0.753	0.95	0.167	0.636	0.673	0.85	0.147	0.511	0.666	0.978	0.226	0.511	0.496	0.793	0.109	0.851	0.568	0.817	0.162	0.525	0.418	0.957	0.172	0.723	0.843	0.899	0.418	0.808	0.882	0.887	0.472	0.834	0.835	0.838	0.382	0.918	0.769	0.889	0.305	0.655	0.687	0.763	0.262	0.574	0.72	0.867	0.204	0.661	0.6925
270	0.752	0.95	0.167	0.635	0.672	0.852	0.147	0.511	0.665	0.977	0.226	0.511	0.496	0.793	0.109	0.85	0.568	0.816	0.162	0.524	0.419	0.955	0.172	0.722	0.843	0.896	0.418	0.807	0.882	0.885	0.472	0.832	0.835	0.836	0.381	0.916	0.766	0.886	0.305	0.654	0.687	0.762	0.262	0.573	0.718	0.865	0.203	0.659	0.691917
271	0.751	0.949	0.167	0.635	0.668	0.85	0.147	0.511	0.663	0.974	0.227	0.51	0.494	0.789	0.108	0.849	0.567	0.814	0.162	0.523	0.418	0.954	0.17	0.72	0.842	0.895	0.417	0.808	0.882	0.883	0.47	0.83	0.835	0.834	0.38	0.913	0.764	0.885	0.304	0.653	0.686	0.76	0.262	0.572	0.716	0.862	0.202	0.659	0.6905
272	0.748	0.948	0.168	0.632	0.666	0.847	0.148	0.509	0.66	0.971	0.227	0.508	0.492	0.786	0.106	0.845	0.566	0.81	0.161	0.521	0.416	0.951	0.169	0.716	0.839	0.893	0.414	0.805	0.88	0.879	0.468	0.827	0.833	0.832	0.38	0.91	0.76	0.882	0.302	0.65	0.682	0.757	0.262	0.568	0.714	0.858	0.202	0.656	0.688167
273	0.745	0.944	0.168	0.63	0.662	0.843	0.148	0.505	0.656	0.968	0.225	0.507	0.492	0.784	0.106	0.842	0.564	0.809	0.16	0.519	0.416	0.949	0.169	0.713	0.835	0.89	0.412	0.801	0.877	0.876	0.466	0.823	0.832	0.831	0.379	0.906	0.758	0.878	0.3	0.647	0.678	0.755	0.262	0.565	0.713	0.856	0.203	0.654	0.68575
274	0.743	0.939	0.166	0.627	0.66	0.839	0.148	0.503	0.653	0.965	0.225	0.506	0.493	0.784	0.108	0.839	0.563	0.809	0.161	0.518	0.416	0.946	0.17	0.712	0.834	0.886	0.412	0.798	0.876	0.874	0.465	0.821	0.83	0.828	0.377	0.903	0.755	0.874	0.299	0.644	0.676	0.75	0.26	0.562	0.709	0.853	0.203	0.651	0.684167
275	0.74	0.937	0.164	0.625	0.658	0.838	0.146	0.502	0.651	0.963	0.224	0.505	0.494	0.782	0.11	0.837	0.563	0.807	0.163	0.518	0.417	0.945	0.171	0.712	0.833	0.88	0.41	0.795	0.873	0.87	0.463	0.819	0.827	0.823	0.374	0.899	0.753	0.871	0.298	0.642	0.673	0.748	0.259	0.561	0.706	0.852	0.202	0.649	0.682583
276	0.737	0.935	0.164	0.625	0.656	0.835	0.145	0.501	0.648	0.959	0.223	0.502	0.492	0.777	0.11	0.834	0.561	0.804	0.163	0.516	0.416	0.941	0.17	0.708	0.829	0.877	0.408	0.793	0.871	0.866	0.461	0.816	0.826	0.819	0.373	0.896	0.751	0.868	0.298	0.64	0.672	0.746	0.258	0.559	0.704	0.849	0.201	0.648	0.680333
277	0.733	0.932	0.163	0.623	0.653	0.833	0.144	0.499	0.643	0.956	0.222	0.5	0.489	0.769	0.108	0.826	0.558	0.799	0.161	0.513	0.413	0.938	0.168	0.703	0.823	0.873	0.405	0.789	0.868	0.86	0.458	0.811	0.824	0.815	0.372	0.891	0.748	0.865	0.298	0.638	0.67	0.743	0.257	0.557	0.7	0.845	0.2	0.645	0.677
278	0.73	0.928	0.164	0.621	0.647	0.831	0.144	0.497	0.639	0.952	0.221	0.499	0.487	0.766	0.106	0.822	0.555	0.794	0.159	0.51	0.41	0.934	0.167	0.698	0.819	0.867	0.404	0.785	0.864	0.855	0.456	0.806	0.819	0.814	0.371	0.886	0.745	0.862	0.297	0.636	0.668	0.74	0.256	0.556	0.698	0.842	0.199	0.642	0.673833
279	0.727	0.922	0.163	0.618	0.643	0.828	0.142	0.495	0.636	0.948	0.221	0.497	0.486	0.764	0.105	0.818	0.551	0.791	0.158	0.506	0.41	0.93	0.166	0.695	0.817	0.862	0.404	0.782	0.859	0.852	0.455	0.802	0.815	0.812	0.371	0.881	0.742	0.858	0.297	0.633	0.666	0.737	0.256	0.556	0.694	0.838	0.199	0.638	0.670833
280	0.724	0.92	0.162	0.614	0.641	0.826	0.142	0.493	0.633	0.943	0.22	0.495	0.484	0.762	0.105	0.815	0.549	0.79	0.159	0.505	0.409	0.926	0.167	0.692	0.814	0.856	0.402	0.777	0.854	0.847	0.454	0.797	0.812	0.807	0.369	0.876	0.738	0.853	0.296	0.63	0.662	0.735	0.256	0.554	0.691	0.834	0.199	0.636	0.667833
281	0.721	0.918	0.163	0.612	0.64	0.821	0.142	0.491	0.632	0.937	0.221	0.492	0.482	0.758	0.104	0.811	0.547	0.788	0.158	0.505	0.408	0.92	0.166	0.688	0.811	0.853	0.399	0.772	0.849	0.844	0.451	0.792	0.81	0.8	0.367	0.873	0.734	0.85	0.294	0.625	0.659	0.732	0.255	0.551	0.689	0.83	0.199	0.633	0.665333
282	0.717	0.914	0.162	0.608	0.637	0.815	0.143	0.488	0.628	0.935	0.221	0.489	0.48	0.752	0.104	0.804	0.544	0.784	0.157	0.504	0.406	0.917	0.165	0.683	0.806	0.849	0.396	0.767	0.846	0.839	0.448	0.788	0.806	0.794	0.364	0.868	0.729	0.847	0.292	0.62	0.657	0.727	0.254	0.546	0.685	0.824	0.198	0.63	0.662083
283	0.713	0.907	0.162	0.605	0.632	0.812	0.144	0.487	0.624	0.93	0.221	0.486	0.477	0.747	0.104	0.8	0.542	0.78	0.157	0.503	0.405	0.912	0.164	0.679	0.801	0.843	0.394	0.762	0.841	0.835	0.444	0.784	0.801	0.79	0.362	0.863	0.724	0.842	0.291	0.616	0.654	0.721	0.252	0.543	0.68	0.819	0.197	0.627	0.65825
284	0.709	0.9	0.161	0.602	0.627	0.809	0.143	0.485	0.621	0.926	0.22	0.484	0.474	0.743	0.104	0.797	0.538	0.776	0.156	0.498	0.402	0.906	0.164	0.676	0.797	0.838	0.393	0.757	0.837	0.831	0.442	0.78	0.796	0.786	0.359	0.859	0.72	0.837	0.291	0.614	0.651	0.718	0.251	0.541	0.677	0.816	0.197	0.625	0.6545
285	0.705	0.895	0.161	0.599	0.623	0.806	0.144	0.484	0.618	0.919	0.219	0.481	0.471	0.738	0.104	0.792	0.534	0.772	0.156	0.493	0.399	0.901	0.163	0.672	0.793	0.831	0.391	0.75	0.834	0.824	0.439	0.775	0.792	0.781	0.357	0.851	0.717	0.832	0.291	0.611	0.649	0.715	0.25	0.539	0.673	0.813	0.197	0.622	0.651
286	0.701	0.89	0.162	0.595	0.621	0.802	0.144	0.481	0.613	0.912	0.219	0.478	0.469	0.733	0.102	0.786	0.53	0.768	0.155	0.488	0.397	0.894	0.162	0.668	0.789	0.825	0.389	0.744	0.828	0.82	0.437	0.768	0.788	0.776	0.354	0.844	0.712	0.827	0.289	0.607	0.644	0.712	0.25	0.535	0.669	0.808	0.197	0.618	0.647083
287	0.696	0.882	0.161	0.59	0.616	0.796	0.143	0.478	0.608	0.905	0.218	0.474	0.466	0.728	0.103	0.78	0.527	0.763	0.153	0.484	0.395	0.89	0.161	0.662	0.783	0.817	0.386	0.738	0.822	0.814	0.434	0.762	0.783	0.769	0.353	0.837	0.708	0.822	0.287	0.603	0.64	0.708	0.25	0.531	0.664	0.804	0.197	0.614	0.64275
288	0.691	0.875	0.16	0.584	0.612	0.792	0.141	0.475	0.604	0.899	0.217	0.47	0.463	0.723	0.103	0.774	0.524	0.758	0.153	0.482	0.393	0.885	0.161	0.657	0.777	0.81	0.384	0.732	0.814	0.806	0.431	0.756	0.779	0.762	0.351	0.83	0.704	0.817	0.286	0.6	0.636	0.703	0.248	0.528	0.659	0.798	0.195	0.609	0.638333
289	0.688	0.87	0.159	0.58	0.608	0.787	0.139	0.472	0.601	0.894	0.216	0.467	0.46	0.718	0.104	0.768	0.52	0.754	0.154	0.48	0.391	0.879	0.162	0.653	0.772	0.805	0.382	0.725	0.809	0.799	0.428	0.749	0.774	0.756	0.349	0.823	0.7	0.812	0.285	0.597	0.633	0.699	0.247	0.525	0.655	0.793	0.193	0.605	0.634667
290	0.685	0.866	0.159	0.577	0.603	0.782	0.138	0.469	0.597	0.888	0.215	0.464	0.457	0.711	0.103	0.76	0.515	0.748	0.153	0.477	0.388	0.873	0.161	0.647	0.766	0.798	0.378	0.718	0.805	0.792	0.424	0.742	0.768	0.75	0.346	0.814	0.695	0.806	0.284	0.592	0.63	0.694	0.245	0.521	0.652	0.788	0.192	0.602	0.630583
291	0.68	0.86	0.16	0.574	0.6	0.778	0.139	0.465	0.593	0.88	0.214	0.46	0.453	0.706	0.102	0.752	0.511	0.743	0.152	0.472	0.385	0.867	0.16	0.641	0.759	0.791	0.375	0.711	0.8	0.787	0.423	0.734	0.764	0.745	0.343	0.808	0.69	0.799	0.281	0.587	0.626	0.691	0.244	0.517	0.648	0.782	0.192	0.597	0.626083
292	0.675	0.851	0.158	0.568	0.597	0.772	0.138	0.462	0.587	0.871	0.211	0.456	0.45	0.7	0.102	0.745	0.508	0.74	0.152	0.467	0.382	0.859	0.16	0.636	0.752	0.784	0.372	0.705	0.794	0.781	0.421	0.728	0.758	0.74	0.342	0.801	0.685	0.793	0.28	0.583	0.622	0.687	0.243	0.514	0.644	0.777	0.192	0.594	0.621667
293	0.67	0.844	0.156	0.562	0.594	0.767	0.137	0.46	0.583	0.863	0.21	0.453	0.447	0.694	0.101	0.738	0.503	0.732	0.151	0.463	0.378	0.851	0.158	0.629	0.747	0.777	0.371	0.7	0.788	0.774	0.419	0.722	0.751	0.734	0.34	0.794	0.68	0.786	0.279	0.579	0.617	0.682	0.241	0.511	0.64	0.772	0.19	0.59	0.617083
294	0.666	0.838	0.155	0.556	0.591	0.762	0.135	0.457	0.579	0.857	0.209	0.448	0.444	0.688	0.1	0.733	0.498	0.725	0.15	0.46	0.375	0.842	0.157	0.624	0.742	0.772	0.369	0.693	0.781	0.767	0.416	0.716	0.744	0.728	0.338	0.787	0.674	0.783	0.277	0.575	0.613	0.677	0.24	0.507	0.635	0.767	0.189	0.585	0.612417
295	0.661	0.831	0.155	0.551	0.585	0.757	0.135	0.453	0.575	0.851	0.208	0.444	0.439	0.681	0.099	0.726	0.494	0.718	0.149	0.456	0.371	0.836	0.155	0.618	0.737	0.764	0.365	0.686	0.776	0.76	0.412	0.71	0.738	0.721	0.335	0.779	0.67	0.777	0.276	0.571	0.609	0.671	0.239	0.504	0.63	0.761	0.187	0.581	0.607583
296	0.656	0.825	0.154	0.548	0.581	0.751	0.135	0.45	0.573	0.845	0.208	0.439	0.435	0.675	0.098	0.719	0.49	0.714	0.148	0.451	0.368	0.83	0.155	0.613	0.731	0.757	0.363	0.679	0.769	0.755	0.408	0.703	0.734	0.713	0.332	0.773	0.666	0.77	0.274	0.566	0.605	0.667	0.238	0.501	0.626	0.758	0.188	0.576	0.603167
297	0.652	0.82	0.154	0.545	0.579	0.746	0.135	0.447	0.568	0.839	0.208	0.436	0.432	0.67	0.098	0.714	0.485	0.71	0.146	0.446	0.364	0.823	0.154	0.609	0.726	0.751	0.361	0.673	0.764	0.75	0.406	0.698	0.73	0.707	0.33	0.766	0.66	0.765	0.272	0.563	0.602	0.663	0.238	0.499	0.622	0.751	0.188	0.573	0.599
298	0.649	0.815	0.154	0.541	0.575	0.742	0.135	0.446	0.566	0.833	0.207	0.432	0.429	0.666	0.098	0.709	0.48	0.706	0.146	0.442	0.36	0.816	0.153	0.604	0.721	0.746	0.36	0.668	0.759	0.744	0.404	0.691	0.725	0.701	0.329	0.76	0.655	0.759	0.27	0.56	0.598	0.659	0.237	0.495	0.618	0.745	0.186	0.569	0.595
299	0.646	0.81	0.153	0.536	0.572	0.739	0.134	0.444	0.563	0.827	0.205	0.428	0.427	0.662	0.098	0.704	0.476	0.702	0.145	0.439	0.358	0.811	0.153	0.601	0.718	0.742	0.358	0.663	0.754	0.739	0.403	0.685	0.721	0.698	0.328	0.755	0.652	0.756	0.268	0.558	0.593	0.656	0.235	0.491	0.614	0.74	0.184	0.567	0.5915
300	0.645	0.803	0.152	0.531	0.57	0.737	0.134	0.441	0.562	0.825	0.204	0.426	0.425	0.66	0.099	0.701	0.475	0.699	0.146	0.437	0.358	0.809	0.155	0.597	0.715	0.737	0.358	0.658	0.749	0.733	0.403	0.681	0.717	0.695	0.327	0.748	0.65	0.753	0.267	0.555	0.592	0.652	0.233	0.488	0.611	0.737	0.183	0.564	0.589417
301	0.643	0.8	0.151	0.528	0.569	0.736	0.133	0.44	0.561	0.822	0.205	0.424	0.423	0.655	0.099	0.697	0.472	0.694	0.147	0.435	0.356	0.806	0.156	0.592	0.711	0.732	0.357	0.653	0.744	0.729	0.402	0.677	0.713	0.691	0.326	0.744	0.649	0.751	0.268	0.553	0.59	0.651	0.233	0.487	0.611	0.737	0.184	0.563	0.587167
302	0.64	0.799	0.151	0.525	0.568	0.733	0.133	0.438	0.559	0.817	0.205	0.422	0.421	0.652	0.099	0.694	0.469	0.69	0.146	0.432	0.353	0.802	0.155	0.587	0.706	0.728	0.356	0.649	0.741	0.726	0.4	0.672	0.709	0.685	0.324	0.74	0.646	0.749	0.269	0.552	0.59	0.65	0.233	0.486	0.609	0.736	0.186	0.563	0.584583
303	0.637	0.795	0.151	0.522	0.565	0.729	0.133	0.437	0.557	0.812	0.205	0.419	0.418	0.649	0.098	0.689	0.466	0.686	0.145	0.429	0.349	0.796	0.153	0.583	0.702	0.723	0.355	0.645	0.737	0.723	0.398	0.668	0.705	0.68	0.322	0.735	0.644	0.746	0.268	0.549	0.589	0.648	0.233	0.485	0.607	0.732	0.185	0.559	0.581667
304	0.635	0.791	0.151	0.519	0.562	0.725	0.133	0.435	0.554	0.804	0.204	0.417	0.416	0.645	0.098	0.683	0.461	0.684	0.144	0.426	0.347	0.789	0.152	0.581	0.701	0.718	0.352	0.642	0.733	0.721	0.397	0.664	0.702	0.676	0.322	0.73	0.641	0.744	0.266	0.546	0.585	0.645	0.232	0.483	0.604	0.727	0.184	0.556	0.578667
305	0.634	0.784	0.152	0.515	0.561	0.722	0.134	0.434	0.552	0.801	0.204	0.415	0.413	0.643	0.099	0.681	0.458	0.681	0.143	0.422	0.345	0.786	0.152	0.578	0.698	0.713	0.351	0.637	0.731	0.715	0.396	0.661	0.697	0.671	0.322	0.724	0.638	0.739	0.264	0.543	0.582	0.641	0.23	0.48	0.602	0.724	0.183	0.553	0.576333
306	0.633	0.779	0.152	0.513	0.561	0.72	0.134	0.433	0.55	0.798	0.205	0.413	0.409	0.639	0.098	0.676	0.454	0.678	0.142	0.419	0.342	0.781	0.15	0.574	0.694	0.71	0.35	0.632	0.73	0.711	0.396	0.659	0.695	0.668	0.322	0.72	0.636	0.737	0.265	0.541	0.579	0.637	0.23	0.478	0.601	0.721	0.184	0.552	0.573833
307	0.632	0.778	0.152	0.51	0.558	0.719	0.134	0.431	0.548	0.794	0.204	0.409	0.407	0.638	0.098	0.672	0.452	0.676	0.143	0.416	0.341	0.779	0.151	0.571	0.69	0.706	0.349	0.628	0.727	0.706	0.393	0.653	0.692	0.663	0.32	0.716	0.634	0.734	0.264	0.54	0.576	0.634	0.229	0.475	0.598	0.718	0.183	0.551	0.5715
308	0.63	0.777	0.15	0.508	0.556	0.717	0.133	0.429	0.548	0.793	0.203	0.405	0.406	0.635	0.097	0.667	0.45	0.674	0.144	0.414	0.338	0.778	0.152	0.57	0.685	0.703	0.349	0.625	0.723	0.702	0.391	0.649	0.69	0.661	0.318	0.711	0.63	0.732	0.262	0.538	0.574	0.632	0.228	0.473	0.595	0.715	0.182	0.549	0.568917
309	0.627	0.776	0.15	0.504	0.554	0.716	0.132	0.426	0.546	0.789	0.202	0.404	0.405	0.631	0.098	0.664	0.449	0.671	0.145	0.412	0.337	0.776	0.152	0.567	0.683	0.7	0.348	0.622	0.717	0.7	0.39	0.646	0.686	0.658	0.316	0.706	0.629	0.728	0.261	0.537	0.572	0.63	0.228	0.472	0.592	0.714	0.181	0.547	0.56675
310	0.624	0.769	0.148	0.499	0.553	0.712	0.131	0.423	0.543	0.786	0.2	0.402	0.402	0.627	0.098	0.664	0.447	0.668	0.145	0.408	0.335	0.772	0.151	0.562	0.68	0.697	0.348	0.619	0.714	0.699	0.389	0.644	0.683	0.655	0.316	0.703	0.627	0.723	0.259	0.536	0.571	0.63	0.227	0.471	0.589	0.713	0.18	0.544	0.56425
311	0.623	0.765	0.148	0.496	0.554	0.71	0.131	0.424	0.542	0.782	0.199	0.401	0.399	0.624	0.097	0.66	0.444	0.667	0.144	0.406	0.333	0.767	0.15	0.557	0.677	0.694	0.347	0.615	0.713	0.697	0.389	0.642	0.68	0.653	0.316	0.701	0.625	0.722	0.258	0.532	0.569	0.628	0.225	0.47	0.588	0.708	0.179	0.542	0.5625
312	0.621	0.76	0.148	0.495	0.553	0.708	0.133	0.423	0.54	0.779	0.2	0.398	0.398	0.623	0.097	0.656	0.441	0.663	0.143	0.404	0.332	0.764	0.15	0.555	0.676	0.688	0.345	0.611	0.71	0.694	0.388	0.639	0.678	0.649	0.315	0.698	0.623	0.72	0.257	0.529	0.568	0.625	0.224	0.468	0.586	0.706	0.179	0.54	0.560667
313	0.62	0.758	0.147	0.494	0.552	0.706	0.132	0.421	0.539	0.776	0.199	0.396	0.395	0.621	0.096	0.651	0.438	0.659	0.141	0.401	0.33	0.76	0.148	0.553	0.672	0.685	0.343	0.607	0.707	0.69	0.386	0.635	0.674	0.647	0.314	0.695	0.621	0.717	0.255	0.527	0.566	0.624	0.223	0.466	0.585	0.703	0.177	0.538	0.558583
314	0.618	0.756	0.148	0.492	0.55	0.707	0.132	0.419	0.539	0.773	0.199	0.393	0.392	0.617	0.095	0.649	0.436	0.656	0.141	0.398	0.327	0.758	0.147	0.551	0.669	0.682	0.342	0.605	0.703	0.687	0.385	0.631	0.671	0.643	0.313	0.692	0.621	0.716	0.255	0.526	0.564	0.622	0.223	0.465	0.584	0.702	0.178	0.537	0.556417
315	0.616	0.751	0.147	0.487	0.548	0.705	0.131	0.417	0.538	0.77	0.198	0.391	0.39	0.613	0.094	0.648	0.433	0.655	0.141	0.396	0.324	0.755	0.146	0.549	0.667	0.681	0.342	0.601	0.699	0.683	0.383	0.628	0.668	0.64	0.312	0.689	0.617	0.716	0.256	0.526	0.565	0.621	0.223	0.463	0.582	0.7	0.178	0.536	0.554167
316	0.616	0.751	0.147	0.484	0.548	0.703	0.132	0.417	0.537	0.768	0.199	0.39	0.389	0.61	0.094	0.647	0.433	0.656	0.141	0.395	0.322	0.752	0.147	0.548	0.664	0.678	0.342	0.597	0.697	0.68	0.383	0.626	0.666	0.635	0.31	0.685	0.615	0.715	0.256	0.526	0.564	0.619	0.223	0.462	0.581	0.699	0.178	0.537	0.552833
317	0.615	0.748	0.147	0.482	0.547	0.702	0.132	0.417	0.535	0.767	0.2	0.389	0.389	0.609	0.094	0.644	0.431	0.653	0.141	0.394	0.32	0.75	0.147	0.544	0.662	0.674	0.341	0.594	0.695	0.68	0.382	0.624	0.664	0.633	0.31	0.68	0.613	0.714	0.257	0.525	0.562	0.617	0.221	0.461	0.579	0.699	0.178	0.536	0.551167
318	0.614	0.746	0.147	0.48	0.544	0.7	0.131	0.415	0.532	0.765	0.199	0.387	0.386	0.608	0.094	0.641	0.428	0.65	0.139	0.39	0.318	0.747	0.147	0.541	0.658	0.672	0.339	0.592	0.692	0.678	0.381	0.62	0.661	0.632	0.31	0.676	0.614	0.71	0.255	0.523	0.559	0.616	0.221	0.46	0.577	0.698	0.178	0.532	0.548833
319	0.612	0.743	0.146	0.478	0.543	0.7	0.13	0.414	0.53	0.763	0.198	0.384	0.384	0.606	0.093	0.637	0.425	0.648	0.137	0.388	0.316	0.746	0.146	0.539	0.657	0.67	0.338	0.591	0.691	0.677	0.381	0.617	0.661	0.631	0.31	0.675	0.614	0.709	0.253	0.522	0.558	0.614	0.22	0.459	0.576	0.698	0.177	0.532	0.54725
320	0.611	0.739	0.146	0.475	0.542	0.697	0.129	0.412	0.527	0.761	0.197	0.382	0.384	0.603	0.093	0.634	0.423	0.646	0.137	0.386	0.315	0.743	0.144	0.538	0.656	0.667	0.337	0.587	0.688	0.674	0.38	0.616	0.659	0.629	0.308	0.673	0.612	0.707	0.252	0.521	0.559	0.614	0.22	0.457	0.575	0.697	0.177	0.53	0.546083
321	0.61	0.736	0.146	0.473	0.54	0.695	0.13	0.41	0.526	0.758	0.197	0.381	0.382	0.6	0.094	0.632	0.423	0.646	0.139	0.385	0.314	0.738	0.144	0.536	0.652	0.664	0.336	0.582	0.683	0.669	0.377	0.614	0.655	0.623	0.306	0.669	0.609	0.705	0.251	0.519	0.556	0.61	0.22	0.455	0.573	0.696	0.177	0.528	0.543917
322	0.609	0.735	0.146	0.473	0.539	0.696	0.13	0.41	0.526	0.754	0.197	0.381	0.382	0.598	0.095	0.633	0.42	0.644	0.14	0.384	0.313	0.735	0.145	0.533	0.648	0.66	0.334	0.58	0.678	0.666	0.375	0.611	0.652	0.62	0.305	0.667	0.605	0.703	0.251	0.515	0.551	0.607	0.218	0.452	0.57	0.694	0.176	0.524	0.541333
323	0.608	0.736	0.146	0.472	0.539	0.698	0.129	0.41	0.528	0.751	0.197	0.38	0.38	0.597	0.095	0.631	0.419	0.644	0.14	0.384	0.312	0.735	0.145	0.532	0.646	0.659	0.335	0.58	0.678	0.665	0.374	0.608	0.652	0.62	0.304	0.667	0.606	0.701	0.252	0.514	0.55	0.605	0.218	0.452	0.57	0.692	0.176	0.524	0.540667
324	0.608	0.737	0.146	0.472	0.54	0.7	0.129	0.41	0.529	0.751	0.197	0.38	0.38	0.599	0.094	0.63	0.418	0.645	0.14	0.384	0.313	0.737	0.146	0.533	0.647	0.661	0.336	0.582	0.682	0.668	0.375	0.608	0.653	0.623	0.307	0.67	0.608	0.702	0.252	0.515	0.552	0.608	0.218	0.454	0.572	0.692	0.175	0.526	0.54175
325	0.609	0.737	0.145	0.471	0.542	0.701	0.128	0.41	0.529	0.753	0.196	0.379	0.381	0.602	0.094	0.63	0.42	0.647	0.14	0.385	0.313	0.74	0.146	0.534	0.651	0.663	0.337	0.582	0.684	0.669	0.378	0.611	0.654	0.625	0.308	0.67	0.612	0.705	0.253	0.517	0.555	0.611	0.218	0.456	0.574	0.694	0.176	0.529	0.543583
326	0.608	0.736	0.144	0.47	0.541	0.698	0.128	0.409	0.527	0.753	0.195	0.377	0.38	0.601	0.094	0.629	0.419	0.645	0.139	0.384	0.312	0.739	0.145	0.532	0.652	0.662	0.337	0.58	0.684	0.669	0.378	0.61	0.653	0.622	0.308	0.669	0.612	0.704	0.252	0.517	0.556	0.612	0.217	0.456	0.574	0.695	0.175	0.529	0.54325
327	0.604	0.731	0.143	0.465	0.536	0.693	0.127	0.406	0.525	0.749	0.194	0.375	0.375	0.598	0.094	0.626	0.415	0.64	0.138	0.381	0.309	0.735	0.144	0.528	0.648	0.657	0.334	0.574	0.677	0.667	0.376	0.606	0.648	0.616	0.305	0.663	0.608	0.702	0.25	0.513	0.552	0.606	0.215	0.453	0.57	0.693	0.174	0.526	0.539333
328	0.601	0.727	0.143	0.461	0.532	0.69	0.126	0.404	0.522	0.746	0.192	0.372	0.373	0.592	0.093	0.62	0.411	0.636	0.136	0.376	0.307	0.733	0.143	0.526	0.644	0.653	0.333	0.57	0.673	0.663	0.373	0.602	0.645	0.612	0.303	0.66	0.606	0.702	0.25	0.512	0.55	0.603	0.215	0.451	0.567	0.69	0.174	0.523	0.536167
329	0.601	0.724	0.143	0.46	0.531	0.688	0.127	0.403	0.522	0.746	0.193	0.37	0.37	0.59	0.093	0.62	0.41	0.635	0.136	0.374	0.307	0.733	0.142	0.524	0.642	0.651	0.332	0.569	0.673	0.661	0.373	0.601	0.643	0.613	0.303	0.657	0.602	0.701	0.248	0.51	0.546	0.602	0.214	0.449	0.563	0.688	0.174	0.52	0.534333
330	0.603	0.724	0.143	0.46	0.534	0.691	0.128	0.405	0.523	0.747	0.193	0.372	0.371	0.592	0.093	0.621	0.412	0.636	0.137	0.375	0.308	0.735	0.142	0.525	0.643	0.65	0.332	0.571	0.673	0.661	0.373	0.602	0.644	0.615	0.305	0.659	0.603	0.701	0.248	0.511	0.546	0.602	0.215	0.449	0.563	0.687	0.174	0.52	0.535167
331	0.604	0.724	0.144	0.461	0.536	0.694	0.129	0.404	0.524	0.748	0.194	0.373	0.372	0.594	0.092	0.621	0.413	0.636	0.138	0.375	0.308	0.734	0.142	0.525	0.645	0.653	0.333	0.573	0.674	0.662	0.375	0.603	0.647	0.615	0.307	0.661	0.603	0.699	0.248	0.511	0.548	0.603	0.214	0.448	0.566	0.687	0.174	0.52	0.536417
332	0.602	0.723	0.144	0.46	0.534	0.696	0.127	0.402	0.522	0.745	0.193	0.372	0.371	0.592	0.092	0.62	0.412	0.636	0.138	0.373	0.305	0.729	0.142	0.523	0.643	0.655	0.333	0.572	0.672	0.662	0.374	0.602	0.645	0.614	0.306	0.659	0.603	0.698	0.249	0.51	0.549	0.601	0.212	0.447	0.567	0.688	0.174	0.519	0.535583
333	0.602	0.724	0.143	0.458	0.532	0.696	0.126	0.401	0.521	0.742	0.192	0.369	0.371	0.59	0.093	0.619	0.41	0.638	0.138	0.372	0.304	0.729	0.142	0.523	0.641	0.655	0.333	0.57	0.674	0.661	0.373	0.601	0.645	0.613	0.306	0.658	0.604	0.699	0.251	0.511	0.551	0.602	0.213	0.448	0.569	0.689	0.175	0.52	0.535333
334	0.602	0.724	0.143	0.457	0.529	0.693	0.125	0.401	0.519	0.742	0.192	0.367	0.371	0.59	0.093	0.618	0.409	0.636	0.138	0.371	0.304	0.732	0.142	0.522	0.638	0.654	0.333	0.568	0.675	0.658	0.372	0.601	0.644	0.613	0.305	0.655	0.603	0.699	0.25	0.509	0.551	0.603	0.212	0.449	0.569	0.691	0.174	0.52	0.534583
335	0.602	0.724	0.142	0.456	0.532	0.692	0.125	0.401	0.518	0.743	0.192	0.365	0.371	0.59	0.094	0.618	0.409	0.637	0.138	0.371	0.305	0.735	0.143	0.52	0.637	0.65	0.331	0.566	0.674	0.657	0.37	0.599	0.643	0.612	0.304	0.654	0.603	0.697	0.249	0.509	0.549	0.602	0.213	0.449	0.567	0.691	0.173	0.521	0.53425
336	0.6	0.723	0.142	0.457	0.532	0.693	0.127	0.401	0.518	0.745	0.192	0.366	0.371	0.592	0.093	0.616	0.41	0.638	0.138	0.371	0.303	0.736	0.144	0.521	0.638	0.649	0.329	0.566	0.673	0.658	0.369	0.598	0.643	0.611	0.303	0.653	0.601	0.698	0.247	0.509	0.549	0.603	0.212	0.447	0.565	0.69	0.172	0.521	0.533583
337	0.6	0.722	0.142	0.456	0.534	0.693	0.127	0.401	0.518	0.745	0.192	0.366	0.37	0.591	0.093	0.617	0.41	0.639	0.137	0.372	0.302	0.737	0.144	0.521	0.64	0.65	0.329	0.567	0.672	0.659	0.37	0.598	0.642	0.61	0.303	0.653	0.601	0.701	0.246	0.511	0.548	0.603	0.212	0.447	0.565	0.689	0.172	0.521	0.533583
338	0.601	0.723	0.141	0.456	0.535	0.694	0.128	0.4	0.518	0.742	0.193	0.368	0.368	0.59	0.093	0.617	0.409	0.64	0.136	0.372	0.302	0.735	0.144	0.521	0.639	0.65	0.33	0.568	0.672	0.66	0.372	0.599	0.642	0.611	0.303	0.653	0.602	0.702	0.246	0.512	0.548	0.603	0.212	0.448	0.566	0.688	0.174	0.52	0.5335
339	0.6	0.722	0.141	0.455	0.533	0.694	0.127	0.399	0.518	0.74	0.192	0.367	0.368	0.59	0.092	0.618	0.409	0.639	0.136	0.372	0.303	0.732	0.143	0.521	0.639	0.651	0.332	0.569	0.673	0.659	0.372	0.598	0.642	0.61	0.303	0.654	0.601	0.701	0.245	0.509	0.548	0.602	0.211	0.447	0.567	0.689	0.174	0.519	0.533417
340	0.6	0.722	0.141	0.454	0.532	0.695	0.126	0.398	0.517	0.738	0.191	0.366	0.368	0.59	0.092	0.618	0.407	0.638	0.136	0.371	0.304	0.731	0.142	0.519	0.64	0.65	0.332	0.568	0.673	0.658	0.373	0.597	0.642	0.61	0.303	0.656	0.599	0.699	0.244	0.508	0.547	0.602	0.211	0.446	0.565	0.69	0.174	0.519	0.532833
341	0.599	0.723	0.14	0.453	0.531	0.694	0.126	0.398	0.517	0.74	0.191	0.365	0.369	0.591	0.093	0.616	0.407	0.636	0.137	0.37	0.302	0.731	0.141	0.519	0.639	0.649	0.332	0.566	0.672	0.656	0.371	0.594	0.641	0.608	0.303	0.653	0.598	0.699	0.244	0.506	0.546	0.6	0.21	0.444	0.564	0.691	0.172	0.517	0.532167
342	0.599	0.724	0.14	0.452	0.532	0.692	0.128	0.4	0.517	0.742	0.192	0.365	0.368	0.59	0.093	0.616	0.406	0.635	0.137	0.369	0.301	0.732	0.141	0.519	0.641	0.648	0.331	0.565	0.672	0.655	0.37	0.594	0.641	0.607	0.302	0.652	0.598	0.7	0.244	0.508	0.546	0.6	0.21	0.443	0.564	0.69	0.172	0.517	0.532083
343	0.6	0.724	0.141	0.453	0.531	0.693	0.128	0.401	0.517	0.743	0.193	0.365	0.367	0.588	0.092	0.615	0.404	0.636	0.136	0.369	0.299	0.729	0.141	0.519	0.638	0.647	0.329	0.563	0.67	0.654	0.371	0.593	0.641	0.608	0.301	0.65	0.598	0.699	0.244	0.508	0.546	0.6	0.21	0.443	0.562	0.688	0.171	0.517	0.531083
344	0.599	0.723	0.14	0.452	0.53	0.691	0.127	0.399	0.515	0.74	0.191	0.364	0.366	0.587	0.091	0.613	0.404	0.638	0.136	0.369	0.3	0.73	0.14	0.518	0.636	0.646	0.328	0.563	0.669	0.655	0.37	0.591	0.641	0.608	0.3	0.651	0.6	0.696	0.244	0.507	0.546	0.6	0.21	0.443	0.563	0.687	0.171	0.519	0.53075
345	0.599	0.722	0.14	0.451	0.529	0.691	0.126	0.398	0.513	0.738	0.191	0.363	0.364	0.586	0.091	0.61	0.402	0.638	0.135	0.367	0.299	0.73	0.14	0.516	0.635	0.645	0.328	0.561	0.669	0.653	0.369	0.592	0.64	0.608	0.3	0.651	0.599	0.694	0.243	0.506	0.544	0.599	0.209	0.444	0.562	0.684	0.172	0.519	0.529667
346	0.597	0.72	0.139	0.449	0.527	0.69	0.124	0.394	0.512	0.736	0.189	0.36	0.363	0.584	0.091	0.609	0.402	0.635	0.134	0.365	0.299	0.729	0.14	0.513	0.632	0.642	0.327	0.559	0.667	0.652	0.367	0.591	0.64	0.605	0.299	0.648	0.598	0.695	0.243	0.504	0.543	0.597	0.209	0.443	0.562	0.684	0.172	0.517	0.5285
347	0.595	0.717	0.138	0.447	0.525	0.689	0.124	0.393	0.51	0.734	0.188	0.36	0.364	0.583	0.091	0.611	0.403	0.632	0.135	0.364	0.299	0.726	0.142	0.512	0.633	0.641	0.327	0.558	0.666	0.649	0.367	0.591	0.638	0.603	0.298	0.645	0.598	0.695	0.243	0.503	0.543	0.595	0.208	0.442	0.561	0.684	0.172	0.515	0.528083
348	0.594	0.716	0.138	0.447	0.524	0.689	0.124	0.392	0.511	0.735	0.187	0.36	0.363	0.581	0.091	0.61	0.403	0.631	0.134	0.362	0.298	0.722	0.142	0.511	0.632	0.64	0.326	0.559	0.664	0.646	0.366	0.588	0.635	0.602	0.297	0.643	0.596	0.694	0.243	0.504	0.542	0.594	0.207	0.441	0.559	0.683	0.171	0.514	0.527
349	0.592	0.715	0.137	0.445	0.524	0.686	0.124	0.392	0.509	0.733	0.187	0.359	0.362	0.581	0.09	0.608	0.402	0.631	0.135	0.362	0.297	0.72	0.141	0.512	0.632	0.64	0.326	0.558	0.664	0.647	0.366	0.586	0.635	0.602	0.297	0.642	0.594	0.69	0.244	0.503	0.541	0.592	0.206	0.439	0.558	0.681	0.17	0.513	0.525833
350	0.593	0.714	0.138	0.444	0.525	0.685	0.124	0.393	0.509	0.732	0.188	0.36	0.361	0.579	0.09	0.605	0.4	0.631	0.134	0.362	0.296	0.718	0.139	0.51	0.633	0.64	0.325	0.556	0.664	0.645	0.365	0.586	0.635	0.603	0.298	0.64	0.593	0.689	0.242	0.502	0.54	0.591	0.205	0.438	0.557	0.679	0.17	0.513	0.5255
351	0.593	0.71	0.138	0.443	0.524	0.684	0.125	0.391	0.507	0.73	0.188	0.359	0.36	0.577	0.091	0.601	0.398	0.628	0.134	0.361	0.296	0.718	0.139	0.509	0.632	0.638	0.325	0.555	0.662	0.646	0.365	0.585	0.636	0.602	0.299	0.64	0.592	0.689	0.241	0.501	0.539	0.588	0.205	0.438	0.555	0.679	0.169	0.51	0.524417
352	0.591	0.709	0.138	0.442	0.523	0.683	0.124	0.39	0.507	0.731	0.188	0.359	0.361	0.577	0.092	0.603	0.397	0.626	0.135	0.361	0.295	0.718	0.139	0.507	0.63	0.635	0.324	0.552	0.661	0.644	0.364	0.583	0.634	0.6	0.297	0.64	0.591	0.688	0.239	0.5	0.538	0.588	0.205	0.437	0.555	0.677	0.17	0.509	0.52375
353	0.591	0.709	0.138	0.442	0.522	0.684	0.125	0.39	0.508	0.732	0.188	0.357	0.36	0.575	0.09	0.601	0.395	0.623	0.134	0.358	0.293	0.717	0.138	0.505	0.628	0.631	0.322	0.551	0.659	0.643	0.362	0.58	0.632	0.596	0.295	0.638	0.588	0.686	0.239	0.498	0.537	0.588	0.204	0.435	0.552	0.676	0.168	0.508	0.52225
354	0.588	0.71	0.138	0.44	0.521	0.683	0.124	0.389	0.506	0.73	0.188	0.355	0.359	0.575	0.09	0.6	0.395	0.623	0.133	0.358	0.292	0.718	0.138	0.504	0.626	0.631	0.321	0.55	0.659	0.643	0.361	0.579	0.63	0.594	0.294	0.637	0.586	0.684	0.24	0.496	0.537	0.589	0.204	0.434	0.551	0.675	0.169	0.507	0.521
355	0.588	0.709	0.137	0.439	0.519	0.681	0.123	0.388	0.504	0.727	0.186	0.354	0.359	0.574	0.09	0.598	0.395	0.625	0.133	0.356	0.293	0.717	0.138	0.502	0.625	0.631	0.321	0.549	0.658	0.643	0.361	0.58	0.629	0.593	0.293	0.636	0.586	0.685	0.24	0.496	0.536	0.589	0.205	0.435	0.552	0.674	0.17	0.507	0.520417
356	0.589	0.708	0.136	0.437	0.518	0.68	0.123	0.387	0.502	0.725	0.186	0.354	0.358	0.573	0.091	0.597	0.395	0.624	0.133	0.356	0.293	0.716	0.14	0.502	0.625	0.632	0.322	0.548	0.658	0.642	0.361	0.58	0.629	0.593	0.294	0.635	0.584	0.685	0.238	0.496	0.535	0.587	0.204	0.435	0.551	0.673	0.169	0.505	0.51975
357	0.589	0.707	0.136	0.436	0.518	0.68	0.122	0.386	0.502	0.725	0.185	0.354	0.357	0.572	0.09	0.598	0.393	0.624	0.132	0.356	0.291	0.714	0.139	0.501	0.625	0.63	0.321	0.547	0.658	0.64	0.361	0.579	0.629	0.592	0.293	0.635	0.587	0.685	0.238	0.495	0.534	0.587	0.204	0.434	0.551	0.673	0.168	0.505	0.5195
358	0.588	0.706	0.136	0.435	0.518	0.681	0.121	0.384	0.501	0.724	0.184	0.354	0.356	0.571	0.089	0.597	0.392	0.622	0.132	0.355	0.29	0.712	0.137	0.499	0.624	0.627	0.32	0.545	0.657	0.637	0.36	0.577	0.629	0.59	0.293	0.632	0.586	0.684	0.237	0.493	0.532	0.585	0.202	0.431	0.55	0.671	0.166	0.504	0.518583
359	0.585	0.703	0.135	0.434	0.516	0.68	0.121	0.383	0.501	0.723	0.183	0.352	0.355	0.569	0.088	0.595	0.392	0.619	0.131	0.355	0.289	0.711	0.137	0.498	0.623	0.628	0.319	0.544	0.656	0.639	0.36	0.576	0.629	0.59	0.292	0.631	0.586	0.684	0.237	0.493	0.532	0.585	0.202	0.429	0.55	0.672	0.166	0.505	0.517833
360	0.583	0.701	0.134	0.434	0.515	0.679	0.12	0.383	0.501	0.721	0.183	0.35	0.356	0.569	0.089	0.595	0.392	0.62	0.132	0.355	0.29	0.71	0.137	0.499	0.623	0.629	0.319	0.543	0.657	0.64	0.36	0.575	0.628	0.59	0.291	0.631	0.586	0.685	0.236	0.492	0.531	0.584	0.201	0.429	0.55	0.671	0.166	0.504	0.51775
361	0.583	0.702	0.134	0.433	0.515	0.679	0.119	0.383	0.501	0.721	0.183	0.35	0.356	0.568	0.088	0.594	0.392	0.62	0.132	0.354	0.289	0.711	0.136	0.499	0.622	0.629	0.317	0.543	0.657	0.639	0.358	0.574	0.628	0.59	0.29	0.63	0.584	0.684	0.235	0.492	0.531	0.582	0.201	0.428	0.549	0.673	0.166	0.503	0.51725
362	0.583	0.702	0.133	0.431	0.513	0.678	0.119	0.382	0.499	0.72	0.183	0.349	0.355	0.567	0.087	0.592	0.39	0.622	0.13	0.353	0.289	0.712	0.136	0.499	0.621	0.627	0.315	0.543	0.656	0.637	0.355	0.573	0.626	0.59	0.289	0.629	0.584	0.684	0.233	0.49	0.531	0.58	0.2	0.428	0.548	0.672	0.165	0.5	0.516417
363	0.582	0.702	0.133	0.428	0.512	0.677	0.119	0.38	0.496	0.72	0.183	0.35	0.355	0.57	0.088	0.592	0.389	0.622	0.131	0.351	0.289	0.713	0.135	0.499	0.622	0.624	0.315	0.541	0.655	0.635	0.354	0.574	0.626	0.589	0.289	0.627	0.584	0.682	0.233	0.49	0.53	0.581	0.199	0.427	0.546	0.671	0.165	0.5	0.5155
364	0.583	0.701	0.134	0.429	0.511	0.678	0.12	0.38	0.497	0.721	0.184	0.349	0.354	0.57	0.089	0.592	0.39	0.621	0.131	0.351	0.288	0.711	0.136	0.499	0.621	0.624	0.316	0.542	0.654	0.637	0.356	0.576	0.626	0.589	0.29	0.628	0.584	0.681	0.234	0.491	0.531	0.581	0.198	0.427	0.546	0.671	0.166	0.501	0.515417
365	0.583	0.701	0.135	0.431	0.511	0.678	0.12	0.381	0.498	0.721	0.184	0.349	0.356	0.571	0.09	0.593	0.39	0.621	0.132	0.351	0.289	0.71	0.137	0.498	0.621	0.624	0.318	0.542	0.654	0.637	0.359	0.574	0.627	0.589	0.291	0.629	0.582	0.68	0.235	0.491	0.531	0.581	0.198	0.428	0.545	0.671	0.166	0.502	0.5155
366	0.583	0.702	0.135	0.431	0.512	0.678	0.121	0.381	0.498	0.721	0.184	0.349	0.355	0.569	0.09	0.593	0.389	0.62	0.131	0.35	0.289	0.711	0.136	0.496	0.62	0.625	0.318	0.542	0.653	0.637	0.359	0.573	0.628	0.587	0.291	0.627	0.581	0.679	0.236	0.491	0.532	0.58	0.199	0.428	0.545	0.671	0.166	0.501	0.515333
367	0.582	0.701	0.134	0.431	0.512	0.678	0.12	0.38	0.496	0.718	0.183	0.348	0.354	0.567	0.09	0.592	0.39	0.619	0.131	0.349	0.289	0.71	0.136	0.495	0.62	0.626	0.316	0.541	0.654	0.637	0.358	0.573	0.627	0.587	0.29	0.627	0.582	0.681	0.236	0.492	0.532	0.58	0.2	0.429	0.547	0.673	0.166	0.5	0.5155
368	0.581	0.702	0.134	0.43	0.511	0.677	0.121	0.38	0.496	0.719	0.184	0.348	0.353	0.568	0.089	0.59	0.389	0.619	0.13	0.349	0.289	0.711	0.136	0.494	0.621	0.625	0.315	0.539	0.653	0.635	0.356	0.575	0.628	0.587	0.289	0.626	0.583	0.682	0.235	0.493	0.532	0.581	0.199	0.429	0.549	0.675	0.166	0.5	0.515333
369	0.581	0.702	0.134	0.43	0.512	0.676	0.121	0.38	0.497	0.721	0.184	0.348	0.353	0.569	0.09	0.59	0.39	0.621	0.131	0.35	0.289	0.712	0.137	0.496	0.62	0.625	0.316	0.539	0.654	0.636	0.356	0.575	0.626	0.588	0.289	0.627	0.583	0.682	0.235	0.492	0.532	0.582	0.199	0.428	0.55	0.675	0.167	0.502	0.51575
370	0.581	0.701	0.135	0.431	0.511	0.676	0.121	0.379	0.497	0.721	0.184	0.348	0.354	0.569	0.089	0.59	0.388	0.62	0.129	0.35	0.287	0.711	0.136	0.496	0.619	0.624	0.317	0.54	0.653	0.635	0.356	0.574	0.627	0.587	0.289	0.627	0.583	0.681	0.234	0.49	0.53	0.581	0.198	0.429	0.55	0.674	0.167	0.501	0.514917
371	0.582	0.702	0.134	0.429	0.512	0.677	0.121	0.379	0.498	0.72	0.184	0.348	0.354	0.571	0.09	0.592	0.389	0.621	0.129	0.35	0.288	0.712	0.135	0.497	0.62	0.625	0.319	0.542	0.655	0.638	0.357	0.573	0.627	0.588	0.29	0.627	0.583	0.68	0.234	0.489	0.53	0.581	0.198	0.428	0.548	0.673	0.167	0.502	0.5155
372	0.583	0.701	0.134	0.43	0.513	0.68	0.121	0.38	0.497	0.718	0.183	0.347	0.353	0.57	0.09	0.593	0.389	0.62	0.13	0.349	0.289	0.713	0.136	0.497	0.62	0.625	0.318	0.542	0.654	0.64	0.357	0.573	0.628	0.588	0.289	0.628	0.584	0.682	0.236	0.49	0.531	0.581	0.198	0.428	0.548	0.671	0.167	0.501	0.515667
373	0.581	0.701	0.135	0.429	0.513	0.679	0.121	0.381	0.498	0.72	0.184	0.346	0.352	0.569	0.089	0.592	0.387	0.618	0.13	0.348	0.288	0.713	0.136	0.495	0.621	0.625	0.317	0.54	0.653	0.639	0.356	0.572	0.628	0.588	0.288	0.627	0.584	0.686	0.236	0.491	0.532	0.581	0.198	0.429	0.549	0.673	0.167	0.502	0.5155
374	0.581	0.702	0.135	0.429	0.514	0.679	0.122	0.381	0.5	0.724	0.184	0.346	0.352	0.568	0.089	0.591	0.387	0.619	0.131	0.347	0.286	0.713	0.135	0.495	0.623	0.627	0.318	0.54	0.653	0.639	0.355	0.572	0.629	0.588	0.289	0.626	0.584	0.686	0.236	0.491	0.533	0.581	0.198	0.428	0.55	0.674	0.167	0.503	0.515917
375	0.583	0.704	0.136	0.429	0.514	0.682	0.122	0.381	0.5	0.726	0.185	0.347	0.352	0.569	0.088	0.589	0.387	0.62	0.13	0.346	0.285	0.712	0.134	0.495	0.623	0.628	0.318	0.541	0.654	0.64	0.355	0.574	0.631	0.589	0.288	0.628	0.584	0.687	0.235	0.491	0.532	0.581	0.197	0.427	0.55	0.675	0.166	0.502	0.516083
376	0.583	0.706	0.135	0.428	0.514	0.684	0.121	0.381	0.499	0.725	0.184	0.348	0.353	0.572	0.09	0.59	0.389	0.623	0.131	0.348	0.288	0.714	0.135	0.497	0.624	0.629	0.319	0.542	0.658	0.641	0.357	0.576	0.631	0.591	0.289	0.628	0.584	0.687	0.233	0.49	0.532	0.581	0.196	0.427	0.548	0.676	0.166	0.502	0.516917
377	0.585	0.706	0.133	0.428	0.514	0.684	0.12	0.38	0.498	0.725	0.184	0.348	0.355	0.571	0.09	0.591	0.39	0.624	0.131	0.35	0.289	0.716	0.134	0.497	0.624	0.629	0.318	0.543	0.659	0.641	0.357	0.576	0.631	0.591	0.29	0.629	0.582	0.687	0.232	0.49	0.531	0.581	0.195	0.427	0.547	0.675	0.165	0.5	0.517083
378	0.583	0.705	0.132	0.426	0.512	0.682	0.119	0.378	0.496	0.724	0.182	0.346	0.353	0.568	0.089	0.591	0.389	0.623	0.129	0.349	0.288	0.717	0.132	0.496	0.624	0.628	0.317	0.543	0.658	0.64	0.356	0.574	0.632	0.591	0.29	0.629	0.584	0.687	0.233	0.491	0.532	0.583	0.196	0.428	0.548	0.676	0.166	0.501	0.5165
379	0.583	0.704	0.133	0.425	0.512	0.68	0.119	0.379	0.495	0.725	0.181	0.347	0.352	0.567	0.087	0.592	0.387	0.624	0.128	0.347	0.286	0.717	0.132	0.495	0.625	0.628	0.318	0.544	0.658	0.641	0.356	0.576	0.634	0.592	0.291	0.63	0.585	0.686	0.234	0.492	0.532	0.583	0.196	0.428	0.551	0.679	0.166	0.503	0.5165
380	0.584	0.705	0.134	0.427	0.513	0.682	0.119	0.38	0.495	0.726	0.182	0.347	0.351	0.57	0.087	0.593	0.388	0.624	0.128	0.345	0.287	0.718	0.132	0.495	0.627	0.629	0.318	0.545	0.659	0.642	0.355	0.578	0.632	0.593	0.291	0.631	0.588	0.689	0.235	0.494	0.533	0.585	0.197	0.428	0.55	0.68	0.166	0.504	0.517417
381	0.584	0.707	0.134	0.428	0.514	0.684	0.12	0.381	0.495	0.725	0.184	0.347	0.352	0.572	0.088	0.594	0.388	0.624	0.13	0.345	0.287	0.717	0.134	0.495	0.627	0.631	0.32	0.546	0.661	0.643	0.357	0.58	0.632	0.594	0.292	0.632	0.59	0.69	0.235	0.494	0.533	0.585	0.196	0.428	0.549	0.68	0.166	0.503	0.517667
382	0.584	0.706	0.133	0.429	0.513	0.686	0.12	0.38	0.496	0.727	0.184	0.346	0.354	0.573	0.09	0.596	0.389	0.624	0.133	0.346	0.288	0.719	0.135	0.497	0.625	0.63	0.318	0.544	0.661	0.643	0.357	0.577	0.63	0.595	0.29	0.63	0.587	0.691	0.234	0.493	0.533	0.584	0.195	0.427	0.547	0.679	0.165	0.501	0.517417
383	0.583	0.706	0.132	0.428	0.512	0.685	0.12	0.378	0.496	0.727	0.183	0.345	0.353	0.573	0.089	0.595	0.389	0.625	0.132	0.347	0.287	0.719	0.135	0.496	0.624	0.628	0.316	0.542	0.659	0.643	0.356	0.576	0.63	0.595	0.288	0.629	0.586	0.691	0.234	0.492	0.534	0.586	0.195	0.428	0.548	0.68	0.165	0.501	0.51675
384	0.583	0.707	0.132	0.427	0.511	0.684	0.119	0.377	0.496	0.727	0.182	0.344	0.352	0.571	0.088	0.594	0.388	0.627	0.13	0.347	0.287	0.719	0.135	0.495	0.624	0.629	0.316	0.542	0.66	0.643	0.355	0.575	0.632	0.594	0.288	0.63	0.585	0.689	0.235	0.492	0.533	0.586	0.196	0.429	0.55	0.68	0.165	0.502	0.516583
385	0.583	0.708	0.131	0.427	0.511	0.683	0.119	0.378	0.496	0.728	0.181	0.345	0.351	0.57	0.087	0.593	0.388	0.627	0.128	0.347	0.287	0.718	0.134	0.494	0.625	0.63	0.314	0.541	0.661	0.641	0.354	0.574	0.631	0.591	0.288	0.63	0.584	0.689	0.234	0.491	0.531	0.584	0.196	0.428	0.549	0.679	0.165	0.502	0.5165
386	0.584	0.707	0.132	0.426	0.511	0.683	0.119	0.378	0.495	0.728	0.181	0.346	0.352	0.569	0.088	0.594	0.388	0.626	0.129	0.348	0.285	0.716	0.135	0.495	0.624	0.63	0.315	0.541	0.661	0.64	0.355	0.573	0.632	0.59	0.288	0.63	0.584	0.689	0.233	0.49	0.53	0.582	0.195	0.426	0.549	0.679	0.164	0.502	0.516167
387	0.584	0.704	0.132	0.426	0.511	0.685	0.119	0.378	0.494	0.728	0.181	0.346	0.353	0.57	0.088	0.595	0.388	0.624	0.13	0.346	0.285	0.715	0.135	0.496	0.624	0.629	0.314	0.539	0.659	0.64	0.355	0.571	0.632	0.59	0.287	0.628	0.583	0.689	0.231	0.489	0.53	0.58	0.193	0.423	0.548	0.678	0.164	0.501	0.515917
388	0.584	0.704	0.133	0.426	0.511	0.684	0.119	0.378	0.495	0.727	0.182	0.347	0.352	0.57	0.089	0.594	0.387	0.624	0.129	0.346	0.284	0.716	0.134	0.495	0.624	0.626	0.315	0.538	0.656	0.64	0.354	0.571	0.631	0.592	0.287	0.628	0.584	0.69	0.232	0.489	0.531	0.579	0.193	0.425	0.548	0.679	0.165	0.5	0.515667
389	0.583	0.706	0.132	0.425	0.51	0.683	0.119	0.378	0.495	0.724	0.182	0.346	0.351	0.569	0.088	0.592	0.385	0.621	0.128	0.345	0.284	0.717	0.134	0.494	0.624	0.627	0.315	0.539	0.657	0.641	0.353	0.572	0.632	0.592	0.287	0.628	0.584	0.69	0.232	0.49	0.531	0.579	0.194	0.427	0.547	0.679	0.165	0.501	0.515167
390	0.581	0.707	0.13	0.425	0.51	0.681	0.118	0.377	0.495	0.723	0.181	0.343	0.35	0.567	0.088	0.591	0.384	0.621	0.128	0.344	0.284	0.718	0.133	0.493	0.623	0.628	0.315	0.54	0.658	0.641	0.353	0.573	0.632	0.592	0.287	0.628	0.584	0.689	0.231	0.49	0.528	0.581	0.193	0.427	0.547	0.678	0.164	0.501	0.514667
391	0.58	0.705	0.128	0.424	0.509	0.681	0.116	0.376	0.494	0.722	0.18	0.341	0.349	0.566	0.088	0.59	0.384	0.622	0.128	0.345	0.284	0.717	0.132	0.493	0.622	0.628	0.313	0.541	0.659	0.64	0.352	0.574	0.632	0.591	0.286	0.627	0.582	0.687	0.23	0.488	0.526	0.581	0.192	0.425	0.545	0.676	0.163	0.498	0.513833
392	0.578	0.704	0.128	0.423	0.508	0.681	0.116	0.375	0.492	0.721	0.179	0.341	0.349	0.566	0.087	0.591	0.384	0.622	0.128	0.343	0.284	0.716	0.132	0.491	0.622	0.628	0.313	0.54	0.658	0.639	0.352	0.574	0.632	0.589	0.286	0.627	0.582	0.688	0.23	0.487	0.526	0.58	0.191	0.423	0.546	0.675	0.162	0.497	0.513417
393	0.578	0.703	0.129	0.423	0.509	0.682	0.117	0.374	0.491	0.722	0.179	0.343	0.349	0.568	0.087	0.592	0.385	0.622	0.128	0.343	0.284	0.715	0.133	0.491	0.623	0.626	0.313	0.539	0.656	0.638	0.351	0.572	0.631	0.589	0.285	0.626	0.582	0.689	0.23	0.486	0.526	0.578	0.19	0.422	0.544	0.675	0.162	0.496	0.51325
394	0.578	0.702	0.13	0.422	0.508	0.68	0.117	0.373	0.49	0.721	0.179	0.342	0.349	0.567	0.087	0.591	0.385	0.621	0.127	0.343	0.284	0.717	0.134	0.491	0.622	0.626	0.313	0.538	0.657	0.638	0.352	0.571	0.63	0.589	0.285	0.625	0.581	0.688	0.23	0.485	0.527	0.577	0.191	0.423	0.544	0.674	0.162	0.497	0.513
395	0.577	0.702	0.13	0.422	0.508	0.68	0.116	0.373	0.491	0.723	0.179	0.341	0.349	0.566	0.087	0.59	0.385	0.62	0.127	0.342	0.284	0.718	0.133	0.491	0.622	0.625	0.313	0.538	0.657	0.638	0.352	0.57	0.629	0.589	0.285	0.625	0.581	0.686	0.229	0.484	0.527	0.578	0.191	0.423	0.545	0.673	0.162	0.496	0.513
396	0.576	0.701	0.13	0.42	0.507	0.68	0.116	0.373	0.49	0.722	0.179	0.34	0.349	0.565	0.087	0.589	0.384	0.618	0.127	0.343	0.283	0.718	0.133	0.492	0.622	0.624	0.313	0.538	0.656	0.638	0.351	0.57	0.629	0.59	0.285	0.626	0.58	0.685	0.228	0.484	0.526	0.577	0.19	0.422	0.544	0.674	0.161	0.494	0.512167
397	0.576	0.701	0.129	0.42	0.507	0.679	0.117	0.372	0.49	0.721	0.18	0.339	0.349	0.566	0.087	0.59	0.382	0.617	0.127	0.341	0.281	0.716	0.133	0.491	0.621	0.625	0.312	0.536	0.656	0.638	0.35	0.57	0.63	0.59	0.285	0.626	0.58	0.684	0.228	0.484	0.525	0.577	0.19	0.423	0.544	0.675	0.162	0.494	0.511667
398	0.578	0.702	0.129	0.421	0.508	0.68	0.118	0.372	0.491	0.722	0.181	0.34	0.349	0.567	0.088	0.59	0.383	0.619	0.128	0.342	0.281	0.715	0.133	0.491	0.621	0.624	0.312	0.535	0.654	0.638	0.349	0.569	0.63	0.589	0.285	0.625	0.581	0.683	0.228	0.485	0.526	0.576	0.191	0.423	0.543	0.676	0.162	0.496	0.512083
399	0.577	0.702	0.128	0.421	0.507	0.678	0.117	0.372	0.489	0.721	0.18	0.34	0.347	0.565	0.087	0.588	0.383	0.619	0.128	0.342	0.28	0.716	0.132	0.489	0.62	0.624	0.312	0.534	0.654	0.637	0.349	0.569	0.631	0.588	0.285	0.625	0.58	0.686	0.228	0.487	0.526	0.577	0.192	0.424	0.544	0.675	0.163	0.496	0.511417
400	0.575	0.703	0.128	0.421	0.505	0.679	0.116	0.372	0.488	0.72	0.179	0.339	0.347	0.565	0.087	0.588	0.383	0.62	0.129	0.342	0.281	0.715	0.131	0.487	0.62	0.623	0.312	0.535	0.656	0.637	0.349	0.568	0.63	0.586	0.284	0.624	0.579	0.688	0.23	0.487	0.525	0.58	0.193	0.425	0.544	0.676	0.164	0.497	0.511167
401	0.575	0.701	0.127	0.42	0.503	0.677	0.115	0.372	0.487	0.719	0.178	0.338	0.348	0.564	0.088	0.589	0.384	0.62	0.129	0.342	0.281	0.715	0.133	0.488	0.623	0.623	0.312	0.538	0.657	0.638	0.35	0.57	0.631	0.586	0.286	0.625	0.579	0.69	0.231	0.486	0.525	0.58	0.192	0.425	0.543	0.677	0.164	0.498	0.51125
402	0.576	0.704	0.128	0.421	0.503	0.677	0.116	0.372	0.488	0.719	0.178	0.339	0.349	0.566	0.088	0.59	0.384	0.621	0.128	0.341	0.283	0.715	0.134	0.49	0.624	0.626	0.313	0.539	0.659	0.639	0.351	0.571	0.631	0.588	0.286	0.626	0.58	0.689	0.23	0.485	0.527	0.58	0.191	0.424	0.544	0.678	0.163	0.498	0.512333
403	0.577	0.705	0.128	0.42	0.505	0.679	0.116	0.372	0.488	0.723	0.178	0.34	0.35	0.568	0.088	0.592	0.383	0.623	0.128	0.342	0.284	0.717	0.134	0.491	0.624	0.625	0.311	0.538	0.659	0.64	0.35	0.571	0.632	0.589	0.286	0.627	0.582	0.688	0.23	0.485	0.53	0.577	0.19	0.423	0.544	0.677	0.163	0.499	0.513083
404	0.577	0.707	0.129	0.42	0.505	0.682	0.116	0.372	0.489	0.725	0.178	0.34	0.349	0.569	0.087	0.592	0.383	0.624	0.126	0.342	0.284	0.721	0.132	0.491	0.625	0.626	0.311	0.537	0.66	0.638	0.35	0.573	0.633	0.589	0.284	0.627	0.582	0.689	0.229	0.486	0.53	0.578	0.19	0.422	0.545	0.677	0.162	0.497	0.513417
405	0.577	0.707	0.129	0.42	0.505	0.686	0.115	0.372	0.491	0.726	0.179	0.341	0.348	0.57	0.086	0.591	0.383	0.624	0.126	0.342	0.284	0.722	0.131	0.491	0.625	0.625	0.31	0.537	0.66	0.638	0.348	0.574	0.633	0.589	0.282	0.626	0.583	0.689	0.23	0.487	0.529	0.581	0.19	0.422	0.545	0.68	0.163	0.498	0.513583
406	0.578	0.706	0.129	0.421	0.506	0.686	0.115	0.371	0.49	0.728	0.179	0.341	0.348	0.569	0.087	0.59	0.386	0.626	0.126	0.343	0.282	0.724	0.132	0.491	0.624	0.627	0.311	0.538	0.66	0.641	0.348	0.574	0.635	0.591	0.283	0.627	0.585	0.692	0.229	0.488	0.529	0.582	0.19	0.423	0.546	0.682	0.163	0.497	0.513917
407	0.579	0.708	0.129	0.423	0.508	0.687	0.116	0.373	0.49	0.73	0.18	0.342	0.35	0.57	0.087	0.592	0.387	0.627	0.127	0.343	0.283	0.726	0.132	0.493	0.626	0.63	0.312	0.539	0.661	0.644	0.35	0.574	0.637	0.593	0.283	0.629	0.585	0.694	0.228	0.488	0.53	0.583	0.19	0.425	0.546	0.684	0.164	0.498	0.515
408	0.58	0.71	0.129	0.424	0.508	0.689	0.116	0.374	0.49	0.732	0.18	0.342	0.351	0.572	0.088	0.596	0.387	0.628	0.128	0.344	0.283	0.726	0.133	0.495	0.629	0.634	0.312	0.542	0.664	0.645	0.351	0.575	0.64	0.595	0.284	0.632	0.587	0.697	0.228	0.49	0.531	0.583	0.19	0.427	0.546	0.686	0.164	0.499	0.516083
409	0.582	0.713	0.129	0.425	0.508	0.689	0.116	0.375	0.492	0.734	0.179	0.342	0.351	0.574	0.087	0.598	0.387	0.63	0.128	0.344	0.284	0.73	0.134	0.496	0.632	0.637	0.314	0.546	0.667	0.646	0.354	0.579	0.643	0.6	0.286	0.638	0.588	0.697	0.229	0.491	0.532	0.584	0.19	0.428	0.547	0.688	0.163	0.501	0.5175
410	0.584	0.717	0.129	0.425	0.509	0.691	0.117	0.376	0.494	0.736	0.179	0.343	0.352	0.576	0.088	0.601	0.387	0.632	0.127	0.346	0.285	0.734	0.133	0.498	0.635	0.638	0.315	0.549	0.669	0.648	0.354	0.581	0.643	0.602	0.287	0.64	0.59	0.698	0.23	0.491	0.534	0.585	0.19	0.428	0.55	0.691	0.162	0.503	0.519333
411	0.586	0.721	0.13	0.428	0.51	0.694	0.118	0.377	0.495	0.741	0.18	0.344	0.353	0.578	0.089	0.602	0.389	0.635	0.128	0.347	0.286	0.737	0.133	0.501	0.635	0.639	0.316	0.55	0.67	0.652	0.355	0.582	0.645	0.604	0.289	0.641	0.593	0.702	0.23	0.492	0.536	0.588	0.19	0.429	0.552	0.691	0.163	0.503	0.520667
412	0.587	0.726	0.13	0.43	0.512	0.698	0.118	0.379	0.496	0.743	0.181	0.345	0.354	0.578	0.089	0.603	0.39	0.636	0.128	0.347	0.286	0.741	0.132	0.501	0.638	0.642	0.317	0.55	0.673	0.656	0.355	0.584	0.647	0.605	0.289	0.643	0.593	0.705	0.23	0.493	0.537	0.59	0.191	0.43	0.554	0.693	0.163	0.505	0.522083
413	0.589	0.727	0.13	0.433	0.514	0.701	0.118	0.382	0.496	0.745	0.182	0.347	0.354	0.58	0.089	0.606	0.392	0.638	0.128	0.348	0.286	0.743	0.131	0.503	0.639	0.647	0.317	0.552	0.677	0.658	0.355	0.587	0.65	0.606	0.289	0.645	0.595	0.711	0.231	0.496	0.538	0.593	0.191	0.432	0.556	0.695	0.164	0.507	0.523583
414	0.592	0.728	0.13	0.434	0.515	0.702	0.118	0.382	0.497	0.748	0.182	0.348	0.355	0.582	0.089	0.608	0.393	0.64	0.129	0.35	0.287	0.746	0.132	0.503	0.643	0.649	0.318	0.555	0.68	0.66	0.357	0.59	0.652	0.61	0.289	0.649	0.595	0.712	0.231	0.499	0.541	0.595	0.189	0.433	0.556	0.697	0.164	0.508	0.525333
415	0.592	0.73	0.129	0.434	0.516	0.704	0.118	0.383	0.497	0.749	0.181	0.348	0.357	0.585	0.09	0.61	0.396	0.641	0.131	0.353	0.289	0.75	0.134	0.507	0.645	0.65	0.319	0.558	0.681	0.662	0.357	0.592	0.653	0.612	0.29	0.65	0.597	0.714	0.232	0.5	0.543	0.598	0.189	0.435	0.559	0.7	0.165	0.509	0.527
416	0.593	0.732	0.13	0.435	0.518	0.708	0.118	0.384	0.499	0.755	0.182	0.35	0.359	0.587	0.09	0.612	0.397	0.645	0.131	0.355	0.29	0.754	0.135	0.509	0.646	0.651	0.321	0.559	0.681	0.665	0.358	0.593	0.654	0.614	0.291	0.651	0.601	0.716	0.233	0.501	0.545	0.6	0.19	0.436	0.559	0.703	0.166	0.511	0.528417
417	0.595	0.737	0.13	0.437	0.519	0.711	0.118	0.384	0.501	0.759	0.182	0.352	0.359	0.589	0.09	0.613	0.397	0.647	0.13	0.354	0.289	0.755	0.135	0.51	0.645	0.651	0.32	0.559	0.683	0.666	0.358	0.594	0.656	0.616	0.29	0.654	0.602	0.718	0.233	0.502	0.547	0.602	0.191	0.437	0.561	0.707	0.165	0.513	0.529333
418	0.597	0.739	0.13	0.437	0.52	0.715	0.117	0.385	0.502	0.762	0.182	0.354	0.359	0.59	0.088	0.617	0.397	0.647	0.129	0.354	0.289	0.756	0.133	0.51	0.645	0.654	0.319	0.558	0.685	0.667	0.357	0.594	0.658	0.615	0.29	0.655	0.603	0.722	0.233	0.504	0.548	0.604	0.191	0.438	0.563	0.708	0.165	0.514	0.530333
419	0.598	0.74	0.13	0.437	0.52	0.716	0.117	0.384	0.502	0.762	0.182	0.354	0.36	0.591	0.087	0.619	0.397	0.648	0.128	0.354	0.29	0.756	0.134	0.512	0.648	0.657	0.32	0.561	0.687	0.668	0.359	0.596	0.659	0.617	0.291	0.656	0.604	0.723	0.232	0.505	0.549	0.604	0.191	0.438	0.565	0.709	0.165	0.514	0.5315
420	0.597	0.741	0.129	0.436	0.519	0.716	0.117	0.384	0.5	0.76	0.181	0.352	0.36	0.592	0.088	0.619	0.398	0.652	0.13	0.355	0.291	0.759	0.134	0.513	0.652	0.659	0.32	0.563	0.689	0.67	0.359	0.599	0.661	0.621	0.292	0.658	0.605	0.725	0.232	0.504	0.548	0.605	0.191	0.437	0.566	0.709	0.164	0.515	0.532
421	0.597	0.74	0.13	0.436	0.519	0.715	0.118	0.384	0.5	0.762	0.182	0.349	0.359	0.591	0.087	0.618	0.398	0.654	0.129	0.355	0.289	0.761	0.133	0.513	0.652	0.659	0.319	0.564	0.69	0.671	0.359	0.598	0.661	0.622	0.291	0.659	0.604	0.726	0.231	0.503	0.547	0.604	0.19	0.437	0.566	0.708	0.165	0.514	0.531833
422	0.597	0.742	0.13	0.437	0.518	0.714	0.118	0.384	0.499	0.763	0.181	0.349	0.358	0.592	0.086	0.619	0.398	0.654	0.129	0.354	0.288	0.763	0.132	0.512	0.652	0.658	0.319	0.564	0.69	0.673	0.359	0.599	0.662	0.623	0.29	0.66	0.605	0.725	0.231	0.503	0.547	0.603	0.19	0.437	0.566	0.71	0.164	0.514	0.531583
423	0.598	0.743	0.131	0.437	0.518	0.715	0.119	0.385	0.499	0.763	0.181	0.35	0.358	0.593	0.086	0.619	0.398	0.653	0.128	0.354	0.289	0.764	0.132	0.512	0.651	0.658	0.318	0.564	0.689	0.674	0.358	0.599	0.661	0.62	0.289	0.661	0.606	0.725	0.231	0.505	0.547	0.605	0.191	0.439	0.565	0.711	0.164	0.514	0.531667
424	0.597	0.744	0.131	0.437	0.518	0.715	0.119	0.385	0.499	0.764	0.181	0.351	0.361	0.596	0.086	0.62	0.399	0.653	0.129	0.355	0.29	0.763	0.132	0.514	0.652	0.659	0.32	0.567	0.69	0.675	0.359	0.601	0.664	0.621	0.29	0.661	0.608	0.726	0.232	0.506	0.548	0.606	0.191	0.44	0.567	0.714	0.166	0.515	0.5325
425	0.598	0.745	0.13	0.439	0.518	0.716	0.119	0.386	0.5	0.767	0.181	0.352	0.362	0.598	0.087	0.623	0.4	0.654	0.129	0.357	0.291	0.764	0.133	0.516	0.653	0.659	0.321	0.568	0.692	0.677	0.36	0.602	0.667	0.624	0.29	0.662	0.609	0.728	0.232	0.507	0.55	0.607	0.191	0.441	0.566	0.715	0.167	0.517	0.533583
426	0.599	0.745	0.13	0.439	0.519	0.719	0.118	0.386	0.501	0.769	0.181	0.353	0.362	0.598	0.087	0.623	0.4	0.654	0.129	0.356	0.29	0.764	0.133	0.516	0.654	0.66	0.321	0.568	0.692	0.676	0.361	0.601	0.667	0.626	0.29	0.663	0.609	0.729	0.233	0.507	0.55	0.608	0.19	0.441	0.567	0.716	0.165	0.517	0.534167
427	0.601	0.747	0.129	0.441	0.521	0.721	0.118	0.388	0.503	0.771	0.182	0.353	0.363	0.598	0.089	0.626	0.401	0.657	0.13	0.357	0.291	0.764	0.134	0.517	0.657	0.661	0.322	0.569	0.692	0.677	0.363	0.602	0.668	0.628	0.292	0.665	0.609	0.729	0.233	0.508	0.553	0.609	0.189	0.442	0.569	0.717	0.164	0.517	0.535583
428	0.602	0.75	0.129	0.441	0.522	0.724	0.118	0.389	0.503	0.772	0.182	0.354	0.363	0.599	0.09	0.626	0.402	0.66	0.132	0.359	0.292	0.769	0.135	0.52	0.659	0.664	0.322	0.569	0.694	0.678	0.364	0.605	0.669	0.629	0.293	0.667	0.61	0.73	0.234	0.51	0.554	0.613	0.189	0.444	0.571	0.719	0.164	0.518	0.536667
429	0.603	0.753	0.13	0.442	0.524	0.724	0.119	0.391	0.503	0.774	0.183	0.354	0.365	0.601	0.09	0.628	0.405	0.663	0.134	0.361	0.294	0.773	0.136	0.522	0.662	0.667	0.324	0.571	0.696	0.681	0.363	0.608	0.672	0.63	0.295	0.668	0.612	0.733	0.234	0.511	0.555	0.615	0.19	0.445	0.572	0.722	0.165	0.519	0.538333
430	0.603	0.756	0.13	0.443	0.525	0.723	0.119	0.392	0.504	0.777	0.183	0.355	0.365	0.603	0.089	0.629	0.406	0.662	0.133	0.363	0.295	0.774	0.136	0.524	0.663	0.669	0.325	0.574	0.698	0.683	0.364	0.61	0.675	0.632	0.295	0.671	0.615	0.735	0.235	0.514	0.557	0.616	0.191	0.446	0.573	0.725	0.167	0.522	0.539667
431	0.606	0.758	0.131	0.445	0.526	0.726	0.119	0.393	0.505	0.779	0.183	0.358	0.368	0.604	0.09	0.632	0.407	0.665	0.133	0.364	0.296	0.777	0.136	0.524	0.666	0.673	0.326	0.577	0.7	0.685	0.364	0.611	0.676	0.633	0.295	0.674	0.617	0.739	0.236	0.515	0.558	0.618	0.192	0.447	0.575	0.729	0.167	0.524	0.541583
432	0.609	0.759	0.132	0.447	0.529	0.728	0.12	0.394	0.508	0.783	0.184	0.361	0.37	0.605	0.091	0.634	0.407	0.667	0.133	0.365	0.297	0.782	0.136	0.526	0.667	0.675	0.327	0.578	0.702	0.686	0.365	0.613	0.679	0.636	0.296	0.676	0.619	0.743	0.236	0.517	0.561	0.62	0.193	0.449	0.577	0.732	0.168	0.526	0.5435
433	0.611	0.763	0.131	0.449	0.532	0.731	0.121	0.396	0.508	0.786	0.185	0.362	0.371	0.61	0.092	0.636	0.409	0.67	0.133	0.367	0.297	0.789	0.137	0.529	0.669	0.676	0.326	0.579	0.705	0.69	0.367	0.615	0.681	0.639	0.297	0.677	0.622	0.747	0.238	0.519	0.564	0.624	0.195	0.453	0.58	0.736	0.169	0.529	0.545583
434	0.612	0.767	0.132	0.451	0.533	0.734	0.121	0.398	0.51	0.79	0.186	0.362	0.371	0.612	0.093	0.637	0.411	0.672	0.134	0.368	0.298	0.794	0.137	0.529	0.671	0.68	0.327	0.581	0.708	0.694	0.368	0.617	0.682	0.643	0.299	0.678	0.622	0.747	0.239	0.521	0.565	0.625	0.195	0.453	0.579	0.736	0.169	0.529	0.54675
435	0.612	0.769	0.131	0.452	0.532	0.735	0.12	0.398	0.51	0.791	0.186	0.361	0.371	0.612	0.092	0.639	0.412	0.674	0.132	0.369	0.299	0.795	0.136	0.53	0.673	0.683	0.329	0.584	0.711	0.698	0.368	0.62	0.684	0.646	0.299	0.683	0.624	0.749	0.239	0.522	0.567	0.626	0.195	0.454	0.581	0.737	0.169	0.531	0.547833
436	0.615	0.771	0.132	0.453	0.532	0.738	0.12	0.4	0.512	0.791	0.186	0.362	0.373	0.615	0.092	0.642	0.414	0.678	0.133	0.371	0.301	0.797	0.137	0.532	0.676	0.686	0.331	0.587	0.714	0.701	0.37	0.624	0.687	0.649	0.299	0.687	0.626	0.753	0.24	0.522	0.568	0.63	0.195	0.455	0.584	0.739	0.169	0.534	0.549917
437	0.616	0.775	0.131	0.454	0.534	0.74	0.12	0.401	0.515	0.795	0.186	0.363	0.374	0.617	0.092	0.645	0.416	0.68	0.135	0.373	0.303	0.801	0.138	0.535	0.678	0.687	0.332	0.59	0.716	0.704	0.371	0.627	0.69	0.652	0.3	0.69	0.628	0.756	0.241	0.525	0.571	0.632	0.195	0.458	0.588	0.742	0.17	0.535	0.552167
438	0.62	0.78	0.132	0.457	0.535	0.747	0.12	0.404	0.516	0.799	0.187	0.365	0.377	0.62	0.092	0.648	0.418	0.683	0.136	0.375	0.304	0.806	0.14	0.538	0.68	0.689	0.332	0.592	0.719	0.706	0.373	0.628	0.691	0.653	0.3	0.693	0.63	0.759	0.241	0.527	0.573	0.635	0.195	0.46	0.59	0.747	0.171	0.538	0.554333
439	0.622	0.784	0.132	0.458	0.537	0.751	0.121	0.405	0.517	0.803	0.187	0.367	0.378	0.623	0.092	0.65	0.419	0.685	0.135	0.375	0.305	0.808	0.139	0.539	0.682	0.69	0.332	0.594	0.721	0.707	0.373	0.629	0.692	0.655	0.3	0.692	0.633	0.761	0.241	0.528	0.574	0.638	0.194	0.46	0.59	0.75	0.17	0.54	0.55575
440	0.623	0.786	0.133	0.459	0.538	0.754	0.122	0.406	0.516	0.806	0.187	0.367	0.377	0.624	0.091	0.65	0.418	0.686	0.133	0.373	0.304	0.809	0.138	0.54	0.683	0.693	0.333	0.595	0.723	0.708	0.373	0.63	0.695	0.656	0.301	0.694	0.635	0.763	0.24	0.529	0.575	0.638	0.195	0.461	0.591	0.752	0.17	0.541	0.55625
441	0.622	0.786	0.133	0.46	0.538	0.752	0.122	0.405	0.515	0.803	0.188	0.368	0.377	0.626	0.092	0.651	0.418	0.687	0.133	0.374	0.304	0.809	0.137	0.541	0.684	0.695	0.334	0.596	0.722	0.709	0.373	0.631	0.696	0.658	0.302	0.697	0.636	0.764	0.241	0.53	0.576	0.642	0.195	0.462	0.593	0.753	0.171	0.542	0.556667
442	0.622	0.787	0.133	0.461	0.539	0.751	0.122	0.406	0.515	0.804	0.188	0.369	0.379	0.626	0.092	0.652	0.42	0.687	0.135	0.376	0.304	0.808	0.138	0.541	0.685	0.695	0.335	0.594	0.722	0.708	0.374	0.631	0.698	0.658	0.302	0.698	0.636	0.764	0.243	0.531	0.577	0.642	0.196	0.462	0.596	0.752	0.172	0.542	0.557583
443	0.621	0.786	0.133	0.461	0.538	0.75	0.122	0.407	0.515	0.805	0.187	0.369	0.378	0.625	0.092	0.651	0.421	0.688	0.135	0.376	0.304	0.806	0.138	0.54	0.684	0.694	0.335	0.593	0.722	0.708	0.376	0.63	0.698	0.659	0.303	0.697	0.634	0.765	0.243	0.531	0.577	0.641	0.196	0.462	0.595	0.751	0.172	0.542	0.55725
444	0.621	0.785	0.133	0.46	0.537	0.748	0.122	0.405	0.515	0.805	0.187	0.37	0.379	0.625	0.092	0.65	0.421	0.688	0.135	0.376	0.304	0.803	0.139	0.54	0.684	0.692	0.334	0.592	0.721	0.707	0.375	0.63	0.698	0.659	0.303	0.694	0.633	0.762	0.243	0.532	0.576	0.639	0.196	0.462	0.593	0.749	0.172	0.541	0.556833
445	0.619	0.783	0.133	0.459	0.536	0.746	0.122	0.405	0.514	0.805	0.187	0.368	0.378	0.622	0.091	0.647	0.418	0.686	0.134	0.374	0.305	0.803	0.139	0.54	0.682	0.69	0.333	0.592	0.72	0.706	0.374	0.628	0.696	0.657	0.302	0.692	0.63	0.759	0.242	0.53	0.575	0.636	0.196	0.462	0.59	0.746	0.171	0.538	0.555417
446	0.616	0.778	0.132	0.456	0.533	0.743	0.121	0.403	0.511	0.798	0.186	0.365	0.376	0.619	0.091	0.645	0.416	0.683	0.133	0.373	0.303	0.798	0.138	0.538	0.68	0.686	0.331	0.589	0.719	0.704	0.371	0.624	0.692	0.654	0.3	0.689	0.627	0.755	0.239	0.527	0.572	0.634	0.194	0.459	0.586	0.741	0.169	0.535	0.552917
447	0.613	0.775	0.132	0.454	0.531	0.74	0.121	0.401	0.51	0.793	0.186	0.364	0.375	0.615	0.09	0.642	0.415	0.679	0.132	0.371	0.303	0.792	0.138	0.536	0.677	0.681	0.33	0.585	0.717	0.699	0.369	0.62	0.689	0.65	0.297	0.685	0.624	0.75	0.238	0.523	0.569	0.631	0.192	0.457	0.584	0.737	0.168	0.532	0.550833
448	0.609	0.771	0.131	0.451	0.528	0.733	0.12	0.399	0.507	0.788	0.186	0.362	0.373	0.611	0.09	0.637	0.413	0.676	0.132	0.368	0.301	0.786	0.137	0.532	0.674	0.677	0.328	0.58	0.712	0.693	0.367	0.616	0.685	0.646	0.296	0.68	0.619	0.744	0.236	0.518	0.565	0.627	0.191	0.453	0.58	0.732	0.167	0.529	0.5475
449	0.604	0.767	0.13	0.449	0.526	0.728	0.119	0.397	0.503	0.783	0.185	0.359	0.371	0.608	0.091	0.633	0.409	0.673	0.132	0.366	0.299	0.779	0.137	0.527	0.67	0.673	0.326	0.576	0.706	0.687	0.366	0.612	0.682	0.641	0.295	0.675	0.614	0.737	0.236	0.515	0.561	0.622	0.19	0.45	0.575	0.725	0.167	0.525	0.543583
450	0.598	0.762	0.13	0.447	0.523	0.722	0.118	0.394	0.499	0.777	0.183	0.357	0.368	0.602	0.09	0.628	0.404	0.667	0.132	0.363	0.297	0.773	0.135	0.522	0.666	0.668	0.325	0.572	0.701	0.682	0.364	0.608	0.678	0.637	0.294	0.67	0.609	0.733	0.236	0.511	0.557	0.618	0.189	0.447	0.57	0.72	0.166	0.522	0.5395
451	0.594	0.757	0.13	0.445	0.52	0.717	0.117	0.392	0.497	0.771	0.183	0.354	0.366	0.597	0.089	0.624	0.402	0.661	0.133	0.361	0.295	0.767	0.135	0.519	0.661	0.662	0.323	0.566	0.698	0.676	0.362	0.602	0.675	0.631	0.291	0.663	0.605	0.728	0.235	0.509	0.554	0.614	0.189	0.444	0.567	0.716	0.167	0.519	0.536417
452	0.59	0.749	0.129	0.441	0.515	0.712	0.117	0.388	0.493	0.763	0.181	0.352	0.364	0.591	0.089	0.618	0.401	0.655	0.131	0.359	0.294	0.76	0.135	0.514	0.657	0.656	0.321	0.562	0.694	0.671	0.36	0.599	0.672	0.626	0.288	0.657	0.601	0.722	0.236	0.505	0.552	0.611	0.189	0.443	0.563	0.711	0.167	0.516	0.53325
453	0.588	0.744	0.128	0.437	0.51	0.708	0.117	0.384	0.489	0.758	0.179	0.35	0.364	0.587	0.09	0.614	0.399	0.65	0.13	0.358	0.293	0.755	0.135	0.509	0.652	0.651	0.319	0.557	0.69	0.666	0.357	0.594	0.667	0.62	0.287	0.651	0.596	0.713	0.234	0.501	0.547	0.606	0.188	0.44	0.559	0.704	0.166	0.511	0.529917
454	0.584	0.739	0.127	0.434	0.508	0.702	0.118	0.383	0.486	0.753	0.178	0.348	0.361	0.583	0.09	0.608	0.395	0.646	0.129	0.355	0.292	0.75	0.133	0.505	0.648	0.645	0.316	0.553	0.685	0.66	0.354	0.588	0.661	0.615	0.286	0.645	0.59	0.707	0.231	0.495	0.543	0.601	0.188	0.436	0.554	0.698	0.164	0.506	0.526083
455	0.58	0.735	0.126	0.432	0.506	0.695	0.117	0.38	0.484	0.748	0.179	0.347	0.359	0.578	0.09	0.603	0.391	0.643	0.129	0.352	0.289	0.743	0.132	0.501	0.644	0.639	0.313	0.549	0.68	0.654	0.351	0.583	0.656	0.611	0.284	0.64	0.584	0.701	0.229	0.491	0.537	0.596	0.186	0.432	0.549	0.692	0.162	0.503	0.522
456	0.576	0.732	0.126	0.43	0.504	0.69	0.116	0.378	0.482	0.743	0.179	0.345	0.356	0.573	0.089	0.6	0.388	0.64	0.128	0.349	0.288	0.737	0.131	0.499	0.643	0.633	0.312	0.545	0.677	0.647	0.349	0.579	0.653	0.608	0.283	0.636	0.581	0.698	0.228	0.489	0.534	0.592	0.185	0.43	0.545	0.689	0.161	0.5	0.519167
457	0.573	0.728	0.126	0.429	0.501	0.686	0.115	0.376	0.479	0.739	0.177	0.343	0.353	0.569	0.087	0.595	0.385	0.637	0.127	0.346	0.286	0.733	0.13	0.496	0.64	0.629	0.311	0.542	0.674	0.644	0.348	0.577	0.652	0.604	0.282	0.631	0.578	0.695	0.227	0.486	0.532	0.59	0.184	0.429	0.542	0.685	0.161	0.498	0.516333
458	0.572	0.725	0.126	0.426	0.499	0.684	0.115	0.375	0.477	0.739	0.176	0.342	0.353	0.568	0.087	0.594	0.383	0.635	0.127	0.346	0.285	0.731	0.13	0.495	0.636	0.628	0.311	0.54	0.672	0.644	0.347	0.574	0.652	0.6	0.282	0.63	0.576	0.691	0.226	0.483	0.529	0.587	0.182	0.425	0.539	0.681	0.16	0.495	0.514417
459	0.57	0.722	0.126	0.424	0.496	0.682	0.116	0.374	0.476	0.736	0.176	0.341	0.352	0.567	0.086	0.59	0.381	0.632	0.126	0.344	0.283	0.729	0.129	0.492	0.634	0.625	0.308	0.538	0.67	0.642	0.345	0.571	0.649	0.597	0.28	0.626	0.572	0.686	0.223	0.479	0.526	0.583	0.182	0.422	0.537	0.677	0.16	0.491	0.512417
460	0.565	0.718	0.125	0.421	0.493	0.678	0.116	0.371	0.472	0.731	0.175	0.339	0.35	0.563	0.086	0.586	0.378	0.628	0.124	0.342	0.281	0.724	0.128	0.489	0.632	0.622	0.305	0.534	0.665	0.638	0.342	0.569	0.645	0.593	0.277	0.623	0.569	0.682	0.222	0.476	0.522	0.579	0.181	0.419	0.534	0.674	0.159	0.489	0.509167
461	0.561	0.714	0.123	0.419	0.49	0.674	0.114	0.368	0.469	0.726	0.174	0.337	0.347	0.559	0.086	0.582	0.375	0.623	0.123	0.338	0.281	0.718	0.127	0.486	0.63	0.619	0.304	0.532	0.663	0.632	0.34	0.565	0.643	0.591	0.274	0.621	0.565	0.679	0.222	0.476	0.519	0.576	0.181	0.418	0.532	0.671	0.159	0.487	0.506417
462	0.559	0.711	0.122	0.418	0.488	0.671	0.112	0.366	0.466	0.723	0.172	0.335	0.346	0.557	0.086	0.579	0.374	0.619	0.124	0.339	0.282	0.716	0.127	0.484	0.627	0.616	0.303	0.53	0.661	0.629	0.34	0.561	0.641	0.588	0.274	0.619	0.563	0.677	0.222	0.474	0.519	0.575	0.18	0.417	0.529	0.668	0.158	0.487	0.50475
463	0.559	0.71	0.122	0.418	0.488	0.67	0.111	0.364	0.465	0.722	0.171	0.333	0.347	0.556	0.087	0.579	0.374	0.618	0.126	0.34	0.282	0.716	0.128	0.483	0.624	0.614	0.303	0.529	0.66	0.627	0.339	0.558	0.64	0.585	0.274	0.618	0.562	0.676	0.223	0.474	0.517	0.576	0.18	0.416	0.529	0.665	0.159	0.485	0.504
464	0.557	0.708	0.123	0.416	0.486	0.669	0.112	0.363	0.464	0.719	0.17	0.333	0.345	0.555	0.087	0.578	0.374	0.616	0.125	0.339	0.281	0.713	0.128	0.48	0.621	0.611	0.3	0.526	0.658	0.624	0.338	0.557	0.636	0.583	0.273	0.615	0.561	0.673	0.222	0.472	0.516	0.573	0.179	0.416	0.528	0.663	0.159	0.484	0.502583
465	0.556	0.708	0.123	0.416	0.486	0.667	0.112	0.362	0.463	0.718	0.17	0.333	0.344	0.553	0.086	0.575	0.373	0.615	0.124	0.337	0.279	0.71	0.128	0.478	0.62	0.608	0.3	0.525	0.655	0.622	0.337	0.558	0.634	0.58	0.271	0.611	0.558	0.672	0.221	0.471	0.515	0.571	0.178	0.414	0.526	0.663	0.158	0.483	0.500917
466	0.554	0.706	0.123	0.415	0.485	0.664	0.112	0.363	0.462	0.716	0.171	0.333	0.344	0.551	0.086	0.573	0.371	0.616	0.124	0.335	0.278	0.707	0.127	0.477	0.619	0.606	0.299	0.524	0.652	0.621	0.336	0.557	0.634	0.578	0.27	0.609	0.557	0.67	0.22	0.469	0.514	0.57	0.178	0.413	0.524	0.66	0.157	0.482	0.4995
467	0.552	0.702	0.123	0.414	0.483	0.66	0.111	0.362	0.46	0.711	0.17	0.332	0.343	0.549	0.085	0.57	0.37	0.615	0.123	0.334	0.276	0.703	0.127	0.476	0.618	0.603	0.298	0.521	0.649	0.62	0.334	0.553	0.631	0.578	0.268	0.607	0.554	0.667	0.219	0.466	0.512	0.568	0.177	0.411	0.52	0.658	0.156	0.479	0.497583
468	0.551	0.698	0.122	0.411	0.48	0.659	0.111	0.36	0.459	0.709	0.17	0.33	0.342	0.548	0.086	0.57	0.368	0.613	0.123	0.332	0.276	0.701	0.127	0.476	0.615	0.601	0.296	0.517	0.646	0.616	0.332	0.549	0.629	0.576	0.267	0.605	0.551	0.665	0.217	0.463	0.511	0.565	0.177	0.409	0.519	0.655	0.157	0.476	0.49575
469	0.548	0.696	0.121	0.409	0.478	0.657	0.111	0.358	0.458	0.705	0.169	0.329	0.34	0.545	0.085	0.567	0.367	0.609	0.123	0.331	0.275	0.699	0.126	0.472	0.612	0.599	0.295	0.513	0.645	0.613	0.331	0.547	0.626	0.574	0.266	0.601	0.55	0.663	0.217	0.462	0.508	0.561	0.175	0.408	0.516	0.652	0.156	0.475	0.493833
470	0.546	0.694	0.121	0.408	0.478	0.656	0.111	0.357	0.455	0.704	0.169	0.327	0.339	0.544	0.084	0.564	0.366	0.606	0.123	0.329	0.274	0.7	0.125	0.47	0.612	0.598	0.295	0.512	0.643	0.612	0.331	0.546	0.625	0.571	0.266	0.598	0.549	0.661	0.216	0.461	0.506	0.559	0.175	0.406	0.514	0.65	0.156	0.473	0.492333
471	0.544	0.692	0.12	0.407	0.476	0.653	0.11	0.355	0.454	0.703	0.168	0.325	0.338	0.542	0.084	0.562	0.364	0.605	0.122	0.328	0.273	0.698	0.124	0.467	0.61	0.597	0.294	0.511	0.641	0.611	0.328	0.544	0.624	0.568	0.265	0.596	0.548	0.659	0.216	0.46	0.505	0.559	0.176	0.405	0.514	0.648	0.155	0.471	0.491
472	0.544	0.692	0.12	0.406	0.476	0.652	0.109	0.356	0.454	0.703	0.167	0.326	0.338	0.54	0.084	0.562	0.363	0.605	0.122	0.329	0.273	0.695	0.124	0.468	0.609	0.596	0.294	0.51	0.64	0.609	0.328	0.542	0.623	0.567	0.264	0.595	0.546	0.657	0.215	0.458	0.505	0.559	0.175	0.405	0.513	0.647	0.155	0.47	0.490417
473	0.543	0.691	0.119	0.404	0.475	0.65	0.109	0.355	0.454	0.702	0.167	0.325	0.336	0.538	0.084	0.56	0.361	0.604	0.121	0.327	0.273	0.693	0.124	0.467	0.607	0.594	0.292	0.509	0.638	0.606	0.327	0.54	0.622	0.565	0.264	0.593	0.544	0.656	0.215	0.457	0.505	0.558	0.174	0.404	0.513	0.646	0.155	0.468	0.489333
474	0.541	0.691	0.119	0.403	0.475	0.647	0.109	0.354	0.452	0.697	0.166	0.324	0.335	0.536	0.083	0.556	0.36	0.601	0.12	0.325	0.271	0.691	0.123	0.465	0.606	0.591	0.291	0.507	0.638	0.604	0.327	0.54	0.621	0.563	0.264	0.592	0.541	0.653	0.214	0.455	0.502	0.554	0.172	0.402	0.51	0.644	0.153	0.467	0.48775
475	0.54	0.688	0.12	0.402	0.474	0.646	0.11	0.353	0.45	0.696	0.165	0.323	0.335	0.535	0.084	0.554	0.359	0.599	0.121	0.324	0.27	0.689	0.124	0.463	0.606	0.589	0.291	0.507	0.637	0.604	0.326	0.538	0.618	0.562	0.263	0.591	0.54	0.65	0.213	0.453	0.5	0.552	0.172	0.4	0.507	0.643	0.152	0.466	0.486583
476	0.539	0.687	0.12	0.401	0.472	0.646	0.11	0.352	0.449	0.695	0.166	0.322	0.335	0.533	0.084	0.556	0.36	0.599	0.121	0.323	0.27	0.687	0.124	0.462	0.604	0.587	0.289	0.505	0.637	0.604	0.323	0.536	0.616	0.561	0.262	0.591	0.538	0.649	0.213	0.452	0.499	0.55	0.172	0.398	0.506	0.643	0.151	0.466	0.485583
477	0.538	0.685	0.119	0.401	0.471	0.647	0.109	0.353	0.449	0.696	0.166	0.322	0.335	0.533	0.084	0.557	0.36	0.598	0.123	0.324	0.271	0.687	0.124	0.462	0.603	0.584	0.289	0.504	0.634	0.602	0.322	0.534	0.615	0.56	0.26	0.588	0.537	0.648	0.212	0.451	0.498	0.549	0.172	0.398	0.506	0.642	0.151	0.466	0.484833
478	0.537	0.682	0.117	0.398	0.468	0.643	0.107	0.351	0.447	0.694	0.164	0.32	0.333	0.533	0.083	0.555	0.357	0.594	0.122	0.323	0.271	0.685	0.123	0.461	0.602	0.584	0.289	0.502	0.633	0.601	0.323	0.534	0.617	0.559	0.259	0.587	0.536	0.647	0.212	0.45	0.498	0.548	0.171	0.397	0.506	0.64	0.15	0.464	0.483583
479	0.536	0.682	0.116	0.398	0.468	0.641	0.106	0.349	0.446	0.692	0.164	0.32	0.331	0.531	0.082	0.552	0.357	0.591	0.12	0.322	0.269	0.684	0.122	0.459	0.602	0.585	0.289	0.501	0.633	0.6	0.323	0.535	0.616	0.559	0.259	0.587	0.534	0.645	0.211	0.448	0.495	0.547	0.169	0.396	0.504	0.637	0.149	0.462	0.482667
480	0.534	0.682	0.118	0.398	0.467	0.641	0.109	0.348	0.446	0.692	0.164	0.319	0.33	0.53	0.082	0.55	0.356	0.592	0.118	0.319	0.268	0.683	0.121	0.459	0.601	0.585	0.288	0.501	0.634	0.598	0.323	0.534	0.616	0.558	0.259	0.586	0.534	0.644	0.21	0.447	0.493	0.546	0.169	0.395	0.502	0.635	0.149	0.461	0.48175
481	0.533	0.681	0.119	0.398	0.468	0.642	0.11	0.347	0.446	0.691	0.165	0.319	0.33	0.528	0.082	0.55	0.355	0.592	0.118	0.318	0.267	0.684	0.12	0.458	0.6	0.584	0.286	0.499	0.634	0.596	0.32	0.533	0.615	0.556	0.258	0.583	0.534	0.644	0.21	0.447	0.493	0.546	0.171	0.394	0.502	0.634	0.151	0.461	0.4815
482	0.533	0.681	0.119	0.397	0.467	0.642	0.109	0.348	0.446	0.691	0.164	0.318	0.329	0.528	0.082	0.55	0.354	0.593	0.118	0.318	0.266	0.684	0.12	0.457	0.599	0.583	0.285	0.498	0.633	0.596	0.319	0.532	0.615	0.555	0.257	0.583	0.534	0.644	0.21	0.447	0.492	0.545	0.171	0.394	0.5	0.634	0.151	0.46	0.480667
483	0.531	0.678	0.119	0.395	0.464	0.638	0.108	0.345	0.443	0.688	0.164	0.315	0.327	0.527	0.081	0.547	0.352	0.591	0.117	0.316	0.264	0.681	0.12	0.454	0.597	0.58	0.283	0.496	0.629	0.594	0.317	0.529	0.613	0.553	0.256	0.58	0.529	0.639	0.208	0.444	0.49	0.542	0.17	0.391	0.496	0.63	0.151	0.456	0.478083
484	0.526	0.673	0.117	0.39	0.46	0.632	0.106	0.341	0.438	0.682	0.162	0.312	0.324	0.523	0.08	0.541	0.348	0.586	0.115	0.314	0.262	0.675	0.118	0.449	0.593	0.575	0.282	0.492	0.625	0.589	0.316	0.523	0.609	0.55	0.253	0.576	0.524	0.634	0.206	0.44	0.486	0.537	0.167	0.388	0.492	0.626	0.148	0.452	0.47425
485	0.521	0.669	0.116	0.386	0.457	0.627	0.106	0.339	0.434	0.678	0.16	0.31	0.323	0.52	0.08	0.538	0.347	0.584	0.115	0.313	0.261	0.672	0.118	0.448	0.591	0.572	0.28	0.49	0.622	0.586	0.314	0.521	0.605	0.546	0.251	0.573	0.523	0.633	0.206	0.438	0.484	0.536	0.166	0.386	0.491	0.624	0.147	0.45	0.471917
486	0.521	0.668	0.114	0.386	0.457	0.626	0.104	0.338	0.434	0.677	0.158	0.31	0.324	0.521	0.08	0.539	0.347	0.584	0.116	0.314	0.262	0.673	0.118	0.448	0.591	0.572	0.281	0.49	0.621	0.586	0.314	0.521	0.606	0.546	0.253	0.573	0.525	0.635	0.206	0.438	0.485	0.536	0.165	0.387	0.492	0.626	0.145	0.45	0.472
487	0.523	0.67	0.114	0.387	0.458	0.628	0.103	0.34	0.435	0.679	0.158	0.312	0.325	0.522	0.08	0.54	0.348	0.585	0.116	0.314	0.262	0.674	0.118	0.448	0.592	0.573	0.281	0.489	0.622	0.587	0.314	0.522	0.607	0.547	0.253	0.574	0.525	0.635	0.205	0.438	0.484	0.536	0.164	0.386	0.492	0.626	0.144	0.45	0.472667
488	0.523	0.669	0.114	0.388	0.458	0.63	0.103	0.34	0.435	0.679	0.159	0.312	0.325	0.52	0.079	0.538	0.346	0.583	0.116	0.314	0.262	0.671	0.117	0.447	0.591	0.572	0.279	0.488	0.62	0.586	0.313	0.52	0.606	0.547	0.253	0.573	0.522	0.633	0.204	0.437	0.483	0.535	0.164	0.385	0.491	0.623	0.144	0.449	0.471917
489	0.521	0.668	0.114	0.388	0.457	0.629	0.104	0.339	0.434	0.676	0.16	0.311	0.323	0.519	0.08	0.537	0.345	0.581	0.117	0.313	0.261	0.67	0.119	0.446	0.59	0.57	0.278	0.488	0.618	0.583	0.313	0.517	0.604	0.545	0.252	0.57	0.522	0.631	0.206	0.437	0.483	0.534	0.165	0.385	0.491	0.623	0.146	0.449	0.470917
490	0.521	0.668	0.114	0.388	0.458	0.629	0.105	0.339	0.435	0.677	0.161	0.312	0.323	0.52	0.081	0.538	0.347	0.581	0.118	0.314	0.262	0.671	0.121	0.448	0.592	0.571	0.279	0.489	0.619	0.584	0.314	0.519	0.604	0.545	0.252	0.57	0.524	0.631	0.207	0.438	0.484	0.535	0.166	0.388	0.492	0.624	0.148	0.45	0.47175
491	0.521	0.668	0.113	0.387	0.458	0.628	0.104	0.338	0.436	0.677	0.16	0.312	0.323	0.52	0.081	0.538	0.346	0.582	0.118	0.313	0.262	0.671	0.12	0.448	0.591	0.571	0.28	0.488	0.62	0.584	0.314	0.519	0.604	0.545	0.252	0.57	0.523	0.63	0.205	0.437	0.483	0.535	0.165	0.386	0.491	0.622	0.146	0.448	0.4715
492	0.519	0.665	0.113	0.384	0.455	0.626	0.104	0.337	0.433	0.674	0.159	0.309	0.322	0.517	0.08	0.533	0.343	0.579	0.116	0.31	0.26	0.667	0.118	0.445	0.588	0.568	0.279	0.486	0.617	0.583	0.313	0.518	0.602	0.543	0.251	0.569	0.521	0.629	0.205	0.434	0.481	0.533	0.164	0.385	0.49	0.62	0.146	0.447	0.469417
493	0.517	0.662	0.114	0.383	0.454	0.624	0.105	0.336	0.431	0.671	0.159	0.308	0.321	0.514	0.08	0.531	0.341	0.576	0.114	0.308	0.258	0.665	0.117	0.444	0.586	0.565	0.278	0.484	0.616	0.581	0.311	0.515	0.6	0.54	0.249	0.566	0.518	0.626	0.205	0.433	0.48	0.531	0.165	0.383	0.487	0.62	0.146	0.446	0.467583
494	0.516	0.661	0.115	0.383	0.453	0.622	0.105	0.336	0.429	0.67	0.16	0.307	0.321	0.514	0.08	0.531	0.342	0.575	0.115	0.308	0.259	0.665	0.117	0.443	0.587	0.564	0.277	0.484	0.615	0.579	0.309	0.514	0.598	0.539	0.249	0.565	0.518	0.626	0.205	0.433	0.479	0.53	0.166	0.383	0.488	0.62	0.148	0.446	0.46725
495	0.517	0.663	0.115	0.384	0.453	0.621	0.105	0.336	0.43	0.671	0.159	0.308	0.322	0.517	0.08	0.534	0.344	0.577	0.116	0.31	0.261	0.666	0.117	0.443	0.587	0.567	0.278	0.486	0.616	0.581	0.31	0.515	0.599	0.54	0.249	0.567	0.519	0.627	0.204	0.434	0.48	0.53	0.165	0.384	0.488	0.62	0.148	0.447	0.467917
496	0.518	0.664	0.113	0.384	0.453	0.622	0.104	0.336	0.431	0.673	0.158	0.309	0.323	0.517	0.08	0.533	0.344	0.577	0.116	0.31	0.262	0.665	0.117	0.442	0.585	0.567	0.279	0.485	0.615	0.581	0.312	0.516	0.6	0.54	0.25	0.567	0.518	0.625	0.203	0.434	0.479	0.529	0.164	0.383	0.487	0.618	0.147	0.445	0.467833
497	0.517	0.663	0.114	0.384	0.453	0.623	0.105	0.336	0.432	0.671	0.159	0.31	0.323	0.515	0.08	0.532	0.343	0.577	0.116	0.31	0.261	0.664	0.117	0.442	0.584	0.566	0.279	0.483	0.613	0.58	0.313	0.515	0.599	0.54	0.251	0.566	0.517	0.625	0.204	0.433	0.479	0.529	0.164	0.383	0.486	0.617	0.146	0.444	0.467333
498	0.517	0.662	0.114	0.383	0.452	0.623	0.105	0.336	0.431	0.669	0.159	0.309	0.322	0.514	0.081	0.531	0.343	0.575	0.115	0.309	0.26	0.662	0.118	0.441	0.584	0.563	0.278	0.48	0.612	0.578	0.311	0.514	0.597	0.539	0.25	0.564	0.515	0.624	0.204	0.433	0.479	0.528	0.163	0.382	0.484	0.616	0.145	0.444	0.4665
499	0.516	0.66	0.114	0.383	0.451	0.621	0.106	0.336	0.43	0.667	0.159	0.308	0.321	0.513	0.082	0.529	0.343	0.574	0.115	0.307	0.26	0.661	0.119	0.441	0.583	0.561	0.277	0.479	0.61	0.576	0.309	0.511	0.594	0.537	0.249	0.563	0.514	0.622	0.203	0.431	0.476	0.526	0.162	0.381	0.482	0.615	0.144	0.443	0.46525
500	0.514	0.659	0.114	0.382	0.451	0.617	0.105	0.334	0.428	0.666	0.158	0.307	0.319	0.511	0.081	0.526	0.341	0.571	0.114	0.306	0.259	0.659	0.118	0.439	0.58	0.56	0.276	0.478	0.61	0.575	0.308	0.51	0.594	0.535	0.248	0.561	0.514	0.621	0.204	0.431	0.476	0.525	0.163	0.381	0.483	0.615	0.146	0.444	0.464083
501	0.513	0.657	0.114	0.382	0.452	0.616	0.105	0.334	0.428	0.665	0.159	0.307	0.318	0.509	0.08	0.524	0.34	0.569	0.114	0.306	0.259	0.656	0.118	0.437	0.58	0.558	0.275	0.477	0.608	0.573	0.308	0.509	0.594	0.533	0.248	0.56	0.514	0.619	0.203	0.431	0.475	0.525	0.164	0.38	0.484	0.614	0.147	0.443	0.46375
502	0.513	0.656	0.114	0.381	0.451	0.615	0.105	0.334	0.428	0.662	0.159	0.308	0.316	0.508	0.079	0.523	0.339	0.568	0.114	0.305	0.257	0.654	0.117	0.437	0.581	0.558	0.276	0.477	0.609	0.573	0.309	0.509	0.593	0.532	0.249	0.56	0.514	0.619	0.203	0.431	0.475	0.523	0.164	0.38	0.483	0.613	0.147	0.443	0.463333
503	0.512	0.654	0.114	0.38	0.449	0.614	0.105	0.332	0.427	0.66	0.16	0.306	0.314	0.506	0.077	0.52	0.337	0.566	0.113	0.302	0.255	0.651	0.115	0.434	0.58	0.555	0.277	0.474	0.607	0.57	0.308	0.508	0.592	0.531	0.249	0.558	0.51	0.616	0.203	0.429	0.474	0.522	0.162	0.378	0.48	0.609	0.146	0.44	0.4615
504	0.509	0.652	0.114	0.377	0.446	0.612	0.106	0.33	0.425	0.657	0.159	0.306	0.313	0.504	0.077	0.519	0.335	0.564	0.113	0.3	0.255	0.65	0.114	0.432	0.578	0.553	0.275	0.474	0.606	0.568	0.308	0.506	0.59	0.53	0.248	0.554	0.507	0.614	0.202	0.425	0.471	0.52	0.161	0.375	0.477	0.606	0.143	0.437	0.4595
505	0.507	0.649	0.114	0.374	0.445	0.61	0.105	0.329	0.422	0.654	0.156	0.303	0.312	0.502	0.077	0.518	0.333	0.562	0.114	0.299	0.255	0.649	0.114	0.431	0.576	0.552	0.274	0.474	0.604	0.567	0.307	0.503	0.587	0.528	0.247	0.552	0.505	0.611	0.201	0.424	0.469	0.518	0.16	0.373	0.477	0.605	0.143	0.436	0.457917
506	0.508	0.647	0.112	0.374	0.444	0.609	0.104	0.328	0.42	0.652	0.154	0.302	0.313	0.502	0.079	0.518	0.333	0.561	0.115	0.299	0.255	0.646	0.115	0.432	0.575	0.551	0.274	0.474	0.604	0.566	0.307	0.503	0.586	0.527	0.247	0.552	0.504	0.609	0.2	0.423	0.467	0.516	0.16	0.372	0.476	0.602	0.143	0.435	0.457167
507	0.507	0.645	0.112	0.373	0.443	0.609	0.104	0.329	0.42	0.65	0.155	0.301	0.312	0.5	0.08	0.515	0.334	0.561	0.114	0.3	0.254	0.643	0.115	0.43	0.573	0.549	0.273	0.472	0.602	0.564	0.305	0.503	0.585	0.525	0.246	0.55	0.502	0.607	0.199	0.421	0.466	0.515	0.16	0.37	0.474	0.599	0.144	0.435	0.456083
508	0.505	0.644	0.112	0.373	0.441	0.606	0.103	0.326	0.42	0.648	0.156	0.3	0.312	0.496	0.08	0.514	0.332	0.56	0.114	0.299	0.253	0.64	0.115	0.427	0.569	0.544	0.271	0.468	0.598	0.56	0.302	0.5	0.582	0.522	0.244	0.548	0.5	0.604	0.198	0.419	0.465	0.514	0.159	0.368	0.471	0.597	0.143	0.434	0.45425
509	0.501	0.639	0.113	0.371	0.44	0.602	0.103	0.324	0.42	0.647	0.157	0.299	0.31	0.493	0.078	0.511	0.329	0.558	0.111	0.297	0.251	0.637	0.114	0.425	0.564	0.541	0.268	0.465	0.594	0.557	0.3	0.495	0.579	0.519	0.243	0.544	0.498	0.602	0.197	0.418	0.464	0.512	0.159	0.366	0.469	0.594	0.142	0.432	0.451833
510	0.5	0.636	0.111	0.368	0.439	0.6	0.102	0.321	0.417	0.644	0.155	0.297	0.309	0.491	0.077	0.509	0.327	0.554	0.11	0.294	0.25	0.635	0.113	0.424	0.562	0.541	0.267	0.462	0.591	0.555	0.299	0.492	0.578	0.517	0.242	0.542	0.498	0.602	0.198	0.418	0.463	0.509	0.159	0.367	0.468	0.595	0.142	0.43	0.45025
511	0.5	0.634	0.11	0.367	0.438	0.598	0.101	0.319	0.415	0.641	0.154	0.296	0.307	0.49	0.076	0.507	0.326	0.552	0.11	0.293	0.249	0.632	0.112	0.421	0.564	0.543	0.268	0.463	0.592	0.555	0.301	0.492	0.578	0.516	0.243	0.54	0.497	0.6	0.198	0.416	0.461	0.508	0.158	0.367	0.466	0.593	0.142	0.429	0.449417
512	0.498	0.633	0.11	0.366	0.436	0.597	0.101	0.319	0.413	0.64	0.154	0.295	0.307	0.488	0.076	0.505	0.326	0.551	0.109	0.292	0.248	0.63	0.112	0.419	0.564	0.54	0.268	0.462	0.59	0.554	0.3	0.491	0.578	0.515	0.242	0.539	0.496	0.597	0.198	0.414	0.46	0.507	0.157	0.365	0.464	0.591	0.141	0.428	0.448333
513	0.495	0.631	0.11	0.365	0.434	0.596	0.1	0.319	0.412	0.637	0.153	0.295	0.306	0.487	0.076	0.503	0.325	0.551	0.109	0.291	0.248	0.628	0.111	0.418	0.563	0.537	0.267	0.461	0.587	0.551	0.299	0.488	0.576	0.513	0.24	0.537	0.493	0.594	0.196	0.412	0.457	0.504	0.156	0.363	0.463	0.59	0.139	0.425	0.44675
514	0.494	0.629	0.11	0.363	0.433	0.593	0.1	0.318	0.411	0.634	0.152	0.295	0.305	0.487	0.076	0.5	0.324	0.549	0.109	0.29	0.247	0.628	0.111	0.418	0.56	0.533	0.264	0.457	0.583	0.549	0.296	0.486	0.571	0.511	0.238	0.534	0.491	0.594	0.195	0.411	0.455	0.501	0.156	0.361	0.461	0.588	0.138	0.423	0.445
515	0.492	0.628	0.109	0.361	0.433	0.591	0.101	0.316	0.41	0.632	0.151	0.293	0.303	0.485	0.076	0.498	0.323	0.544	0.108	0.288	0.244	0.625	0.11	0.415	0.557	0.531	0.263	0.455	0.581	0.546	0.295	0.484	0.568	0.509	0.237	0.532	0.49	0.594	0.195	0.409	0.456	0.5	0.156	0.361	0.46	0.586	0.139	0.422	0.443333
516	0.492	0.627	0.109	0.361	0.432	0.59	0.1	0.316	0.41	0.63	0.152	0.293	0.301	0.484	0.076	0.496	0.322	0.541	0.109	0.287	0.244	0.622	0.11	0.414	0.556	0.531	0.263	0.452	0.58	0.544	0.294	0.483	0.567	0.507	0.237	0.531	0.489	0.592	0.195	0.409	0.455	0.498	0.157	0.36	0.459	0.584	0.139	0.423	0.442333
517	0.49	0.624	0.109	0.36	0.432	0.589	0.099	0.315	0.409	0.629	0.151	0.291	0.301	0.482	0.075	0.495	0.321	0.54	0.109	0.285	0.245	0.619	0.111	0.413	0.552	0.528	0.263	0.451	0.579	0.541	0.292	0.481	0.567	0.505	0.235	0.528	0.489	0.588	0.193	0.407	0.453	0.496	0.155	0.358	0.458	0.582	0.139	0.42	0.441333
518	0.487	0.619	0.108	0.357	0.43	0.585	0.099	0.313	0.406	0.626	0.149	0.289	0.301	0.48	0.076	0.493	0.32	0.54	0.109	0.284	0.244	0.616	0.111	0.412	0.55	0.525	0.262	0.448	0.577	0.538	0.291	0.478	0.565	0.502	0.234	0.524	0.485	0.584	0.191	0.405	0.449	0.494	0.154	0.356	0.455	0.578	0.137	0.416	0.43925
519	0.484	0.615	0.107	0.354	0.427	0.582	0.098	0.311	0.404	0.622	0.148	0.287	0.3	0.478	0.075	0.492	0.318	0.537	0.107	0.284	0.243	0.612	0.111	0.41	0.549	0.521	0.26	0.446	0.575	0.536	0.289	0.474	0.562	0.498	0.233	0.521	0.482	0.582	0.19	0.403	0.447	0.492	0.153	0.354	0.453	0.574	0.136	0.415	0.43725
520	0.483	0.614	0.106	0.352	0.426	0.58	0.098	0.309	0.403	0.621	0.148	0.286	0.299	0.476	0.075	0.491	0.316	0.535	0.107	0.283	0.242	0.609	0.11	0.408	0.547	0.52	0.258	0.444	0.573	0.535	0.288	0.473	0.56	0.497	0.231	0.519	0.481	0.579	0.19	0.401	0.446	0.491	0.152	0.352	0.451	0.571	0.135	0.413	0.43575
521	0.483	0.613	0.106	0.353	0.425	0.578	0.098	0.309	0.404	0.62	0.148	0.286	0.298	0.476	0.075	0.489	0.314	0.535	0.108	0.282	0.241	0.609	0.109	0.407	0.544	0.52	0.257	0.443	0.572	0.534	0.288	0.471	0.558	0.496	0.231	0.517	0.48	0.578	0.19	0.4	0.444	0.489	0.152	0.351	0.449	0.57	0.136	0.413	0.4345
522	0.483	0.611	0.107	0.352	0.425	0.578	0.097	0.308	0.404	0.617	0.148	0.285	0.298	0.475	0.075	0.487	0.314	0.534	0.108	0.281	0.241	0.609	0.109	0.404	0.543	0.52	0.257	0.442	0.571	0.533	0.289	0.469	0.557	0.495	0.231	0.515	0.479	0.576	0.19	0.399	0.444	0.487	0.152	0.35	0.449	0.569	0.135	0.411	0.434083
523	0.482	0.607	0.107	0.351	0.422	0.574	0.097	0.306	0.402	0.615	0.147	0.283	0.297	0.473	0.075	0.484	0.313	0.532	0.107	0.279	0.24	0.606	0.109	0.402	0.543	0.518	0.257	0.441	0.569	0.53	0.288	0.468	0.554	0.494	0.231	0.513	0.477	0.573	0.19	0.397	0.443	0.485	0.152	0.349	0.447	0.568	0.135	0.409	0.432667
524	0.479	0.605	0.106	0.348	0.42	0.572	0.097	0.304	0.4	0.612	0.146	0.281	0.295	0.471	0.074	0.483	0.312	0.529	0.107	0.277	0.239	0.603	0.109	0.401	0.542	0.515	0.257	0.438	0.568	0.527	0.287	0.468	0.553	0.492	0.231	0.513	0.474	0.57	0.189	0.395	0.442	0.484	0.151	0.347	0.446	0.565	0.134	0.408	0.430917
525	0.477	0.604	0.107	0.345	0.418	0.569	0.097	0.302	0.398	0.61	0.146	0.28	0.293	0.469	0.073	0.481	0.311	0.527	0.106	0.277	0.239	0.6	0.108	0.4	0.54	0.512	0.255	0.435	0.566	0.526	0.286	0.466	0.552	0.491	0.23	0.511	0.471	0.569	0.187	0.393	0.439	0.481	0.15	0.345	0.443	0.562	0.133	0.405	0.429
526	0.475	0.601	0.107	0.344	0.418	0.567	0.098	0.301	0.397	0.607	0.146	0.28	0.291	0.467	0.073	0.479	0.309	0.524	0.106	0.276	0.237	0.599	0.107	0.398	0.537	0.509	0.254	0.433	0.563	0.524	0.283	0.463	0.549	0.487	0.229	0.507	0.469	0.566	0.186	0.391	0.436	0.479	0.15	0.343	0.441	0.559	0.133	0.404	0.427083
527	0.474	0.599	0.106	0.342	0.417	0.566	0.097	0.301	0.395	0.603	0.146	0.279	0.29	0.464	0.073	0.475	0.307	0.521	0.105	0.275	0.235	0.596	0.106	0.395	0.534	0.508	0.252	0.431	0.559	0.522	0.282	0.459	0.547	0.483	0.227	0.505	0.467	0.563	0.186	0.389	0.435	0.475	0.15	0.341	0.441	0.557	0.133	0.402	0.42525
528	0.471	0.594	0.104	0.339	0.414	0.562	0.095	0.299	0.392	0.598	0.145	0.277	0.288	0.461	0.073	0.471	0.304	0.516	0.104	0.272	0.232	0.591	0.105	0.392	0.529	0.502	0.25	0.427	0.555	0.517	0.279	0.454	0.542	0.478	0.225	0.5	0.463	0.558	0.184	0.385	0.432	0.471	0.148	0.338	0.437	0.553	0.132	0.399	0.422
529	0.467	0.591	0.101	0.336	0.411	0.56	0.093	0.296	0.389	0.595	0.142	0.275	0.287	0.458	0.072	0.468	0.303	0.514	0.104	0.27	0.231	0.587	0.106	0.389	0.526	0.499	0.249	0.424	0.552	0.513	0.277	0.451	0.539	0.475	0.223	0.497	0.461	0.555	0.183	0.383	0.43	0.469	0.146	0.337	0.436	0.549	0.13	0.396	0.419583
530	0.465	0.588	0.101	0.335	0.41	0.558	0.092	0.295	0.389	0.593	0.142	0.274	0.287	0.457	0.073	0.468	0.303	0.515	0.104	0.27	0.232	0.587	0.107	0.389	0.525	0.497	0.248	0.423	0.551	0.511	0.278	0.45	0.538	0.475	0.224	0.495	0.461	0.556	0.183	0.384	0.43	0.47	0.146	0.337	0.435	0.548	0.13	0.395	0.418917
531	0.466	0.587	0.103	0.336	0.411	0.558	0.093	0.295	0.39	0.592	0.143	0.273	0.286	0.457	0.073	0.468	0.302	0.514	0.103	0.269	0.231	0.586	0.107	0.389	0.525	0.496	0.249	0.424	0.551	0.511	0.279	0.451	0.537	0.475	0.224	0.495	0.464	0.557	0.185	0.386	0.431	0.472	0.149	0.338	0.437	0.551	0.133	0.397	0.419333
532	0.466	0.587	0.104	0.336	0.411	0.557	0.094	0.296	0.389	0.591	0.145	0.272	0.285	0.456	0.073	0.466	0.3	0.512	0.103	0.267	0.23	0.584	0.106	0.387	0.524	0.496	0.249	0.422	0.548	0.511	0.279	0.451	0.537	0.473	0.223	0.493	0.463	0.555	0.185	0.385	0.43	0.47	0.15	0.337	0.435	0.55	0.134	0.396	0.418167
533	0.463	0.583	0.105	0.333	0.408	0.552	0.094	0.294	0.386	0.587	0.145	0.27	0.283	0.452	0.072	0.463	0.298	0.509	0.102	0.264	0.228	0.58	0.104	0.385	0.52	0.492	0.247	0.418	0.543	0.506	0.276	0.446	0.531	0.469	0.221	0.488	0.458	0.549	0.183	0.38	0.426	0.465	0.148	0.334	0.431	0.545	0.133	0.393	0.415083
534	0.463	0.582	0.105	0.332	0.407	0.551	0.094	0.293	0.385	0.585	0.144	0.269	0.282	0.45	0.072	0.461	0.298	0.508	0.102	0.265	0.228	0.579	0.103	0.385	0.517	0.489	0.245	0.415	0.541	0.502	0.275	0.443	0.529	0.467	0.22	0.485	0.457	0.548	0.181	0.378	0.422	0.463	0.146	0.332	0.43	0.542	0.132	0.39	0.413417
535	0.461	0.58	0.104	0.331	0.405	0.551	0.094	0.292	0.386	0.584	0.144	0.269	0.283	0.449	0.071	0.459	0.299	0.507	0.101	0.266	0.229	0.578	0.103	0.384	0.516	0.488	0.243	0.414	0.542	0.502	0.274	0.443	0.528	0.467	0.22	0.484	0.455	0.547	0.181	0.377	0.42	0.462	0.145	0.331	0.429	0.541	0.13	0.39	0.412833
536	0.46	0.579	0.104	0.33	0.404	0.551	0.095	0.291	0.386	0.583	0.144	0.269	0.283	0.45	0.07	0.458	0.298	0.506	0.1	0.265	0.228	0.577	0.103	0.384	0.515	0.488	0.243	0.414	0.541	0.5	0.272	0.442	0.527	0.466	0.219	0.484	0.454	0.547	0.181	0.376	0.42	0.461	0.146	0.33	0.428	0.541	0.13	0.389	0.412083
537	0.459	0.577	0.103	0.329	0.403	0.549	0.094	0.289	0.384	0.581	0.142	0.269	0.281	0.447	0.069	0.456	0.296	0.503	0.099	0.263	0.227	0.575	0.103	0.381	0.515	0.487	0.244	0.413	0.54	0.499	0.272	0.441	0.526	0.464	0.219	0.482	0.452	0.544	0.18	0.374	0.419	0.459	0.145	0.329	0.426	0.539	0.128	0.388	0.41075
538	0.459	0.575	0.102	0.328	0.403	0.547	0.093	0.289	0.384	0.58	0.142	0.269	0.28	0.446	0.07	0.456	0.294	0.501	0.099	0.261	0.226	0.573	0.103	0.379	0.514	0.485	0.244	0.413	0.539	0.498	0.271	0.44	0.524	0.463	0.219	0.481	0.452	0.544	0.18	0.374	0.419	0.457	0.145	0.327	0.426	0.538	0.129	0.389	0.410167
539	0.46	0.573	0.101	0.327	0.404	0.546	0.092	0.288	0.383	0.579	0.14	0.268	0.279	0.445	0.071	0.457	0.294	0.5	0.1	0.26	0.225	0.57	0.103	0.377	0.513	0.485	0.243	0.412	0.537	0.499	0.272	0.44	0.525	0.463	0.219	0.481	0.452	0.544	0.18	0.375	0.419	0.457	0.144	0.327	0.426	0.539	0.128	0.388	0.409667
540	0.456	0.57	0.1	0.325	0.402	0.543	0.092	0.286	0.381	0.575	0.139	0.266	0.279	0.444	0.071	0.454	0.292	0.498	0.1	0.259	0.224	0.567	0.102	0.375	0.51	0.484	0.242	0.409	0.535	0.497	0.27	0.438	0.524	0.46	0.218	0.479	0.45	0.541	0.179	0.373	0.417	0.454	0.143	0.326	0.423	0.537	0.127	0.385	0.407833
541	0.452	0.567	0.101	0.322	0.399	0.54	0.092	0.283	0.378	0.571	0.14	0.263	0.277	0.44	0.07	0.449	0.29	0.496	0.1	0.257	0.223	0.564	0.101	0.374	0.507	0.48	0.24	0.405	0.53	0.492	0.268	0.434	0.519	0.455	0.216	0.474	0.447	0.536	0.177	0.37	0.413	0.45	0.143	0.323	0.42	0.532	0.128	0.381	0.405
542	0.45	0.565	0.102	0.321	0.397	0.54	0.093	0.283	0.377	0.569	0.14	0.262	0.274	0.438	0.068	0.447	0.288	0.495	0.099	0.256	0.222	0.563	0.1	0.373	0.506	0.477	0.24	0.405	0.529	0.491	0.268	0.432	0.517	0.453	0.215	0.472	0.446	0.534	0.177	0.369	0.412	0.45	0.144	0.322	0.419	0.53	0.129	0.382	0.40325
543	0.451	0.564	0.103	0.321	0.397	0.54	0.093	0.283	0.377	0.569	0.141	0.263	0.274	0.437	0.067	0.446	0.289	0.495	0.098	0.255	0.221	0.563	0.1	0.372	0.505	0.477	0.239	0.405	0.527	0.491	0.267	0.431	0.515	0.451	0.215	0.471	0.447	0.534	0.176	0.368	0.412	0.452	0.144	0.322	0.42	0.53	0.128	0.383	0.403083
544	0.451	0.565	0.102	0.321	0.398	0.539	0.092	0.283	0.377	0.57	0.139	0.262	0.274	0.437	0.068	0.447	0.29	0.494	0.098	0.256	0.222	0.562	0.1	0.372	0.505	0.478	0.239	0.406	0.527	0.491	0.268	0.431	0.517	0.452	0.214	0.472	0.449	0.536	0.177	0.369	0.413	0.452	0.143	0.322	0.42	0.532	0.127	0.383	0.403417
545	0.452	0.564	0.102	0.321	0.398	0.538	0.092	0.283	0.376	0.57	0.139	0.262	0.275	0.437	0.069	0.446	0.289	0.494	0.099	0.257	0.223	0.562	0.102	0.371	0.505	0.476	0.238	0.403	0.525	0.489	0.267	0.43	0.515	0.451	0.214	0.471	0.448	0.535	0.177	0.368	0.413	0.449	0.142	0.322	0.419	0.531	0.125	0.382	0.403333
546	0.452	0.563	0.101	0.32	0.398	0.538	0.092	0.282	0.378	0.57	0.139	0.262	0.275	0.436	0.07	0.444	0.288	0.493	0.099	0.256	0.222	0.559	0.102	0.371	0.505	0.475	0.239	0.402	0.525	0.489	0.267	0.429	0.515	0.451	0.215	0.472	0.446	0.533	0.176	0.366	0.411	0.446	0.14	0.32	0.418	0.529	0.125	0.38	0.40275
547	0.451	0.56	0.101	0.319	0.397	0.537	0.092	0.281	0.377	0.568	0.138	0.262	0.274	0.436	0.07	0.443	0.288	0.491	0.099	0.254	0.221	0.558	0.101	0.37	0.505	0.474	0.239	0.403	0.525	0.488	0.267	0.43	0.514	0.451	0.216	0.471	0.446	0.533	0.175	0.366	0.411	0.445	0.141	0.319	0.417	0.527	0.125	0.379	0.40225
548	0.45	0.56	0.101	0.319	0.396	0.536	0.092	0.28	0.377	0.566	0.138	0.262	0.274	0.435	0.07	0.442	0.288	0.49	0.098	0.255	0.221	0.558	0.101	0.37	0.503	0.474	0.239	0.404	0.524	0.488	0.267	0.429	0.514	0.451	0.216	0.469	0.445	0.533	0.176	0.367	0.41	0.446	0.141	0.319	0.417	0.527	0.126	0.378	0.401583
549	0.45	0.56	0.101	0.319	0.396	0.537	0.091	0.28	0.377	0.567	0.139	0.263	0.274	0.434	0.07	0.443	0.288	0.489	0.097	0.254	0.22	0.558	0.101	0.368	0.503	0.475	0.239	0.402	0.524	0.488	0.266	0.428	0.513	0.45	0.215	0.467	0.445	0.533	0.176	0.367	0.411	0.446	0.142	0.321	0.419	0.526	0.127	0.379	0.40175
550	0.45	0.561	0.101	0.319	0.396	0.538	0.093	0.282	0.377	0.567	0.14	0.262	0.274	0.435	0.07	0.442	0.287	0.488	0.099	0.254	0.22	0.557	0.101	0.369	0.501	0.473	0.238	0.399	0.523	0.486	0.265	0.427	0.51	0.448	0.214	0.464	0.443	0.532	0.176	0.366	0.409	0.444	0.142	0.319	0.418	0.526	0.126	0.379	0.400917
551	0.45	0.56	0.102	0.319	0.394	0.536	0.094	0.281	0.376	0.565	0.139	0.26	0.272	0.434	0.07	0.441	0.287	0.487	0.1	0.253	0.221	0.554	0.101	0.369	0.501	0.473	0.238	0.399	0.522	0.486	0.265	0.427	0.509	0.446	0.213	0.466	0.441	0.53	0.175	0.365	0.407	0.443	0.142	0.319	0.416	0.525	0.125	0.378	0.39975
552	0.448	0.557	0.1	0.317	0.393	0.533	0.091	0.278	0.374	0.563	0.138	0.259	0.269	0.43	0.068	0.438	0.285	0.486	0.098	0.25	0.219	0.552	0.1	0.367	0.5	0.473	0.237	0.4	0.521	0.485	0.265	0.428	0.51	0.447	0.214	0.467	0.439	0.53	0.174	0.364	0.406	0.442	0.141	0.317	0.415	0.524	0.125	0.378	0.398167
553	0.446	0.553	0.099	0.317	0.391	0.532	0.09	0.275	0.372	0.562	0.137	0.258	0.269	0.429	0.068	0.439	0.283	0.486	0.097	0.249	0.216	0.553	0.1	0.367	0.499	0.472	0.238	0.401	0.52	0.486	0.264	0.427	0.51	0.447	0.213	0.468	0.441	0.53	0.175	0.365	0.406	0.442	0.14	0.317	0.414	0.524	0.126	0.376	0.39725
554	0.446	0.552	0.099	0.317	0.391	0.533	0.09	0.276	0.372	0.563	0.137	0.258	0.268	0.431	0.069	0.439	0.284	0.487	0.097	0.25	0.216	0.555	0.101	0.367	0.498	0.47	0.236	0.401	0.519	0.487	0.265	0.427	0.509	0.447	0.213	0.467	0.441	0.528	0.175	0.364	0.406	0.441	0.14	0.316	0.414	0.524	0.126	0.375	0.397083
555	0.445	0.553	0.099	0.315	0.392	0.534	0.091	0.277	0.372	0.562	0.137	0.257	0.27	0.433	0.071	0.44	0.286	0.488	0.099	0.252	0.218	0.556	0.101	0.367	0.498	0.47	0.237	0.399	0.52	0.488	0.266	0.429	0.509	0.446	0.213	0.464	0.441	0.529	0.175	0.365	0.407	0.44	0.141	0.315	0.414	0.524	0.125	0.375	0.397667
556	0.446	0.555	0.1	0.315	0.392	0.533	0.091	0.277	0.373	0.561	0.138	0.257	0.272	0.433	0.072	0.439	0.286	0.488	0.1	0.253	0.22	0.556	0.102	0.368	0.498	0.47	0.236	0.398	0.521	0.488	0.266	0.428	0.508	0.445	0.213	0.465	0.441	0.528	0.174	0.366	0.406	0.44	0.142	0.317	0.414	0.523	0.126	0.375	0.398167
557	0.447	0.557	0.101	0.316	0.394	0.534	0.092	0.279	0.374	0.563	0.139	0.259	0.272	0.432	0.072	0.439	0.285	0.486	0.099	0.251	0.219	0.556	0.102	0.368	0.5	0.471	0.237	0.397	0.522	0.487	0.266	0.428	0.508	0.446	0.214	0.465	0.44	0.529	0.174	0.365	0.406	0.44	0.142	0.317	0.412	0.525	0.126	0.375	0.39825
558	0.448	0.556	0.101	0.317	0.393	0.535	0.092	0.278	0.374	0.563	0.14	0.259	0.269	0.431	0.07	0.44	0.284	0.486	0.097	0.249	0.217	0.555	0.1	0.366	0.501	0.472	0.237	0.398	0.522	0.486	0.266	0.427	0.509	0.447	0.214	0.465	0.441	0.531	0.175	0.365	0.405	0.441	0.142	0.317	0.411	0.527	0.125	0.376	0.39775
559	0.449	0.555	0.1	0.315	0.393	0.535	0.091	0.278	0.373	0.562	0.139	0.258	0.268	0.429	0.068	0.438	0.283	0.485	0.095	0.247	0.217	0.554	0.098	0.364	0.501	0.472	0.237	0.4	0.522	0.487	0.266	0.427	0.51	0.447	0.214	0.466	0.441	0.533	0.175	0.364	0.406	0.442	0.142	0.316	0.412	0.527	0.125	0.377	0.397833
560	0.449	0.556	0.1	0.314	0.393	0.536	0.09	0.278	0.373	0.56	0.139	0.256	0.269	0.431	0.067	0.438	0.284	0.486	0.096	0.248	0.217	0.555	0.099	0.366	0.5	0.47	0.236	0.399	0.522	0.487	0.266	0.426	0.509	0.445	0.213	0.466	0.441	0.533	0.175	0.365	0.407	0.443	0.143	0.317	0.413	0.525	0.125	0.377	0.398167
561	0.451	0.557	0.1	0.314	0.393	0.537	0.091	0.278	0.374	0.562	0.14	0.257	0.27	0.433	0.068	0.44	0.285	0.487	0.099	0.25	0.216	0.559	0.1	0.367	0.495	0.469	0.237	0.396	0.521	0.486	0.264	0.427	0.506	0.446	0.214	0.466	0.442	0.534	0.175	0.366	0.408	0.445	0.143	0.319	0.415	0.524	0.126	0.378	0.39825
562	0.45	0.558	0.101	0.315	0.394	0.538	0.091	0.278	0.374	0.564	0.14	0.257	0.269	0.434	0.07	0.44	0.285	0.489	0.1	0.251	0.217	0.561	0.1	0.367	0.496	0.469	0.236	0.395	0.52	0.486	0.263	0.427	0.507	0.447	0.213	0.465	0.442	0.533	0.175	0.366	0.407	0.444	0.142	0.318	0.415	0.526	0.126	0.378	0.397917
563	0.45	0.559	0.101	0.316	0.395	0.54	0.091	0.278	0.375	0.565	0.139	0.259	0.269	0.433	0.069	0.44	0.286	0.488	0.099	0.251	0.217	0.561	0.1	0.364	0.499	0.472	0.236	0.396	0.521	0.487	0.264	0.427	0.509	0.447	0.212	0.465	0.441	0.534	0.175	0.366	0.408	0.444	0.142	0.316	0.417	0.526	0.126	0.378	0.39875
564	0.45	0.558	0.101	0.316	0.395	0.541	0.09	0.277	0.375	0.566	0.138	0.258	0.269	0.432	0.069	0.44	0.285	0.489	0.098	0.25	0.217	0.559	0.1	0.364	0.5	0.472	0.236	0.397	0.521	0.487	0.264	0.426	0.509	0.446	0.212	0.465	0.441	0.536	0.176	0.367	0.408	0.444	0.142	0.316	0.417	0.528	0.126	0.379	0.398917
565	0.452	0.558	0.101	0.316	0.396	0.542	0.091	0.277	0.376	0.567	0.138	0.258	0.27	0.431	0.068	0.44	0.284	0.49	0.096	0.249	0.217	0.558	0.1	0.365	0.501	0.473	0.237	0.397	0.522	0.489	0.266	0.428	0.509	0.446	0.212	0.466	0.442	0.536	0.176	0.367	0.408	0.444	0.143	0.318	0.417	0.529	0.126	0.38	0.3995
566	0.454	0.56	0.101	0.317	0.398	0.543	0.092	0.278	0.378	0.568	0.139	0.258	0.271	0.432	0.069	0.44	0.284	0.491	0.096	0.249	0.216	0.558	0.1	0.366	0.502	0.475	0.239	0.398	0.524	0.492	0.268	0.43	0.511	0.45	0.215	0.468	0.445	0.537	0.176	0.367	0.408	0.445	0.143	0.319	0.418	0.531	0.126	0.379	0.400583
567	0.452	0.56	0.1	0.316	0.397	0.541	0.09	0.277	0.377	0.566	0.138	0.256	0.27	0.433	0.068	0.441	0.285	0.491	0.096	0.25	0.216	0.56	0.099	0.366	0.503	0.475	0.239	0.399	0.526	0.492	0.268	0.431	0.514	0.452	0.214	0.47	0.447	0.537	0.176	0.367	0.409	0.446	0.142	0.319	0.419	0.533	0.126	0.38	0.401
568	0.452	0.56	0.1	0.315	0.395	0.543	0.089	0.278	0.377	0.566	0.139	0.256	0.271	0.436	0.069	0.443	0.288	0.494	0.099	0.251	0.218	0.564	0.101	0.366	0.503	0.475	0.24	0.402	0.527	0.493	0.268	0.432	0.516	0.454	0.215	0.47	0.447	0.537	0.176	0.369	0.41	0.448	0.141	0.32	0.42	0.534	0.127	0.38	0.401833
569	0.452	0.562	0.1	0.315	0.396	0.545	0.09	0.279	0.377	0.568	0.14	0.257	0.271	0.437	0.07	0.445	0.289	0.497	0.099	0.252	0.22	0.567	0.102	0.369	0.502	0.476	0.239	0.401	0.527	0.493	0.267	0.431	0.514	0.452	0.214	0.469	0.447	0.538	0.175	0.37	0.412	0.447	0.142	0.32	0.422	0.536	0.127	0.38	0.402583
570	0.454	0.564	0.101	0.316	0.399	0.548	0.091	0.279	0.38	0.572	0.14	0.259	0.273	0.439	0.072	0.446	0.29	0.498	0.101	0.254	0.222	0.571	0.104	0.37	0.503	0.477	0.239	0.401	0.528	0.493	0.267	0.43	0.514	0.452	0.214	0.467	0.447	0.54	0.176	0.37	0.412	0.447	0.143	0.32	0.422	0.536	0.126	0.38	0.403667
571	0.456	0.565	0.1	0.317	0.4	0.549	0.091	0.28	0.38	0.574	0.14	0.26	0.273	0.438	0.071	0.447	0.289	0.498	0.099	0.253	0.222	0.57	0.102	0.37	0.503	0.48	0.238	0.402	0.529	0.494	0.267	0.431	0.514	0.452	0.213	0.467	0.448	0.542	0.176	0.369	0.414	0.448	0.143	0.319	0.423	0.537	0.125	0.381	0.40425
572	0.458	0.564	0.099	0.317	0.4	0.549	0.09	0.279	0.379	0.576	0.139	0.261	0.274	0.438	0.07	0.447	0.289	0.498	0.1	0.253	0.221	0.571	0.102	0.37	0.505	0.482	0.238	0.405	0.531	0.496	0.268	0.433	0.516	0.453	0.214	0.47	0.449	0.544	0.176	0.37	0.414	0.449	0.143	0.32	0.424	0.538	0.125	0.382	0.404833
573	0.459	0.563	0.099	0.316	0.4	0.551	0.09	0.279	0.379	0.575	0.139	0.26	0.272	0.439	0.069	0.446	0.288	0.498	0.099	0.253	0.219	0.571	0.101	0.37	0.507	0.484	0.239	0.405	0.531	0.499	0.268	0.436	0.518	0.455	0.215	0.474	0.452	0.546	0.177	0.372	0.414	0.451	0.144	0.322	0.426	0.541	0.127	0.384	0.40525
574	0.46	0.564	0.1	0.316	0.401	0.552	0.09	0.279	0.38	0.576	0.14	0.26	0.271	0.44	0.067	0.445	0.289	0.5	0.098	0.254	0.218	0.571	0.101	0.372	0.51	0.484	0.24	0.406	0.534	0.5	0.27	0.438	0.519	0.456	0.216	0.474	0.454	0.546	0.177	0.373	0.415	0.452	0.144	0.321	0.426	0.542	0.126	0.384	0.406333
575	0.461	0.567	0.1	0.317	0.403	0.555	0.091	0.28	0.381	0.578	0.14	0.259	0.272	0.441	0.068	0.446	0.29	0.503	0.098	0.254	0.218	0.573	0.101	0.371	0.511	0.484	0.242	0.407	0.535	0.5	0.271	0.437	0.519	0.458	0.217	0.475	0.456	0.546	0.177	0.374	0.417	0.452	0.144	0.322	0.426	0.543	0.126	0.385	0.407417
576	0.463	0.57	0.1	0.318	0.404	0.556	0.092	0.281	0.384	0.581	0.142	0.261	0.274	0.441	0.068	0.449	0.29	0.504	0.098	0.254	0.219	0.576	0.102	0.372	0.512	0.486	0.243	0.409	0.537	0.5	0.272	0.438	0.522	0.46	0.218	0.476	0.456	0.548	0.176	0.375	0.418	0.453	0.144	0.322	0.427	0.544	0.127	0.386	0.408583
577	0.465	0.572	0.1	0.32	0.405	0.559	0.092	0.282	0.385	0.583	0.142	0.262	0.275	0.443	0.069	0.451	0.289	0.503	0.099	0.254	0.221	0.577	0.102	0.373	0.513	0.489	0.242	0.409	0.538	0.502	0.273	0.438	0.522	0.46	0.218	0.477	0.456	0.551	0.177	0.377	0.42	0.454	0.145	0.324	0.429	0.547	0.128	0.386	0.409833
578	0.466	0.574	0.101	0.32	0.405	0.559	0.092	0.282	0.385	0.582	0.142	0.262	0.275	0.446	0.069	0.451	0.291	0.503	0.099	0.254	0.221	0.577	0.102	0.373	0.512	0.489	0.241	0.408	0.538	0.503	0.273	0.438	0.522	0.46	0.218	0.478	0.456	0.554	0.178	0.377	0.419	0.455	0.145	0.324	0.43	0.549	0.126	0.385	0.41
579	0.468	0.575	0.103	0.321	0.405	0.558	0.092	0.282	0.384	0.582	0.143	0.263	0.275	0.448	0.068	0.451	0.292	0.506	0.099	0.255	0.221	0.58	0.102	0.374	0.512	0.487	0.241	0.408	0.539	0.503	0.272	0.439	0.523	0.46	0.217	0.479	0.457	0.555	0.178	0.377	0.419	0.456	0.143	0.324	0.43	0.547	0.125	0.384	0.410333
580	0.468	0.574	0.102	0.322	0.407	0.558	0.093	0.284	0.385	0.583	0.144	0.263	0.277	0.447	0.07	0.452	0.294	0.508	0.099	0.256	0.222	0.582	0.103	0.375	0.514	0.487	0.243	0.411	0.541	0.505	0.273	0.441	0.525	0.462	0.219	0.481	0.459	0.556	0.178	0.377	0.419	0.456	0.144	0.323	0.431	0.547	0.126	0.385	0.411667
581	0.469	0.574	0.103	0.323	0.408	0.562	0.094	0.285	0.387	0.585	0.144	0.264	0.278	0.447	0.071	0.454	0.293	0.508	0.099	0.254	0.223	0.582	0.105	0.377	0.518	0.488	0.244	0.413	0.542	0.507	0.274	0.444	0.526	0.463	0.221	0.481	0.461	0.557	0.179	0.38	0.421	0.457	0.145	0.324	0.432	0.549	0.128	0.388	0.413083
582	0.47	0.577	0.104	0.325	0.409	0.565	0.094	0.285	0.389	0.587	0.144	0.265	0.275	0.447	0.071	0.453	0.293	0.51	0.099	0.254	0.221	0.58	0.103	0.377	0.519	0.491	0.244	0.413	0.544	0.507	0.275	0.444	0.527	0.464	0.22	0.482	0.461	0.558	0.178	0.381	0.422	0.458	0.145	0.326	0.433	0.55	0.128	0.391	0.4135
583	0.47	0.578	0.103	0.324	0.41	0.567	0.094	0.284	0.388	0.587	0.143	0.264	0.274	0.448	0.07	0.454	0.294	0.511	0.098	0.255	0.22	0.583	0.102	0.375	0.518	0.49	0.242	0.414	0.543	0.508	0.276	0.443	0.527	0.464	0.219	0.484	0.462	0.559	0.179	0.38	0.424	0.458	0.146	0.327	0.434	0.553	0.128	0.391	0.413667
584	0.47	0.579	0.103	0.324	0.41	0.567	0.093	0.284	0.388	0.588	0.144	0.264	0.275	0.449	0.071	0.455	0.294	0.512	0.098	0.255	0.22	0.585	0.102	0.375	0.52	0.491	0.241	0.415	0.543	0.51	0.275	0.445	0.527	0.465	0.219	0.485	0.463	0.559	0.181	0.379	0.424	0.459	0.147	0.329	0.435	0.555	0.129	0.392	0.414083
585	0.47	0.581	0.102	0.323	0.41	0.57	0.093	0.284	0.388	0.588	0.143	0.263	0.277	0.449	0.07	0.456	0.293	0.511	0.098	0.256	0.221	0.588	0.103	0.376	0.521	0.496	0.243	0.416	0.545	0.514	0.276	0.447	0.529	0.468	0.221	0.486	0.465	0.562	0.183	0.382	0.424	0.461	0.147	0.329	0.436	0.557	0.13	0.393	0.41475
586	0.473	0.583	0.103	0.325	0.411	0.571	0.093	0.285	0.391	0.591	0.144	0.264	0.278	0.449	0.069	0.459	0.294	0.513	0.098	0.258	0.223	0.588	0.103	0.377	0.524	0.5	0.247	0.418	0.548	0.517	0.278	0.45	0.532	0.47	0.221	0.486	0.465	0.564	0.184	0.384	0.424	0.463	0.147	0.329	0.436	0.56	0.131	0.393	0.416333
587	0.475	0.585	0.103	0.327	0.411	0.572	0.093	0.286	0.392	0.594	0.145	0.265	0.278	0.451	0.07	0.461	0.296	0.516	0.099	0.259	0.224	0.59	0.102	0.378	0.523	0.5	0.247	0.417	0.549	0.516	0.279	0.449	0.533	0.471	0.221	0.486	0.466	0.566	0.182	0.384	0.425	0.462	0.146	0.33	0.436	0.562	0.131	0.393	0.41725
588	0.475	0.585	0.103	0.326	0.412	0.573	0.094	0.287	0.392	0.596	0.145	0.265	0.281	0.454	0.07	0.461	0.298	0.517	0.099	0.259	0.224	0.592	0.103	0.38	0.522	0.497	0.247	0.417	0.548	0.513	0.278	0.448	0.532	0.47	0.22	0.485	0.468	0.568	0.182	0.386	0.429	0.464	0.147	0.33	0.439	0.563	0.132	0.395	0.418417
589	0.475	0.586	0.103	0.325	0.412	0.574	0.095	0.289	0.391	0.597	0.146	0.265	0.282	0.455	0.071	0.462	0.299	0.517	0.101	0.261	0.226	0.597	0.103	0.381	0.523	0.497	0.245	0.416	0.549	0.514	0.277	0.448	0.533	0.471	0.221	0.487	0.47	0.569	0.182	0.386	0.431	0.465	0.148	0.331	0.442	0.564	0.132	0.397	0.419333
590	0.475	0.586	0.104	0.326	0.415	0.577	0.095	0.29	0.392	0.598	0.146	0.266	0.282	0.458	0.071	0.464	0.3	0.519	0.101	0.263	0.228	0.599	0.104	0.383	0.526	0.499	0.246	0.416	0.551	0.519	0.278	0.452	0.535	0.473	0.222	0.49	0.47	0.57	0.183	0.388	0.431	0.468	0.149	0.332	0.443	0.565	0.13	0.399	0.4205
591	0.479	0.587	0.105	0.329	0.416	0.58	0.096	0.29	0.394	0.6	0.148	0.268	0.283	0.46	0.071	0.465	0.3	0.52	0.102	0.264	0.229	0.6	0.106	0.385	0.531	0.502	0.248	0.418	0.555	0.524	0.28	0.456	0.537	0.475	0.225	0.494	0.471	0.571	0.183	0.387	0.432	0.47	0.149	0.333	0.442	0.566	0.129	0.398	0.42225
592	0.481	0.59	0.106	0.329	0.415	0.582	0.095	0.29	0.396	0.6	0.147	0.27	0.283	0.46	0.071	0.465	0.3	0.522	0.102	0.263	0.228	0.6	0.105	0.385	0.532	0.503	0.249	0.418	0.554	0.524	0.28	0.455	0.538	0.475	0.225	0.495	0.471	0.572	0.182	0.387	0.432	0.47	0.148	0.334	0.443	0.569	0.13	0.398	0.422667
593	0.482	0.592	0.107	0.33	0.416	0.585	0.095	0.29	0.399	0.604	0.147	0.27	0.285	0.461	0.072	0.465	0.302	0.525	0.102	0.263	0.226	0.603	0.105	0.384	0.53	0.503	0.248	0.419	0.555	0.523	0.28	0.454	0.538	0.476	0.225	0.494	0.471	0.573	0.183	0.387	0.431	0.467	0.146	0.333	0.443	0.57	0.131	0.397	0.423167
594	0.483	0.595	0.106	0.33	0.417	0.585	0.096	0.29	0.4	0.606	0.146	0.27	0.284	0.462	0.072	0.466	0.302	0.528	0.102	0.262	0.226	0.604	0.104	0.384	0.531	0.504	0.248	0.422	0.557	0.526	0.28	0.455	0.54	0.477	0.226	0.495	0.472	0.576	0.183	0.388	0.431	0.467	0.147	0.333	0.445	0.571	0.132	0.398	0.423833
595	0.483	0.595	0.105	0.328	0.417	0.586	0.095	0.289	0.398	0.606	0.145	0.268	0.285	0.463	0.073	0.468	0.302	0.531	0.102	0.263	0.227	0.604	0.107	0.385	0.532	0.505	0.249	0.425	0.56	0.528	0.281	0.458	0.543	0.48	0.226	0.498	0.475	0.578	0.184	0.388	0.432	0.47	0.147	0.333	0.444	0.571	0.131	0.4	0.424583
596	0.485	0.594	0.103	0.328	0.416	0.586	0.093	0.29	0.397	0.605	0.145	0.267	0.284	0.464	0.071	0.468	0.302	0.53	0.1	0.263	0.228	0.604	0.107	0.388	0.535	0.507	0.25	0.427	0.561	0.53	0.282	0.458	0.546	0.482	0.227	0.5	0.477	0.582	0.186	0.391	0.435	0.473	0.148	0.336	0.446	0.575	0.132	0.404	0.42575
597	0.485	0.596	0.103	0.329	0.418	0.589	0.093	0.291	0.398	0.609	0.146	0.268	0.285	0.465	0.07	0.47	0.303	0.531	0.1	0.265	0.228	0.607	0.106	0.39	0.535	0.511	0.25	0.428	0.56	0.53	0.283	0.458	0.546	0.483	0.227	0.501	0.481	0.584	0.187	0.393	0.439	0.476	0.15	0.338	0.448	0.579	0.133	0.406	0.427167
598	0.486	0.597	0.104	0.332	0.42	0.589	0.094	0.293	0.399	0.614	0.147	0.27	0.287	0.469	0.073	0.473	0.306	0.535	0.102	0.267	0.229	0.611	0.106	0.392	0.534	0.513	0.25	0.428	0.56	0.53	0.283	0.458	0.546	0.483	0.226	0.502	0.481	0.583	0.186	0.396	0.441	0.476	0.151	0.34	0.449	0.58	0.133	0.404	0.428167
599	0.487	0.598	0.103	0.332	0.421	0.59	0.094	0.294	0.401	0.616	0.147	0.271	0.288	0.47	0.075	0.475	0.306	0.535	0.105	0.267	0.23	0.613	0.108	0.392	0.534	0.513	0.252	0.43	0.561	0.53	0.284	0.46	0.547	0.484	0.227	0.503	0.482	0.581	0.185	0.396	0.441	0.477	0.15	0.339	0.45	0.581	0.135	0.404	0.428917
600	0.489	0.598	0.104	0.333	0.422	0.592	0.095	0.294	0.404	0.616	0.148	0.271	0.29	0.47	0.075	0.476	0.306	0.537	0.105	0.267	0.23	0.614	0.109	0.391	0.536	0.513	0.253	0.43	0.564	0.532	0.286	0.463	0.549	0.485	0.227	0.505	0.482	0.584	0.186	0.397	0.441	0.479	0.15	0.34	0.452	0.581	0.135	0.406	0.43025
601	0.492	0.601	0.105	0.334	0.423	0.593	0.096	0.296	0.406	0.617	0.148	0.271	0.289	0.471	0.074	0.477	0.308	0.538	0.103	0.267	0.231	0.616	0.108	0.39	0.539	0.518	0.253	0.433	0.567	0.537	0.287	0.465	0.551	0.489	0.23	0.508	0.483	0.589	0.186	0.397	0.441	0.482	0.15	0.341	0.452	0.583	0.134	0.408	0.431667
602	0.494	0.604	0.106	0.335	0.425	0.597	0.097	0.296	0.407	0.618	0.15	0.271	0.289	0.472	0.072	0.478	0.309	0.539	0.103	0.268	0.231	0.617	0.108	0.391	0.541	0.521	0.252	0.435	0.571	0.539	0.287	0.466	0.554	0.491	0.232	0.511	0.485	0.593	0.187	0.397	0.442	0.486	0.151	0.343	0.453	0.585	0.133	0.407	0.433167
603	0.494	0.607	0.105	0.335	0.425	0.6	0.097	0.296	0.405	0.619	0.148	0.271	0.289	0.474	0.072	0.479	0.309	0.54	0.103	0.269	0.233	0.621	0.108	0.392	0.541	0.521	0.252	0.436	0.571	0.541	0.286	0.467	0.553	0.492	0.232	0.511	0.488	0.593	0.187	0.4	0.444	0.488	0.151	0.344	0.457	0.588	0.134	0.409	0.434167
604	0.497	0.609	0.104	0.334	0.428	0.604	0.096	0.295	0.405	0.622	0.148	0.271	0.29	0.477	0.072	0.481	0.309	0.542	0.104	0.27	0.232	0.625	0.108	0.393	0.543	0.52	0.253	0.435	0.571	0.542	0.287	0.47	0.556	0.496	0.23	0.513	0.493	0.597	0.189	0.403	0.446	0.49	0.152	0.345	0.46	0.592	0.135	0.411	0.435583
605	0.5	0.611	0.104	0.334	0.428	0.606	0.095	0.297	0.406	0.625	0.148	0.272	0.291	0.48	0.072	0.483	0.311	0.546	0.103	0.269	0.233	0.628	0.108	0.395	0.546	0.523	0.255	0.436	0.574	0.544	0.288	0.474	0.56	0.498	0.23	0.515	0.496	0.599	0.19	0.406	0.449	0.491	0.153	0.346	0.464	0.596	0.135	0.416	0.437833
606	0.502	0.614	0.106	0.337	0.431	0.608	0.097	0.3	0.41	0.628	0.151	0.274	0.292	0.482	0.073	0.487	0.313	0.55	0.104	0.27	0.234	0.629	0.109	0.399	0.549	0.526	0.257	0.439	0.577	0.547	0.289	0.474	0.563	0.499	0.232	0.515	0.498	0.603	0.191	0.407	0.452	0.492	0.154	0.348	0.465	0.599	0.136	0.416	0.44025
607	0.503	0.616	0.108	0.339	0.434	0.61	0.099	0.302	0.412	0.633	0.152	0.276	0.294	0.482	0.073	0.487	0.315	0.551	0.104	0.271	0.234	0.632	0.11	0.401	0.552	0.528	0.259	0.441	0.58	0.551	0.291	0.475	0.562	0.499	0.232	0.517	0.497	0.605	0.191	0.406	0.453	0.494	0.153	0.349	0.466	0.6	0.138	0.417	0.441917
608	0.506	0.621	0.109	0.341	0.437	0.613	0.099	0.303	0.413	0.634	0.153	0.279	0.295	0.484	0.072	0.49	0.315	0.551	0.105	0.273	0.234	0.637	0.11	0.403	0.556	0.531	0.258	0.443	0.584	0.555	0.292	0.478	0.563	0.5	0.233	0.519	0.498	0.61	0.192	0.408	0.455	0.496	0.153	0.352	0.467	0.603	0.138	0.419	0.4435
609	0.509	0.623	0.107	0.342	0.438	0.615	0.098	0.302	0.414	0.636	0.152	0.279	0.295	0.485	0.072	0.491	0.316	0.552	0.105	0.274	0.235	0.638	0.109	0.404	0.558	0.533	0.258	0.444	0.585	0.556	0.292	0.479	0.566	0.501	0.233	0.521	0.501	0.614	0.193	0.41	0.457	0.498	0.153	0.353	0.469	0.606	0.139	0.42	0.445
610	0.511	0.626	0.107	0.342	0.439	0.618	0.097	0.303	0.416	0.639	0.152	0.279	0.295	0.487	0.073	0.494	0.318	0.556	0.105	0.274	0.235	0.641	0.11	0.405	0.558	0.534	0.259	0.446	0.587	0.556	0.293	0.481	0.568	0.503	0.233	0.523	0.505	0.62	0.195	0.415	0.461	0.504	0.156	0.357	0.473	0.612	0.14	0.423	0.447
611	0.509	0.628	0.107	0.342	0.437	0.62	0.098	0.305	0.418	0.643	0.152	0.278	0.297	0.492	0.075	0.495	0.321	0.561	0.107	0.275	0.237	0.646	0.112	0.408	0.557	0.535	0.26	0.447	0.587	0.558	0.294	0.483	0.568	0.504	0.234	0.525	0.507	0.624	0.198	0.419	0.463	0.507	0.157	0.36	0.476	0.615	0.142	0.427	0.448083
612	0.512	0.633	0.108	0.344	0.44	0.625	0.101	0.307	0.419	0.646	0.154	0.281	0.299	0.495	0.076	0.497	0.324	0.563	0.108	0.276	0.239	0.65	0.112	0.409	0.559	0.541	0.261	0.45	0.591	0.561	0.296	0.487	0.571	0.509	0.236	0.529	0.507	0.624	0.198	0.423	0.464	0.508	0.158	0.361	0.477	0.617	0.143	0.429	0.449917
613	0.515	0.634	0.109	0.347	0.443	0.628	0.101	0.308	0.42	0.649	0.155	0.283	0.302	0.497	0.076	0.5	0.324	0.567	0.108	0.276	0.24	0.653	0.111	0.412	0.562	0.546	0.262	0.452	0.592	0.565	0.299	0.488	0.573	0.512	0.238	0.533	0.509	0.625	0.197	0.423	0.466	0.508	0.157	0.36	0.479	0.619	0.142	0.43	0.451917
614	0.518	0.634	0.11	0.349	0.446	0.63	0.1	0.31	0.422	0.65	0.156	0.284	0.304	0.496	0.075	0.505	0.324	0.568	0.107	0.278	0.241	0.657	0.111	0.413	0.566	0.549	0.263	0.455	0.594	0.569	0.3	0.488	0.574	0.515	0.239	0.536	0.512	0.627	0.196	0.421	0.467	0.51	0.156	0.359	0.481	0.621	0.141	0.43	0.454
615	0.521	0.636	0.111	0.349	0.449	0.633	0.1	0.311	0.425	0.654	0.158	0.286	0.302	0.498	0.075	0.507	0.324	0.571	0.106	0.28	0.241	0.658	0.111	0.414	0.57	0.551	0.264	0.458	0.597	0.572	0.301	0.49	0.579	0.519	0.241	0.538	0.515	0.633	0.198	0.423	0.471	0.514	0.157	0.361	0.483	0.625	0.142	0.432	0.456
616	0.523	0.64	0.111	0.351	0.449	0.636	0.101	0.312	0.427	0.657	0.159	0.287	0.304	0.503	0.077	0.509	0.329	0.575	0.108	0.283	0.244	0.664	0.113	0.417	0.573	0.555	0.268	0.461	0.603	0.576	0.304	0.496	0.586	0.523	0.244	0.541	0.52	0.638	0.199	0.426	0.475	0.518	0.16	0.365	0.484	0.629	0.143	0.433	0.459167
617	0.528	0.644	0.111	0.353	0.452	0.64	0.102	0.313	0.429	0.661	0.161	0.289	0.305	0.505	0.079	0.512	0.332	0.58	0.109	0.285	0.247	0.672	0.114	0.419	0.575	0.557	0.27	0.464	0.608	0.581	0.306	0.501	0.592	0.527	0.246	0.545	0.525	0.642	0.201	0.431	0.478	0.52	0.161	0.368	0.487	0.633	0.143	0.435	0.462667
618	0.529	0.648	0.111	0.356	0.452	0.644	0.102	0.316	0.43	0.666	0.161	0.29	0.308	0.508	0.078	0.515	0.333	0.582	0.11	0.286	0.247	0.677	0.115	0.42	0.578	0.56	0.271	0.464	0.61	0.584	0.307	0.503	0.593	0.53	0.245	0.547	0.527	0.643	0.202	0.433	0.482	0.522	0.161	0.367	0.49	0.637	0.143	0.439	0.464833
619	0.533	0.652	0.112	0.358	0.455	0.647	0.103	0.318	0.432	0.671	0.162	0.29	0.308	0.51	0.076	0.516	0.332	0.582	0.109	0.284	0.246	0.677	0.113	0.418	0.584	0.564	0.272	0.47	0.611	0.588	0.309	0.506	0.596	0.534	0.248	0.551	0.525	0.647	0.203	0.437	0.484	0.524	0.161	0.368	0.494	0.642	0.144	0.441	0.466417
620	0.535	0.653	0.114	0.358	0.458	0.651	0.104	0.319	0.432	0.672	0.163	0.291	0.31	0.515	0.076	0.516	0.331	0.584	0.11	0.284	0.246	0.678	0.112	0.421	0.587	0.567	0.273	0.472	0.614	0.589	0.31	0.507	0.597	0.535	0.249	0.553	0.527	0.65	0.204	0.438	0.485	0.526	0.163	0.371	0.496	0.645	0.145	0.444	0.468083
621	0.537	0.654	0.114	0.358	0.46	0.654	0.103	0.318	0.434	0.67	0.162	0.293	0.313	0.517	0.077	0.517	0.334	0.588	0.111	0.286	0.246	0.683	0.113	0.423	0.588	0.567	0.273	0.475	0.617	0.592	0.309	0.509	0.598	0.536	0.249	0.557	0.53	0.653	0.204	0.437	0.484	0.528	0.163	0.372	0.496	0.646	0.145	0.444	0.469667
622	0.536	0.658	0.113	0.359	0.462	0.657	0.102	0.319	0.436	0.672	0.162	0.294	0.315	0.519	0.078	0.52	0.337	0.592	0.111	0.289	0.247	0.689	0.114	0.426	0.589	0.569	0.273	0.475	0.619	0.592	0.308	0.51	0.596	0.537	0.25	0.559	0.534	0.656	0.203	0.438	0.484	0.53	0.161	0.372	0.497	0.648	0.145	0.443	0.471167
623	0.538	0.659	0.111	0.359	0.461	0.657	0.103	0.319	0.437	0.675	0.162	0.293	0.314	0.521	0.079	0.524	0.34	0.594	0.112	0.29	0.249	0.692	0.116	0.428	0.593	0.575	0.275	0.477	0.62	0.594	0.312	0.513	0.599	0.54	0.252	0.561	0.537	0.658	0.205	0.439	0.485	0.532	0.16	0.373	0.501	0.65	0.147	0.445	0.472583
624	0.54	0.661	0.111	0.359	0.463	0.657	0.103	0.319	0.438	0.679	0.161	0.293	0.316	0.523	0.078	0.527	0.339	0.596	0.113	0.289	0.251	0.691	0.117	0.43	0.595	0.576	0.277	0.479	0.624	0.597	0.315	0.517	0.602	0.542	0.252	0.562	0.538	0.658	0.205	0.441	0.488	0.535	0.16	0.375	0.504	0.652	0.147	0.448	0.474583
625	0.544	0.664	0.112	0.36	0.465	0.66	0.104	0.321	0.44	0.681	0.161	0.295	0.316	0.522	0.077	0.53	0.34	0.599	0.113	0.29	0.253	0.694	0.117	0.432	0.593	0.577	0.278	0.479	0.626	0.6	0.316	0.517	0.607	0.542	0.252	0.562	0.54	0.662	0.205	0.443	0.491	0.539	0.161	0.376	0.506	0.654	0.147	0.451	0.476333
626	0.547	0.667	0.114	0.362	0.467	0.665	0.105	0.322	0.441	0.685	0.163	0.298	0.315	0.524	0.078	0.529	0.341	0.602	0.113	0.292	0.253	0.698	0.117	0.433	0.593	0.576	0.278	0.479	0.627	0.601	0.315	0.517	0.607	0.545	0.252	0.564	0.541	0.664	0.204	0.445	0.493	0.541	0.162	0.376	0.506	0.657	0.146	0.452	0.477583
627	0.55	0.671	0.114	0.363	0.465	0.669	0.105	0.322	0.441	0.687	0.165	0.299	0.316	0.525	0.079	0.53	0.342	0.603	0.113	0.294	0.254	0.7	0.118	0.435	0.596	0.578	0.277	0.479	0.624	0.602	0.314	0.516	0.608	0.547	0.252	0.565	0.541	0.667	0.206	0.446	0.494	0.542	0.163	0.379	0.507	0.658	0.148	0.453	0.478083
628	0.549	0.672	0.115	0.363	0.465	0.673	0.105	0.323	0.443	0.688	0.166	0.297	0.319	0.527	0.079	0.531	0.343	0.605	0.113	0.295	0.254	0.7	0.119	0.437	0.594	0.576	0.276	0.48	0.622	0.603	0.314	0.516	0.606	0.546	0.252	0.564	0.541	0.667	0.206	0.444	0.492	0.54	0.162	0.38	0.505	0.658	0.147	0.452	0.477917
629	0.549	0.671	0.114	0.362	0.466	0.674	0.105	0.324	0.442	0.685	0.164	0.297	0.319	0.527	0.078	0.529	0.341	0.604	0.113	0.293	0.253	0.697	0.117	0.436	0.596	0.575	0.276	0.481	0.625	0.605	0.315	0.515	0.607	0.544	0.252	0.562	0.541	0.665	0.206	0.444	0.493	0.543	0.162	0.38	0.505	0.659	0.149	0.451	0.478
630	0.547	0.672	0.113	0.361	0.467	0.671	0.105	0.323	0.442	0.685	0.163	0.294	0.319	0.529	0.08	0.53	0.341	0.604	0.114	0.293	0.254	0.698	0.117	0.434	0.597	0.578	0.278	0.483	0.63	0.606	0.318	0.518	0.609	0.547	0.254	0.564	0.544	0.663	0.208	0.446	0.496	0.544	0.163	0.378	0.507	0.663	0.149	0.452	0.47925
631	0.547	0.672	0.112	0.362	0.467	0.668	0.104	0.324	0.443	0.686	0.162	0.293	0.318	0.529	0.079	0.529	0.341	0.602	0.114	0.292	0.254	0.7	0.117	0.433	0.598	0.58	0.279	0.483	0.631	0.606	0.32	0.52	0.613	0.549	0.255	0.565	0.545	0.666	0.211	0.446	0.497	0.544	0.164	0.378	0.507	0.664	0.149	0.454	0.47975
632	0.549	0.673	0.113	0.362	0.469	0.667	0.105	0.326	0.444	0.687	0.164	0.295	0.32	0.528	0.079	0.529	0.342	0.604	0.115	0.293	0.255	0.701	0.117	0.433	0.597	0.58	0.281	0.483	0.629	0.606	0.319	0.521	0.614	0.548	0.257	0.565	0.545	0.669	0.211	0.445	0.496	0.541	0.163	0.378	0.505	0.663	0.149	0.454	0.480333
633	0.55	0.671	0.115	0.362	0.468	0.668	0.104	0.326	0.443	0.686	0.164	0.298	0.321	0.529	0.078	0.528	0.343	0.608	0.116	0.292	0.254	0.702	0.117	0.434	0.598	0.58	0.281	0.482	0.627	0.606	0.318	0.52	0.614	0.548	0.257	0.565	0.543	0.669	0.208	0.444	0.495	0.538	0.162	0.378	0.504	0.659	0.147	0.452	0.48
634	0.55	0.671	0.116	0.362	0.469	0.669	0.105	0.326	0.443	0.686	0.167	0.299	0.322	0.529	0.079	0.529	0.341	0.611	0.117	0.291	0.256	0.699	0.118	0.434	0.597	0.579	0.28	0.481	0.629	0.606	0.318	0.519	0.613	0.55	0.257	0.563	0.541	0.667	0.208	0.445	0.495	0.538	0.162	0.376	0.504	0.658	0.146	0.451	0.480083
635	0.548	0.669	0.116	0.362	0.468	0.671	0.106	0.325	0.444	0.687	0.167	0.298	0.323	0.531	0.08	0.53	0.341	0.61	0.115	0.292	0.255	0.701	0.117	0.434	0.595	0.578	0.279	0.48	0.629	0.603	0.318	0.519	0.61	0.551	0.254	0.561	0.542	0.665	0.207	0.447	0.494	0.539	0.163	0.377	0.505	0.659	0.148	0.449	0.47975
636	0.547	0.668	0.116	0.363	0.467	0.668	0.106	0.323	0.443	0.683	0.165	0.297	0.322	0.529	0.08	0.528	0.34	0.609	0.114	0.293	0.254	0.699	0.118	0.433	0.594	0.574	0.278	0.478	0.627	0.599	0.316	0.517	0.607	0.547	0.252	0.557	0.542	0.667	0.208	0.448	0.494	0.542	0.165	0.379	0.506	0.66	0.151	0.45	0.478833
637	0.547	0.667	0.116	0.363	0.468	0.665	0.106	0.321	0.443	0.681	0.163	0.296	0.32	0.527	0.08	0.527	0.339	0.605	0.113	0.291	0.253	0.699	0.118	0.431	0.592	0.57	0.277	0.477	0.625	0.597	0.314	0.513	0.604	0.544	0.25	0.556	0.541	0.666	0.208	0.446	0.492	0.541	0.166	0.379	0.505	0.66	0.151	0.449	0.477667
638	0.547	0.665	0.115	0.358	0.469	0.662	0.105	0.319	0.442	0.68	0.163	0.294	0.317	0.524	0.078	0.524	0.338	0.601	0.112	0.288	0.251	0.691	0.117	0.428	0.591	0.568	0.276	0.476	0.624	0.6	0.314	0.509	0.604	0.541	0.25	0.555	0.539	0.663	0.209	0.443	0.491	0.541	0.166	0.378	0.506	0.657	0.152	0.45	0.476583
639	0.547	0.666	0.114	0.355	0.468	0.661	0.105	0.319	0.442	0.677	0.162	0.293	0.316	0.522	0.08	0.524	0.337	0.6	0.112	0.287	0.251	0.687	0.115	0.426	0.59	0.567	0.275	0.474	0.622	0.599	0.312	0.507	0.601	0.538	0.25	0.553	0.537	0.66	0.209	0.443	0.492	0.539	0.168	0.377	0.506	0.653	0.151	0.45	0.476
640	0.542	0.663	0.113	0.353	0.463	0.659	0.105	0.319	0.438	0.673	0.162	0.291	0.316	0.521	0.079	0.522	0.338	0.597	0.111	0.286	0.252	0.686	0.116	0.425	0.59	0.563	0.272	0.47	0.617	0.595	0.31	0.505	0.599	0.534	0.248	0.548	0.536	0.659	0.208	0.44	0.493	0.536	0.167	0.375	0.503	0.649	0.15	0.451	0.474083
641	0.538	0.659	0.113	0.353	0.458	0.655	0.104	0.317	0.436	0.669	0.162	0.289	0.315	0.519	0.079	0.518	0.336	0.595	0.112	0.285	0.251	0.685	0.117	0.424	0.588	0.56	0.271	0.467	0.615	0.59	0.308	0.503	0.596	0.532	0.246	0.545	0.534	0.657	0.205	0.439	0.49	0.532	0.164	0.371	0.499	0.648	0.149	0.448	0.471583
642	0.536	0.653	0.112	0.352	0.457	0.651	0.102	0.315	0.435	0.666	0.162	0.288	0.314	0.516	0.078	0.515	0.334	0.592	0.111	0.282	0.248	0.681	0.116	0.422	0.584	0.558	0.27	0.463	0.613	0.584	0.308	0.502	0.592	0.53	0.247	0.543	0.53	0.65	0.203	0.435	0.484	0.528	0.159	0.368	0.493	0.644	0.146	0.442	0.468667
643	0.536	0.648	0.112	0.35	0.458	0.65	0.1	0.312	0.434	0.664	0.161	0.287	0.313	0.513	0.078	0.513	0.33	0.592	0.112	0.281	0.249	0.678	0.115	0.421	0.58	0.556	0.27	0.459	0.609	0.581	0.307	0.499	0.591	0.526	0.246	0.542	0.526	0.641	0.202	0.432	0.478	0.523	0.157	0.365	0.491	0.64	0.144	0.437	0.466333
644	0.536	0.646	0.112	0.348	0.457	0.647	0.102	0.31	0.433	0.658	0.16	0.287	0.312	0.51	0.079	0.512	0.328	0.59	0.112	0.28	0.25	0.675	0.115	0.42	0.578	0.551	0.269	0.457	0.605	0.58	0.306	0.497	0.588	0.524	0.245	0.538	0.524	0.639	0.201	0.428	0.476	0.518	0.156	0.362	0.487	0.636	0.143	0.435	0.46475
645	0.533	0.644	0.111	0.346	0.455	0.644	0.103	0.308	0.429	0.656	0.159	0.286	0.311	0.508	0.079	0.508	0.327	0.588	0.113	0.28	0.247	0.668	0.115	0.419	0.577	0.548	0.268	0.456	0.603	0.578	0.305	0.493	0.584	0.52	0.245	0.534	0.52	0.642	0.202	0.427	0.476	0.519	0.159	0.36	0.487	0.637	0.145	0.435	0.46275
646	0.529	0.637	0.11	0.343	0.453	0.639	0.101	0.304	0.426	0.653	0.158	0.285	0.308	0.505	0.078	0.504	0.326	0.583	0.112	0.28	0.244	0.664	0.114	0.413	0.574	0.548	0.267	0.453	0.601	0.575	0.304	0.491	0.581	0.518	0.244	0.532	0.518	0.641	0.202	0.424	0.476	0.517	0.16	0.36	0.485	0.633	0.146	0.434	0.460333
647	0.526	0.633	0.109	0.342	0.451	0.635	0.1	0.303	0.423	0.648	0.159	0.284	0.306	0.502	0.076	0.5	0.325	0.58	0.111	0.279	0.243	0.662	0.114	0.41	0.569	0.546	0.267	0.451	0.6	0.571	0.303	0.489	0.582	0.517	0.242	0.531	0.517	0.636	0.201	0.423	0.476	0.513	0.159	0.357	0.483	0.628	0.145	0.431	0.458333
648	0.524	0.631	0.108	0.34	0.449	0.636	0.1	0.303	0.421	0.642	0.159	0.282	0.302	0.497	0.074	0.498	0.322	0.577	0.108	0.275	0.241	0.658	0.113	0.406	0.568	0.544	0.267	0.449	0.598	0.568	0.303	0.486	0.582	0.515	0.241	0.527	0.514	0.629	0.198	0.418	0.472	0.508	0.156	0.355	0.481	0.621	0.142	0.427	0.456167
649	0.52	0.627	0.107	0.341	0.444	0.634	0.1	0.302	0.419	0.637	0.157	0.28	0.301	0.493	0.073	0.497	0.32	0.574	0.106	0.272	0.239	0.653	0.111	0.405	0.571	0.542	0.268	0.448	0.598	0.567	0.303	0.484	0.58	0.515	0.242	0.526	0.512	0.627	0.199	0.417	0.469	0.508	0.157	0.353	0.481	0.62	0.142	0.426	0.454667
650	0.518	0.624	0.107	0.339	0.442	0.63	0.099	0.301	0.418	0.637	0.155	0.278	0.3	0.492	0.073	0.495	0.317	0.57	0.105	0.27	0.237	0.65	0.11	0.403	0.571	0.537	0.264	0.445	0.595	0.564	0.3	0.483	0.577	0.513	0.24	0.522	0.509	0.624	0.198	0.416	0.465	0.507	0.157	0.352	0.477	0.619	0.141	0.424	0.452417
651	0.516	0.622	0.107	0.336	0.44	0.626	0.098	0.3	0.417	0.637	0.154	0.276	0.298	0.491	0.073	0.49	0.316	0.566	0.105	0.268	0.236	0.646	0.108	0.402	0.567	0.534	0.261	0.441	0.591	0.561	0.297	0.481	0.573	0.509	0.237	0.518	0.507	0.622	0.198	0.415	0.463	0.504	0.156	0.349	0.473	0.617	0.14	0.421	0.450083
652	0.516	0.622	0.108	0.334	0.442	0.624	0.099	0.3	0.417	0.636	0.155	0.276	0.296	0.489	0.072	0.488	0.314	0.562	0.104	0.268	0.235	0.642	0.107	0.4	0.562	0.531	0.259	0.439	0.589	0.556	0.296	0.477	0.569	0.504	0.234	0.515	0.504	0.62	0.196	0.413	0.46	0.502	0.155	0.348	0.471	0.614	0.14	0.42	0.44825
653	0.514	0.619	0.108	0.333	0.441	0.622	0.098	0.299	0.415	0.631	0.155	0.275	0.295	0.485	0.072	0.485	0.313	0.558	0.104	0.267	0.235	0.64	0.106	0.398	0.558	0.528	0.258	0.438	0.586	0.552	0.295	0.473	0.569	0.5	0.232	0.515	0.501	0.617	0.195	0.411	0.459	0.5	0.154	0.347	0.47	0.61	0.14	0.419	0.446333
654	0.514	0.617	0.107	0.333	0.439	0.621	0.098	0.297	0.415	0.628	0.154	0.275	0.297	0.485	0.073	0.484	0.313	0.558	0.105	0.268	0.237	0.638	0.108	0.398	0.554	0.525	0.257	0.437	0.585	0.548	0.293	0.47	0.567	0.498	0.233	0.512	0.501	0.614	0.195	0.411	0.458	0.498	0.152	0.345	0.468	0.608	0.139	0.416	0.445833
655	0.513	0.615	0.107	0.332	0.437	0.617	0.098	0.295	0.413	0.626	0.153	0.274	0.298	0.483	0.072	0.481	0.312	0.555	0.104	0.266	0.235	0.635	0.109	0.397	0.552	0.524	0.256	0.433	0.581	0.545	0.291	0.468	0.563	0.495	0.234	0.509	0.499	0.612	0.196	0.411	0.456	0.498	0.151	0.344	0.467	0.609	0.14	0.415	0.444167
656	0.51	0.614	0.108	0.332	0.437	0.615	0.099	0.295	0.412	0.625	0.154	0.274	0.296	0.482	0.073	0.481	0.312	0.555	0.105	0.264	0.235	0.634	0.109	0.396	0.552	0.524	0.257	0.432	0.579	0.546	0.291	0.469	0.559	0.494	0.235	0.507	0.498	0.611	0.195	0.41	0.454	0.495	0.152	0.345	0.465	0.609	0.141	0.416	0.44275
657	0.506	0.612	0.109	0.331	0.434	0.613	0.099	0.294	0.411	0.623	0.154	0.273	0.296	0.483	0.074	0.482	0.312	0.553	0.107	0.265	0.235	0.634	0.109	0.397	0.551	0.522	0.257	0.432	0.578	0.545	0.291	0.467	0.558	0.493	0.234	0.507	0.496	0.608	0.194	0.407	0.452	0.492	0.151	0.345	0.464	0.606	0.14	0.415	0.441167
658	0.504	0.61	0.109	0.329	0.433	0.612	0.098	0.293	0.409	0.621	0.154	0.272	0.295	0.482	0.076	0.482	0.31	0.555	0.106	0.265	0.235	0.633	0.11	0.397	0.55	0.521	0.257	0.433	0.578	0.544	0.291	0.466	0.56	0.494	0.234	0.506	0.492	0.607	0.192	0.404	0.45	0.49	0.149	0.343	0.462	0.603	0.138	0.414	0.439667
659	0.505	0.61	0.107	0.326	0.433	0.61	0.097	0.291	0.407	0.62	0.153	0.271	0.294	0.482	0.076	0.482	0.309	0.553	0.106	0.265	0.235	0.633	0.11	0.396	0.551	0.519	0.256	0.432	0.577	0.541	0.29	0.465	0.561	0.493	0.233	0.505	0.49	0.605	0.189	0.401	0.447	0.488	0.148	0.339	0.459	0.597	0.135	0.41	0.438917
660	0.505	0.609	0.106	0.325	0.432	0.611	0.096	0.29	0.406	0.619	0.152	0.27	0.29	0.48	0.072	0.48	0.307	0.55	0.104	0.262	0.234	0.63	0.107	0.393	0.548	0.518	0.254	0.428	0.574	0.536	0.288	0.465	0.558	0.489	0.229	0.501	0.49	0.602	0.188	0.4	0.447	0.487	0.147	0.338	0.458	0.595	0.134	0.408	0.437667
661	0.506	0.608	0.105	0.326	0.431	0.609	0.095	0.289	0.405	0.616	0.149	0.268	0.29	0.479	0.071	0.477	0.307	0.548	0.104	0.263	0.232	0.63	0.107	0.391	0.545	0.518	0.252	0.428	0.57	0.535	0.286	0.464	0.555	0.485	0.226	0.498	0.492	0.6	0.189	0.4	0.447	0.486	0.147	0.338	0.458	0.594	0.134	0.407	0.43675
662	0.505	0.609	0.105	0.327	0.431	0.608	0.095	0.29	0.405	0.616	0.15	0.267	0.291	0.479	0.072	0.477	0.307	0.548	0.103	0.263	0.232	0.63	0.108	0.391	0.546	0.518	0.253	0.429	0.57	0.538	0.287	0.464	0.557	0.488	0.228	0.501	0.493	0.602	0.191	0.402	0.449	0.487	0.148	0.339	0.461	0.597	0.134	0.408	0.437083
663	0.505	0.612	0.106	0.329	0.432	0.609	0.095	0.292	0.406	0.621	0.152	0.269	0.293	0.48	0.074	0.478	0.308	0.551	0.102	0.263	0.232	0.631	0.108	0.392	0.549	0.521	0.254	0.431	0.573	0.543	0.289	0.466	0.56	0.491	0.23	0.504	0.492	0.603	0.19	0.402	0.45	0.488	0.15	0.339	0.462	0.599	0.135	0.41	0.43825
664	0.505	0.613	0.107	0.33	0.433	0.612	0.096	0.292	0.409	0.626	0.152	0.271	0.292	0.481	0.072	0.48	0.309	0.552	0.102	0.261	0.232	0.633	0.107	0.393	0.551	0.521	0.255	0.432	0.576	0.543	0.288	0.466	0.561	0.493	0.231	0.505	0.491	0.604	0.189	0.402	0.449	0.488	0.151	0.341	0.462	0.601	0.136	0.411	0.439083
665	0.506	0.615	0.106	0.331	0.433	0.614	0.097	0.295	0.411	0.628	0.152	0.273	0.29	0.48	0.07	0.481	0.309	0.554	0.102	0.261	0.231	0.636	0.104	0.393	0.553	0.525	0.255	0.433	0.579	0.544	0.288	0.468	0.561	0.493	0.231	0.505	0.493	0.606	0.189	0.403	0.45	0.488	0.152	0.344	0.462	0.605	0.137	0.41	0.439833
666	0.508	0.619	0.105	0.332	0.435	0.616	0.097	0.296	0.412	0.626	0.152	0.273	0.29	0.482	0.072	0.484	0.311	0.556	0.104	0.264	0.233	0.642	0.106	0.397	0.553	0.527	0.257	0.437	0.582	0.545	0.29	0.47	0.563	0.498	0.232	0.508	0.495	0.608	0.189	0.404	0.451	0.489	0.151	0.342	0.462	0.607	0.137	0.411	0.441083
667	0.51	0.623	0.105	0.333	0.436	0.619	0.097	0.297	0.413	0.63	0.152	0.276	0.292	0.484	0.072	0.485	0.311	0.559	0.104	0.264	0.234	0.645	0.107	0.398	0.555	0.53	0.259	0.439	0.584	0.55	0.293	0.472	0.566	0.5	0.233	0.514	0.498	0.614	0.189	0.406	0.453	0.492	0.15	0.342	0.466	0.61	0.136	0.413	0.442917
668	0.512	0.623	0.106	0.333	0.436	0.621	0.097	0.296	0.414	0.634	0.152	0.278	0.295	0.485	0.073	0.486	0.315	0.559	0.104	0.263	0.233	0.65	0.106	0.4	0.557	0.531	0.26	0.441	0.586	0.554	0.293	0.475	0.567	0.502	0.234	0.518	0.501	0.618	0.19	0.407	0.456	0.497	0.15	0.344	0.469	0.613	0.135	0.417	0.445
669	0.514	0.625	0.107	0.335	0.439	0.625	0.098	0.298	0.415	0.639	0.154	0.279	0.297	0.488	0.072	0.488	0.316	0.563	0.104	0.264	0.235	0.654	0.107	0.401	0.561	0.533	0.26	0.442	0.588	0.557	0.294	0.478	0.571	0.505	0.235	0.521	0.505	0.622	0.192	0.41	0.46	0.502	0.151	0.349	0.47	0.617	0.137	0.42	0.44725
670	0.515	0.629	0.107	0.337	0.441	0.628	0.098	0.3	0.416	0.643	0.154	0.278	0.298	0.494	0.075	0.493	0.319	0.567	0.106	0.269	0.239	0.658	0.11	0.406	0.564	0.536	0.26	0.445	0.591	0.56	0.293	0.479	0.573	0.51	0.234	0.521	0.506	0.621	0.194	0.414	0.463	0.505	0.151	0.351	0.471	0.619	0.138	0.423	0.4495
671	0.516	0.632	0.106	0.339	0.443	0.632	0.098	0.302	0.418	0.649	0.153	0.279	0.301	0.499	0.075	0.498	0.321	0.573	0.107	0.273	0.241	0.664	0.11	0.41	0.565	0.541	0.262	0.449	0.593	0.563	0.295	0.481	0.576	0.511	0.234	0.523	0.508	0.624	0.193	0.415	0.461	0.507	0.15	0.351	0.474	0.621	0.137	0.422	0.451167
672	0.519	0.634	0.105	0.34	0.446	0.634	0.097	0.304	0.42	0.654	0.153	0.282	0.304	0.502	0.075	0.501	0.324	0.577	0.107	0.276	0.242	0.667	0.111	0.413	0.569	0.546	0.263	0.454	0.598	0.568	0.297	0.485	0.582	0.515	0.237	0.53	0.512	0.628	0.192	0.415	0.461	0.507	0.15	0.352	0.477	0.623	0.135	0.423	0.454
673	0.523	0.637	0.106	0.342	0.448	0.639	0.098	0.305	0.42	0.658	0.153	0.283	0.305	0.506	0.073	0.504	0.325	0.581	0.106	0.276	0.242	0.669	0.11	0.414	0.571	0.55	0.265	0.457	0.603	0.572	0.301	0.491	0.587	0.52	0.24	0.534	0.515	0.632	0.194	0.419	0.464	0.511	0.151	0.354	0.48	0.628	0.137	0.425	0.4565
674	0.525	0.642	0.107	0.343	0.447	0.641	0.098	0.306	0.421	0.659	0.153	0.282	0.306	0.508	0.075	0.508	0.327	0.584	0.107	0.277	0.243	0.676	0.112	0.417	0.577	0.553	0.266	0.457	0.607	0.575	0.301	0.494	0.589	0.524	0.241	0.537	0.517	0.636	0.197	0.422	0.469	0.515	0.152	0.357	0.484	0.632	0.141	0.43	0.459167
675	0.528	0.647	0.108	0.345	0.447	0.646	0.097	0.306	0.423	0.663	0.154	0.283	0.307	0.509	0.075	0.51	0.329	0.584	0.108	0.278	0.244	0.68	0.111	0.422	0.581	0.555	0.267	0.458	0.609	0.576	0.302	0.495	0.589	0.527	0.241	0.539	0.519	0.638	0.198	0.425	0.472	0.516	0.152	0.36	0.487	0.635	0.141	0.431	0.46125
676	0.529	0.653	0.109	0.347	0.449	0.651	0.098	0.308	0.427	0.668	0.157	0.287	0.309	0.509	0.075	0.512	0.329	0.586	0.108	0.277	0.245	0.681	0.11	0.422	0.583	0.557	0.269	0.462	0.61	0.58	0.303	0.496	0.593	0.53	0.243	0.544	0.523	0.64	0.198	0.427	0.472	0.518	0.154	0.362	0.488	0.638	0.14	0.434	0.46275
677	0.533	0.658	0.109	0.35	0.452	0.655	0.1	0.313	0.43	0.673	0.158	0.29	0.308	0.509	0.073	0.513	0.328	0.591	0.107	0.277	0.244	0.684	0.108	0.421	0.585	0.56	0.27	0.466	0.614	0.583	0.305	0.498	0.596	0.532	0.244	0.548	0.527	0.644	0.199	0.43	0.473	0.521	0.155	0.363	0.488	0.641	0.141	0.435	0.464583
678	0.535	0.663	0.108	0.351	0.455	0.656	0.099	0.314	0.431	0.677	0.156	0.29	0.307	0.512	0.074	0.515	0.331	0.593	0.106	0.28	0.244	0.691	0.109	0.423	0.587	0.563	0.272	0.469	0.619	0.588	0.305	0.502	0.6	0.538	0.245	0.552	0.529	0.65	0.199	0.432	0.475	0.526	0.156	0.365	0.491	0.645	0.142	0.439	0.466667
679	0.54	0.669	0.108	0.354	0.458	0.66	0.1	0.315	0.432	0.679	0.156	0.29	0.308	0.517	0.075	0.522	0.336	0.595	0.106	0.284	0.246	0.696	0.111	0.429	0.59	0.571	0.273	0.473	0.624	0.592	0.308	0.506	0.604	0.541	0.247	0.556	0.531	0.654	0.199	0.434	0.478	0.529	0.156	0.367	0.497	0.647	0.143	0.44	0.47
680	0.543	0.674	0.109	0.356	0.461	0.666	0.101	0.317	0.432	0.683	0.157	0.29	0.311	0.523	0.075	0.527	0.339	0.598	0.108	0.287	0.249	0.697	0.112	0.432	0.593	0.575	0.274	0.475	0.625	0.597	0.309	0.509	0.608	0.546	0.249	0.557	0.533	0.658	0.198	0.438	0.482	0.532	0.155	0.37	0.501	0.651	0.143	0.441	0.47275
681	0.543	0.677	0.11	0.357	0.464	0.669	0.101	0.32	0.433	0.686	0.158	0.292	0.315	0.527	0.075	0.528	0.34	0.604	0.109	0.289	0.252	0.699	0.112	0.435	0.597	0.575	0.274	0.476	0.629	0.599	0.311	0.511	0.608	0.547	0.248	0.558	0.535	0.662	0.2	0.44	0.487	0.534	0.157	0.372	0.502	0.654	0.143	0.444	0.475417
682	0.543	0.676	0.11	0.357	0.464	0.668	0.1	0.32	0.433	0.687	0.158	0.293	0.317	0.53	0.076	0.529	0.34	0.608	0.11	0.288	0.253	0.699	0.112	0.436	0.601	0.577	0.277	0.477	0.633	0.603	0.311	0.513	0.611	0.552	0.25	0.562	0.536	0.664	0.202	0.44	0.488	0.536	0.159	0.374	0.503	0.656	0.143	0.447	0.476583
683	0.543	0.675	0.11	0.358	0.463	0.665	0.101	0.321	0.435	0.686	0.159	0.294	0.317	0.53	0.077	0.53	0.342	0.61	0.11	0.287	0.253	0.697	0.112	0.436	0.599	0.577	0.278	0.477	0.632	0.603	0.311	0.514	0.612	0.551	0.251	0.561	0.537	0.664	0.204	0.44	0.488	0.535	0.16	0.374	0.504	0.657	0.145	0.449	0.477
684	0.542	0.674	0.112	0.358	0.462	0.663	0.104	0.321	0.436	0.684	0.161	0.294	0.315	0.527	0.077	0.529	0.34	0.608	0.109	0.285	0.249	0.696	0.111	0.435	0.598	0.578	0.277	0.477	0.63	0.601	0.31	0.513	0.612	0.55	0.253	0.56	0.535	0.66	0.203	0.44	0.487	0.534	0.158	0.375	0.504	0.657	0.146	0.448	0.475833
685	0.541	0.674	0.113	0.357	0.462	0.661	0.103	0.321	0.435	0.68	0.16	0.293	0.316	0.524	0.077	0.525	0.339	0.606	0.11	0.286	0.248	0.695	0.112	0.435	0.597	0.576	0.274	0.476	0.626	0.599	0.309	0.511	0.609	0.548	0.251	0.557	0.534	0.657	0.202	0.439	0.486	0.532	0.157	0.373	0.498	0.656	0.146	0.446	0.4745
686	0.539	0.671	0.111	0.355	0.461	0.66	0.102	0.318	0.431	0.676	0.159	0.293	0.316	0.522	0.076	0.523	0.339	0.602	0.111	0.286	0.247	0.688	0.113	0.433	0.594	0.573	0.273	0.474	0.623	0.596	0.309	0.508	0.609	0.545	0.249	0.555	0.531	0.655	0.202	0.437	0.483	0.528	0.156	0.371	0.497	0.652	0.144	0.444	0.4725
687	0.536	0.665	0.111	0.351	0.461	0.659	0.101	0.315	0.43	0.672	0.159	0.292	0.314	0.519	0.074	0.52	0.336	0.597	0.11	0.283	0.247	0.678	0.112	0.428	0.589	0.568	0.273	0.469	0.62	0.591	0.306	0.505	0.605	0.543	0.248	0.55	0.528	0.652	0.203	0.435	0.48	0.525	0.156	0.368	0.496	0.646	0.143	0.443	0.4705
688	0.532	0.659	0.11	0.348	0.457	0.655	0.1	0.311	0.427	0.667	0.158	0.289	0.309	0.515	0.072	0.516	0.332	0.59	0.107	0.279	0.245	0.671	0.112	0.424	0.587	0.564	0.272	0.466	0.616	0.588	0.306	0.5	0.603	0.538	0.247	0.546	0.524	0.648	0.201	0.43	0.479	0.522	0.157	0.365	0.492	0.641	0.142	0.441	0.467083
689	0.525	0.653	0.109	0.344	0.452	0.645	0.099	0.307	0.423	0.66	0.156	0.284	0.304	0.509	0.072	0.509	0.328	0.585	0.105	0.275	0.242	0.667	0.11	0.417	0.585	0.556	0.269	0.462	0.608	0.582	0.303	0.494	0.598	0.532	0.244	0.541	0.518	0.638	0.197	0.425	0.473	0.516	0.155	0.36	0.485	0.633	0.141	0.434	0.462167
690	0.519	0.646	0.107	0.341	0.447	0.636	0.098	0.304	0.418	0.655	0.153	0.282	0.301	0.504	0.073	0.502	0.324	0.58	0.105	0.275	0.24	0.664	0.11	0.413	0.578	0.551	0.267	0.455	0.601	0.574	0.299	0.487	0.59	0.525	0.241	0.534	0.511	0.628	0.195	0.42	0.466	0.508	0.152	0.355	0.479	0.624	0.139	0.426	0.456833
691	0.513	0.64	0.106	0.336	0.442	0.627	0.098	0.3	0.411	0.646	0.151	0.279	0.299	0.498	0.074	0.497	0.322	0.577	0.107	0.271	0.238	0.655	0.109	0.408	0.569	0.544	0.263	0.447	0.597	0.565	0.295	0.478	0.583	0.52	0.237	0.526	0.504	0.618	0.195	0.416	0.46	0.5	0.152	0.351	0.475	0.617	0.139	0.421	0.451667
692	0.509	0.631	0.105	0.331	0.437	0.619	0.098	0.298	0.406	0.637	0.151	0.276	0.296	0.491	0.074	0.493	0.32	0.571	0.107	0.27	0.236	0.647	0.108	0.405	0.56	0.537	0.259	0.441	0.591	0.556	0.291	0.473	0.573	0.511	0.234	0.517	0.497	0.61	0.193	0.412	0.456	0.495	0.151	0.347	0.47	0.609	0.139	0.417	0.44675
693	0.504	0.621	0.104	0.325	0.43	0.609	0.097	0.294	0.4	0.626	0.149	0.272	0.292	0.486	0.072	0.483	0.315	0.562	0.104	0.266	0.231	0.636	0.107	0.398	0.556	0.528	0.256	0.434	0.583	0.549	0.287	0.468	0.568	0.502	0.232	0.509	0.493	0.604	0.191	0.406	0.451	0.491	0.15	0.344	0.463	0.6	0.138	0.411	0.440917
694	0.497	0.613	0.102	0.322	0.426	0.599	0.095	0.289	0.395	0.615	0.147	0.267	0.289	0.48	0.072	0.473	0.309	0.557	0.104	0.262	0.228	0.625	0.104	0.391	0.547	0.52	0.252	0.426	0.574	0.542	0.283	0.46	0.562	0.493	0.229	0.5	0.489	0.597	0.19	0.401	0.446	0.486	0.148	0.341	0.458	0.593	0.136	0.406	0.4355
695	0.491	0.608	0.102	0.32	0.425	0.595	0.095	0.286	0.392	0.608	0.147	0.264	0.287	0.474	0.071	0.467	0.306	0.553	0.102	0.257	0.229	0.614	0.103	0.388	0.542	0.513	0.249	0.421	0.569	0.537	0.278	0.451	0.557	0.488	0.224	0.493	0.485	0.591	0.189	0.396	0.441	0.48	0.147	0.339	0.452	0.587	0.134	0.401	0.43175
696	0.484	0.601	0.102	0.317	0.42	0.586	0.094	0.284	0.391	0.601	0.146	0.261	0.285	0.468	0.071	0.462	0.303	0.544	0.101	0.252	0.229	0.606	0.102	0.384	0.539	0.507	0.247	0.419	0.566	0.531	0.276	0.448	0.55	0.483	0.223	0.488	0.479	0.582	0.187	0.392	0.435	0.473	0.146	0.334	0.448	0.58	0.133	0.398	0.428
697	0.479	0.595	0.101	0.313	0.414	0.585	0.092	0.282	0.389	0.597	0.146	0.259	0.28	0.461	0.068	0.457	0.3	0.535	0.099	0.249	0.225	0.601	0.1	0.379	0.537	0.503	0.248	0.416	0.564	0.525	0.276	0.448	0.548	0.478	0.224	0.485	0.471	0.576	0.182	0.388	0.43	0.467	0.144	0.329	0.442	0.569	0.132	0.394	0.423417
698	0.476	0.589	0.1	0.31	0.409	0.58	0.09	0.278	0.385	0.594	0.144	0.257	0.278	0.457	0.068	0.452	0.296	0.528	0.098	0.246	0.221	0.595	0.1	0.373	0.531	0.501	0.247	0.411	0.557	0.519	0.274	0.443	0.544	0.474	0.223	0.481	0.465	0.57	0.179	0.384	0.426	0.461	0.142	0.323	0.439	0.561	0.13	0.391	0.41925
699	0.472	0.581	0.099	0.306	0.407	0.576	0.09	0.274	0.381	0.589	0.141	0.255	0.277	0.451	0.068	0.448	0.293	0.525	0.099	0.247	0.219	0.592	0.102	0.369	0.523	0.494	0.243	0.405	0.549	0.511	0.271	0.437	0.537	0.47	0.218	0.473	0.461	0.563	0.178	0.379	0.423	0.457	0.139	0.321	0.435	0.555	0.128	0.386	0.415333
700	0.468	0.576	0.099	0.303	0.404	0.568	0.089	0.271	0.377	0.583	0.139	0.253	0.275	0.448	0.067	0.444	0.289	0.52	0.098	0.245	0.217	0.585	0.101	0.369	0.521	0.488	0.239	0.403	0.545	0.506	0.269	0.434	0.531	0.464	0.216	0.47	0.456	0.556	0.177	0.374	0.419	0.451	0.138	0.317	0.43	0.549	0.125	0.381	0.4115
701	0.464	0.571	0.097	0.301	0.402	0.565	0.089	0.269	0.372	0.575	0.138	0.252	0.274	0.445	0.067	0.442	0.286	0.517	0.097	0.243	0.217	0.58	0.099	0.366	0.516	0.482	0.238	0.398	0.541	0.503	0.267	0.429	0.527	0.458	0.213	0.466	0.451	0.549	0.175	0.37	0.416	0.447	0.137	0.313	0.423	0.545	0.127	0.375	0.40775
702	0.463	0.569	0.097	0.299	0.4	0.561	0.089	0.267	0.371	0.568	0.137	0.25	0.271	0.441	0.066	0.439	0.283	0.513	0.095	0.24	0.215	0.573	0.098	0.361	0.512	0.476	0.235	0.393	0.535	0.499	0.264	0.422	0.521	0.451	0.21	0.461	0.446	0.545	0.174	0.367	0.411	0.442	0.136	0.309	0.417	0.541	0.127	0.371	0.40425
703	0.457	0.564	0.096	0.295	0.396	0.553	0.088	0.263	0.368	0.564	0.137	0.247	0.27	0.436	0.066	0.433	0.28	0.508	0.094	0.237	0.213	0.567	0.097	0.355	0.506	0.467	0.231	0.386	0.527	0.49	0.258	0.415	0.514	0.445	0.206	0.455	0.442	0.543	0.173	0.365	0.405	0.442	0.134	0.308	0.414	0.538	0.127	0.367	0.399917
704	0.452	0.56	0.095	0.293	0.393	0.545	0.086	0.261	0.368	0.559	0.137	0.245	0.267	0.432	0.066	0.426	0.277	0.5	0.094	0.233	0.209	0.564	0.096	0.353	0.502	0.464	0.229	0.382	0.524	0.486	0.256	0.414	0.509	0.443	0.206	0.449	0.441	0.541	0.173	0.363	0.403	0.44	0.133	0.306	0.412	0.535	0.125	0.364	0.396833
705	0.449	0.554	0.095	0.292	0.391	0.543	0.086	0.26	0.365	0.556	0.136	0.245	0.26	0.428	0.065	0.422	0.273	0.497	0.092	0.23	0.207	0.559	0.095	0.35	0.498	0.461	0.229	0.38	0.522	0.484	0.255	0.413	0.508	0.442	0.205	0.445	0.436	0.537	0.172	0.361	0.401	0.437	0.132	0.304	0.411	0.533	0.124	0.365	0.3935
706	0.449	0.552	0.094	0.292	0.39	0.543	0.087	0.258	0.363	0.553	0.135	0.244	0.256	0.424	0.065	0.419	0.271	0.492	0.093	0.23	0.205	0.555	0.094	0.347	0.495	0.46	0.229	0.379	0.521	0.481	0.254	0.411	0.507	0.438	0.205	0.441	0.433	0.531	0.171	0.357	0.4	0.431	0.132	0.301	0.408	0.529	0.121	0.364	0.391583
707	0.445	0.548	0.093	0.289	0.384	0.54	0.086	0.255	0.357	0.55	0.134	0.24	0.256	0.423	0.063	0.419	0.27	0.488	0.091	0.229	0.203	0.55	0.092	0.345	0.494	0.454	0.228	0.377	0.516	0.474	0.252	0.406	0.506	0.431	0.204	0.438	0.43	0.527	0.171	0.354	0.399	0.428	0.133	0.299	0.405	0.526	0.12	0.362	0.388833
708	0.441	0.542	0.091	0.285	0.381	0.536	0.083	0.252	0.355	0.544	0.132	0.237	0.257	0.418	0.064	0.419	0.271	0.489	0.092	0.227	0.205	0.55	0.093	0.345	0.491	0.452	0.225	0.375	0.511	0.47	0.251	0.403	0.501	0.428	0.202	0.436	0.43	0.523	0.169	0.351	0.395	0.427	0.132	0.298	0.403	0.523	0.119	0.358	0.387167
709	0.438	0.538	0.091	0.283	0.379	0.532	0.083	0.251	0.355	0.54	0.132	0.236	0.256	0.416	0.064	0.416	0.27	0.486	0.089	0.225	0.204	0.547	0.094	0.341	0.487	0.448	0.224	0.372	0.508	0.469	0.25	0.401	0.496	0.425	0.199	0.434	0.428	0.522	0.169	0.349	0.393	0.423	0.132	0.296	0.4	0.521	0.12	0.357	0.384917
710	0.435	0.538	0.092	0.284	0.378	0.53	0.082	0.25	0.355	0.537	0.131	0.233	0.256	0.413	0.065	0.412	0.269	0.481	0.089	0.224	0.205	0.543	0.095	0.338	0.484	0.447	0.223	0.369	0.505	0.469	0.249	0.398	0.495	0.423	0.2	0.43	0.427	0.518	0.169	0.347	0.391	0.421	0.133	0.296	0.397	0.518	0.121	0.356	0.383167
711	0.433	0.535	0.092	0.283	0.376	0.53	0.081	0.25	0.351	0.536	0.132	0.231	0.256	0.413	0.064	0.408	0.265	0.479	0.089	0.224	0.202	0.54	0.094	0.336	0.484	0.444	0.223	0.367	0.504	0.466	0.247	0.395	0.495	0.422	0.201	0.427	0.425	0.515	0.167	0.342	0.387	0.418	0.131	0.293	0.395	0.515	0.118	0.354	0.381083
712	0.432	0.529	0.092	0.28	0.375	0.526	0.081	0.248	0.348	0.534	0.131	0.231	0.255	0.412	0.064	0.406	0.263	0.48	0.09	0.224	0.202	0.539	0.093	0.336	0.483	0.443	0.221	0.367	0.501	0.465	0.248	0.393	0.492	0.421	0.2	0.427	0.423	0.512	0.165	0.339	0.385	0.416	0.128	0.29	0.393	0.51	0.117	0.35	0.379583
713	0.432	0.525	0.092	0.28	0.375	0.523	0.081	0.248	0.348	0.533	0.131	0.234	0.253	0.41	0.064	0.404	0.261	0.478	0.09	0.224	0.202	0.536	0.091	0.335	0.48	0.44	0.221	0.363	0.5	0.461	0.247	0.392	0.489	0.419	0.198	0.426	0.417	0.51	0.163	0.339	0.383	0.412	0.128	0.286	0.391	0.505	0.117	0.347	0.377833
714	0.432	0.523	0.092	0.279	0.375	0.52	0.082	0.247	0.349	0.531	0.129	0.234	0.248	0.404	0.062	0.4	0.258	0.472	0.088	0.219	0.199	0.53	0.09	0.332	0.478	0.437	0.218	0.36	0.497	0.457	0.245	0.39	0.485	0.415	0.197	0.423	0.412	0.507	0.161	0.339	0.381	0.408	0.128	0.285	0.388	0.501	0.116	0.345	0.3755
715	0.431	0.522	0.091	0.278	0.375	0.517	0.083	0.246	0.347	0.527	0.129	0.231	0.246	0.399	0.06	0.396	0.256	0.469	0.088	0.217	0.196	0.525	0.089	0.329	0.475	0.434	0.216	0.359	0.493	0.455	0.244	0.388	0.483	0.413	0.196	0.418	0.41	0.505	0.159	0.337	0.379	0.406	0.128	0.283	0.388	0.498	0.115	0.343	0.373417
716	0.428	0.519	0.089	0.275	0.371	0.514	0.083	0.244	0.344	0.522	0.128	0.229	0.247	0.399	0.061	0.396	0.256	0.466	0.089	0.216	0.197	0.523	0.089	0.327	0.473	0.433	0.216	0.358	0.491	0.452	0.244	0.385	0.483	0.41	0.195	0.415	0.409	0.502	0.16	0.334	0.378	0.404	0.127	0.282	0.386	0.498	0.115	0.34	0.371917
717	0.424	0.515	0.089	0.273	0.367	0.51	0.081	0.242	0.344	0.52	0.127	0.228	0.247	0.401	0.063	0.395	0.255	0.464	0.087	0.216	0.198	0.52	0.088	0.324	0.469	0.432	0.215	0.355	0.488	0.449	0.242	0.384	0.479	0.408	0.194	0.415	0.409	0.5	0.161	0.332	0.375	0.404	0.127	0.282	0.384	0.499	0.115	0.34	0.37025
718	0.419	0.514	0.09	0.272	0.365	0.507	0.08	0.241	0.344	0.517	0.125	0.226	0.245	0.399	0.061	0.394	0.255	0.463	0.085	0.214	0.198	0.521	0.088	0.323	0.469	0.428	0.213	0.35	0.485	0.444	0.237	0.38	0.476	0.403	0.19	0.412	0.406	0.495	0.16	0.329	0.371	0.401	0.124	0.28	0.38	0.496	0.114	0.34	0.368
719	0.418	0.513	0.09	0.271	0.364	0.506	0.079	0.238	0.341	0.516	0.125	0.225	0.241	0.395	0.058	0.392	0.253	0.459	0.083	0.213	0.196	0.522	0.088	0.322	0.466	0.427	0.211	0.348	0.483	0.44	0.234	0.378	0.474	0.401	0.189	0.409	0.405	0.492	0.159	0.328	0.369	0.398	0.123	0.277	0.378	0.491	0.113	0.34	0.365833
720	0.419	0.513	0.087	0.269	0.363	0.506	0.079	0.237	0.337	0.515	0.124	0.224	0.24	0.391	0.057	0.391	0.252	0.455	0.083	0.212	0.194	0.516	0.086	0.322	0.464	0.426	0.211	0.348	0.485	0.441	0.234	0.377	0.472	0.401	0.19	0.408	0.404	0.493	0.158	0.329	0.369	0.397	0.123	0.275	0.378	0.487	0.113	0.338	0.364917
721	0.417	0.513	0.087	0.269	0.36	0.504	0.079	0.238	0.334	0.516	0.126	0.225	0.239	0.389	0.059	0.387	0.25	0.455	0.083	0.209	0.191	0.511	0.086	0.32	0.462	0.424	0.212	0.348	0.483	0.44	0.234	0.378	0.474	0.404	0.192	0.406	0.403	0.493	0.158	0.329	0.367	0.4	0.123	0.273	0.377	0.488	0.112	0.336	0.362917
722	0.414	0.508	0.089	0.27	0.359	0.501	0.079	0.239	0.335	0.513	0.126	0.225	0.238	0.386	0.057	0.383	0.249	0.454	0.083	0.207	0.188	0.508	0.086	0.316	0.461	0.419	0.211	0.346	0.481	0.44	0.234	0.376	0.47	0.401	0.189	0.404	0.4	0.492	0.158	0.325	0.366	0.398	0.12	0.271	0.375	0.486	0.11	0.334	0.361667
723	0.413	0.506	0.088	0.268	0.357	0.498	0.079	0.236	0.334	0.511	0.125	0.223	0.235	0.385	0.057	0.38	0.246	0.453	0.082	0.206	0.187	0.508	0.087	0.313	0.458	0.415	0.207	0.345	0.475	0.436	0.234	0.372	0.463	0.398	0.185	0.4	0.398	0.489	0.158	0.324	0.366	0.394	0.122	0.272	0.375	0.486	0.111	0.333	0.3595
724	0.41	0.504	0.087	0.266	0.357	0.497	0.08	0.234	0.335	0.509	0.123	0.221	0.233	0.386	0.06	0.379	0.244	0.45	0.083	0.206	0.187	0.504	0.086	0.312	0.457	0.414	0.207	0.345	0.474	0.435	0.234	0.37	0.46	0.397	0.185	0.401	0.4	0.486	0.159	0.323	0.366	0.391	0.124	0.274	0.374	0.483	0.111	0.333	0.358333
725	0.409	0.504	0.089	0.265	0.358	0.499	0.083	0.236	0.335	0.513	0.126	0.222	0.235	0.388	0.061	0.38	0.248	0.453	0.085	0.209	0.188	0.505	0.087	0.314	0.457	0.415	0.207	0.343	0.472	0.434	0.232	0.37	0.464	0.397	0.187	0.404	0.4	0.484	0.16	0.323	0.364	0.393	0.124	0.275	0.371	0.483	0.112	0.334	0.358083
726	0.405	0.502	0.089	0.264	0.359	0.499	0.083	0.236	0.333	0.512	0.126	0.222	0.236	0.385	0.06	0.38	0.25	0.454	0.084	0.21	0.189	0.501	0.086	0.313	0.453	0.412	0.204	0.339	0.473	0.433	0.23	0.368	0.463	0.393	0.185	0.403	0.397	0.482	0.158	0.319	0.364	0.391	0.121	0.273	0.368	0.479	0.11	0.33	0.357583
727	0.407	0.505	0.089	0.262	0.355	0.498	0.082	0.236	0.33	0.507	0.126	0.22	0.236	0.382	0.058	0.377	0.248	0.45	0.082	0.207	0.186	0.502	0.086	0.311	0.451	0.411	0.203	0.34	0.474	0.431	0.23	0.368	0.46	0.392	0.184	0.398	0.394	0.483	0.156	0.318	0.363	0.389	0.121	0.27	0.367	0.477	0.11	0.327	0.356167
728	0.408	0.504	0.087	0.261	0.352	0.494	0.079	0.233	0.329	0.502	0.123	0.218	0.234	0.38	0.058	0.372	0.245	0.444	0.081	0.203	0.185	0.5	0.085	0.307	0.452	0.411	0.206	0.342	0.474	0.43	0.231	0.369	0.459	0.391	0.185	0.395	0.392	0.476	0.154	0.317	0.359	0.386	0.121	0.267	0.367	0.475	0.109	0.325	0.35475
729	0.408	0.502	0.088	0.263	0.353	0.491	0.078	0.232	0.33	0.501	0.123	0.221	0.235	0.382	0.059	0.372	0.244	0.441	0.083	0.203	0.187	0.503	0.085	0.309	0.456	0.411	0.207	0.343	0.471	0.431	0.231	0.367	0.462	0.391	0.184	0.395	0.392	0.478	0.153	0.318	0.358	0.386	0.123	0.269	0.368	0.477	0.111	0.328	0.355083
730	0.403	0.498	0.088	0.261	0.353	0.489	0.077	0.23	0.33	0.499	0.12	0.22	0.232	0.379	0.058	0.373	0.242	0.443	0.082	0.203	0.187	0.501	0.083	0.308	0.452	0.409	0.205	0.338	0.467	0.428	0.229	0.363	0.462	0.391	0.183	0.393	0.391	0.478	0.154	0.316	0.357	0.386	0.124	0.27	0.368	0.481	0.111	0.33	0.353667
731	0.403	0.497	0.089	0.261	0.351	0.488	0.078	0.231	0.328	0.497	0.12	0.217	0.23	0.377	0.056	0.372	0.241	0.442	0.08	0.2	0.184	0.496	0.081	0.308	0.449	0.408	0.203	0.336	0.466	0.426	0.229	0.364	0.459	0.389	0.183	0.393	0.389	0.477	0.155	0.314	0.359	0.386	0.126	0.269	0.369	0.478	0.113	0.329	0.352583
732	0.401	0.493	0.086	0.259	0.347	0.488	0.078	0.23	0.327	0.494	0.119	0.215	0.228	0.377	0.056	0.37	0.241	0.44	0.079	0.2	0.184	0.493	0.081	0.304	0.448	0.409	0.203	0.335	0.465	0.425	0.23	0.366	0.456	0.386	0.183	0.392	0.385	0.473	0.154	0.313	0.356	0.382	0.124	0.265	0.366	0.473	0.11	0.326	0.350583
733	0.401	0.49	0.087	0.259	0.348	0.487	0.078	0.231	0.327	0.495	0.122	0.215	0.23	0.376	0.057	0.368	0.241	0.44	0.082	0.202	0.185	0.493	0.081	0.304	0.45	0.409	0.204	0.335	0.465	0.426	0.23	0.365	0.455	0.382	0.182	0.389	0.382	0.473	0.153	0.313	0.351	0.381	0.122	0.262	0.363	0.469	0.107	0.323	0.349917
734	0.397	0.486	0.087	0.257	0.35	0.484	0.077	0.229	0.323	0.494	0.12	0.215	0.231	0.374	0.056	0.366	0.237	0.436	0.08	0.202	0.185	0.489	0.082	0.304	0.446	0.406	0.203	0.33	0.464	0.422	0.227	0.358	0.455	0.38	0.181	0.385	0.382	0.476	0.152	0.315	0.352	0.381	0.122	0.264	0.364	0.469	0.107	0.322	0.348833
735	0.399	0.486	0.086	0.257	0.35	0.481	0.077	0.227	0.323	0.491	0.121	0.215	0.23	0.374	0.056	0.366	0.234	0.434	0.079	0.2	0.186	0.489	0.084	0.304	0.439	0.401	0.2	0.326	0.46	0.419	0.222	0.355	0.451	0.381	0.18	0.384	0.383	0.475	0.154	0.315	0.354	0.382	0.123	0.266	0.365	0.469	0.109	0.324	0.348167
736	0.398	0.49	0.086	0.257	0.348	0.482	0.078	0.228	0.323	0.49	0.121	0.214	0.229	0.376	0.057	0.367	0.233	0.434	0.081	0.199	0.186	0.486	0.085	0.303	0.437	0.401	0.201	0.329	0.458	0.42	0.223	0.356	0.45	0.382	0.18	0.386	0.38	0.47	0.153	0.313	0.354	0.382	0.121	0.267	0.364	0.467	0.111	0.323	0.34675
737	0.401	0.493	0.087	0.258	0.347	0.483	0.081	0.229	0.325	0.491	0.122	0.216	0.229	0.376	0.058	0.37	0.238	0.436	0.085	0.201	0.185	0.489	0.085	0.303	0.441	0.405	0.202	0.332	0.456	0.422	0.223	0.359	0.45	0.382	0.182	0.387	0.378	0.465	0.149	0.309	0.349	0.379	0.116	0.264	0.359	0.462	0.108	0.319	0.3465
738	0.399	0.492	0.087	0.258	0.348	0.484	0.081	0.228	0.324	0.492	0.121	0.216	0.23	0.375	0.06	0.371	0.239	0.435	0.085	0.202	0.185	0.489	0.085	0.304	0.444	0.407	0.202	0.334	0.46	0.423	0.223	0.361	0.454	0.381	0.183	0.387	0.378	0.462	0.147	0.308	0.346	0.376	0.114	0.26	0.357	0.459	0.105	0.315	0.346667
739	0.398	0.489	0.086	0.255	0.349	0.48	0.08	0.225	0.323	0.491	0.122	0.217	0.231	0.374	0.06	0.371	0.238	0.437	0.082	0.203	0.185	0.495	0.085	0.304	0.442	0.407	0.201	0.331	0.46	0.422	0.224	0.361	0.455	0.381	0.182	0.386	0.379	0.465	0.147	0.307	0.347	0.374	0.115	0.259	0.356	0.459	0.105	0.313	0.346833
740	0.395	0.486	0.085	0.252	0.346	0.478	0.078	0.225	0.321	0.489	0.12	0.214	0.231	0.371	0.061	0.368	0.235	0.435	0.081	0.203	0.185	0.494	0.084	0.306	0.438	0.403	0.204	0.331	0.461	0.42	0.223	0.359	0.454	0.382	0.181	0.385	0.378	0.466	0.149	0.306	0.348	0.375	0.117	0.26	0.357	0.461	0.106	0.316	0.345833
741	0.397	0.485	0.086	0.251	0.341	0.478	0.077	0.224	0.321	0.486	0.119	0.213	0.231	0.367	0.058	0.366	0.233	0.435	0.079	0.203	0.182	0.491	0.085	0.302	0.438	0.4	0.202	0.327	0.457	0.415	0.221	0.355	0.45	0.382	0.18	0.383	0.377	0.471	0.15	0.307	0.347	0.375	0.118	0.26	0.357	0.462	0.106	0.318	0.344583
742	0.396	0.484	0.086	0.254	0.339	0.475	0.076	0.225	0.322	0.484	0.119	0.209	0.227	0.368	0.056	0.365	0.233	0.432	0.08	0.201	0.182	0.486	0.083	0.296	0.438	0.397	0.197	0.324	0.452	0.411	0.219	0.352	0.446	0.378	0.177	0.38	0.375	0.466	0.15	0.308	0.344	0.371	0.117	0.259	0.357	0.46	0.105	0.318	0.342917
743	0.393	0.484	0.085	0.253	0.343	0.472	0.077	0.226	0.322	0.484	0.121	0.209	0.227	0.375	0.058	0.362	0.236	0.433	0.081	0.203	0.182	0.486	0.086	0.296	0.439	0.396	0.194	0.323	0.453	0.411	0.22	0.35	0.445	0.373	0.177	0.381	0.374	0.46	0.148	0.306	0.341	0.368	0.114	0.257	0.355	0.458	0.106	0.315	0.342583
744	0.39	0.481	0.085	0.251	0.343	0.471	0.077	0.226	0.321	0.484	0.121	0.211	0.225	0.373	0.058	0.358	0.235	0.429	0.082	0.202	0.183	0.484	0.086	0.301	0.436	0.393	0.195	0.324	0.455	0.411	0.22	0.352	0.445	0.369	0.176	0.379	0.376	0.457	0.147	0.304	0.342	0.369	0.114	0.257	0.353	0.457	0.108	0.315	0.342
745	0.39	0.48	0.085	0.25	0.341	0.472	0.077	0.226	0.32	0.484	0.119	0.212	0.225	0.368	0.059	0.36	0.233	0.431	0.081	0.198	0.182	0.482	0.086	0.302	0.435	0.392	0.195	0.324	0.452	0.412	0.22	0.351	0.443	0.369	0.175	0.377	0.379	0.46	0.147	0.303	0.346	0.371	0.116	0.258	0.354	0.456	0.108	0.314	0.341833
746	0.387	0.478	0.084	0.252	0.337	0.469	0.078	0.225	0.319	0.48	0.119	0.21	0.22	0.364	0.058	0.363	0.229	0.427	0.082	0.196	0.181	0.481	0.082	0.297	0.435	0.392	0.195	0.325	0.447	0.411	0.22	0.35	0.441	0.37	0.174	0.375	0.376	0.46	0.148	0.302	0.345	0.369	0.116	0.258	0.353	0.455	0.107	0.312	0.339333
747	0.388	0.478	0.083	0.251	0.337	0.467	0.079	0.222	0.315	0.48	0.12	0.208	0.219	0.367	0.058	0.361	0.229	0.426	0.082	0.196	0.18	0.48	0.081	0.296	0.436	0.39	0.195	0.326	0.447	0.41	0.218	0.35	0.442	0.371	0.176	0.374	0.367	0.457	0.146	0.298	0.339	0.367	0.114	0.252	0.351	0.451	0.103	0.308	0.337417
748	0.386	0.477	0.083	0.249	0.338	0.467	0.079	0.221	0.316	0.484	0.118	0.208	0.221	0.366	0.055	0.355	0.232	0.423	0.079	0.194	0.178	0.477	0.081	0.295	0.434	0.389	0.193	0.322	0.45	0.407	0.216	0.347	0.44	0.368	0.174	0.37	0.365	0.456	0.144	0.3	0.338	0.366	0.113	0.251	0.349	0.454	0.104	0.311	0.337417
749	0.389	0.476	0.084	0.248	0.34	0.471	0.076	0.221	0.315	0.484	0.115	0.209	0.224	0.365	0.055	0.357	0.234	0.426	0.08	0.191	0.178	0.474	0.085	0.294	0.431	0.389	0.19	0.318	0.449	0.405	0.216	0.345	0.436	0.365	0.171	0.368	0.369	0.455	0.144	0.302	0.34	0.365	0.112	0.252	0.35	0.455	0.105	0.309	0.33825
750	0.387	0.472	0.085	0.249	0.335	0.47	0.075	0.222	0.314	0.48	0.115	0.209	0.224	0.362	0.055	0.356	0.23	0.425	0.083	0.192	0.177	0.472	0.084	0.293	0.43	0.39	0.19	0.315	0.447	0.405	0.214	0.344	0.434	0.366	0.168	0.368	0.374	0.455	0.146	0.302	0.344	0.368	0.114	0.252	0.351	0.456	0.107	0.309	0.337417
751	0.386	0.469	0.086	0.25	0.333	0.47	0.075	0.22	0.313	0.476	0.115	0.208	0.224	0.365	0.058	0.359	0.229	0.423	0.082	0.192	0.178	0.471	0.081	0.294	0.43	0.39	0.191	0.315	0.446	0.406	0.215	0.344	0.438	0.366	0.171	0.369	0.373	0.453	0.145	0.299	0.344	0.367	0.116	0.25	0.348	0.452	0.105	0.309	0.3365
752	0.384	0.475	0.084	0.248	0.332	0.469	0.076	0.219	0.314	0.472	0.114	0.207	0.222	0.366	0.057	0.359	0.229	0.418	0.078	0.194	0.178	0.473	0.078	0.294	0.431	0.389	0.192	0.314	0.447	0.407	0.214	0.343	0.439	0.367	0.173	0.37	0.372	0.455	0.145	0.301	0.344	0.367	0.12	0.253	0.349	0.454	0.107	0.311	0.336667
753	0.38	0.477	0.082	0.243	0.332	0.468	0.074	0.218	0.314	0.472	0.113	0.205	0.223	0.366	0.059	0.359	0.23	0.421	0.078	0.192	0.178	0.473	0.081	0.294	0.433	0.391	0.193	0.318	0.447	0.408	0.214	0.346	0.441	0.367	0.172	0.372	0.371	0.456	0.147	0.303	0.342	0.367	0.118	0.255	0.346	0.453	0.106	0.309	0.33625
754	0.376	0.473	0.08	0.241	0.33	0.467	0.073	0.216	0.31	0.474	0.112	0.202	0.221	0.362	0.057	0.352	0.23	0.425	0.079	0.194	0.176	0.476	0.084	0.295	0.433	0.393	0.195	0.321	0.446	0.405	0.217	0.346	0.439	0.37	0.172	0.374	0.371	0.452	0.146	0.301	0.339	0.365	0.115	0.252	0.341	0.45	0.107	0.306	0.3345
755	0.379	0.467	0.083	0.243	0.331	0.463	0.074	0.216	0.309	0.471	0.113	0.203	0.22	0.359	0.056	0.348	0.226	0.424	0.079	0.191	0.175	0.475	0.084	0.291	0.425	0.386	0.192	0.319	0.44	0.4	0.215	0.339	0.434	0.366	0.172	0.37	0.369	0.448	0.142	0.296	0.334	0.357	0.111	0.246	0.34	0.444	0.103	0.302	0.33225
756	0.38	0.469	0.081	0.245	0.331	0.458	0.074	0.216	0.307	0.464	0.114	0.206	0.217	0.358	0.053	0.345	0.223	0.421	0.078	0.191	0.175	0.475	0.082	0.29	0.421	0.385	0.193	0.316	0.44	0.398	0.215	0.337	0.435	0.366	0.173	0.37	0.368	0.447	0.143	0.297	0.335	0.355	0.115	0.248	0.344	0.444	0.104	0.303	0.33125
757	0.379	0.47	0.079	0.245	0.33	0.455	0.073	0.217	0.305	0.465	0.115	0.204	0.217	0.356	0.052	0.345	0.223	0.419	0.075	0.188	0.173	0.467	0.08	0.289	0.421	0.385	0.192	0.316	0.443	0.402	0.216	0.338	0.436	0.364	0.172	0.37	0.367	0.452	0.148	0.3	0.336	0.361	0.118	0.252	0.346	0.449	0.106	0.306	0.33125
758	0.378	0.468	0.079	0.245	0.327	0.454	0.072	0.214	0.302	0.467	0.113	0.2	0.217	0.358	0.052	0.349	0.225	0.415	0.077	0.191	0.172	0.467	0.081	0.288	0.426	0.386	0.194	0.317	0.445	0.403	0.218	0.345	0.435	0.367	0.174	0.37	0.368	0.45	0.148	0.298	0.335	0.363	0.116	0.252	0.347	0.451	0.108	0.309	0.3315
759	0.382	0.467	0.08	0.245	0.33	0.457	0.073	0.215	0.307	0.467	0.114	0.202	0.218	0.358	0.057	0.352	0.223	0.416	0.08	0.191	0.174	0.467	0.083	0.29	0.425	0.381	0.191	0.316	0.439	0.399	0.216	0.344	0.433	0.364	0.174	0.367	0.364	0.446	0.143	0.294	0.328	0.357	0.111	0.248	0.345	0.445	0.102	0.303	0.330833
760	0.383	0.465	0.081	0.242	0.33	0.458	0.074	0.213	0.307	0.467	0.115	0.202	0.22	0.357	0.058	0.345	0.223	0.417	0.081	0.19	0.176	0.469	0.084	0.291	0.425	0.379	0.192	0.314	0.44	0.4	0.214	0.343	0.435	0.363	0.177	0.366	0.364	0.442	0.141	0.294	0.331	0.354	0.11	0.246	0.343	0.444	0.101	0.299	0.33125
761	0.381	0.462	0.083	0.241	0.33	0.46	0.075	0.214	0.306	0.468	0.115	0.203	0.217	0.355	0.055	0.342	0.224	0.416	0.078	0.188	0.173	0.464	0.08	0.292	0.426	0.379	0.191	0.312	0.438	0.404	0.215	0.338	0.437	0.359	0.173	0.365	0.362	0.444	0.141	0.294	0.333	0.355	0.112	0.246	0.338	0.445	0.099	0.299	0.33025
762	0.379	0.464	0.083	0.24	0.33	0.463	0.075	0.216	0.308	0.468	0.114	0.203	0.214	0.353	0.052	0.342	0.225	0.417	0.077	0.188	0.172	0.465	0.077	0.29	0.427	0.383	0.192	0.313	0.437	0.404	0.215	0.341	0.437	0.361	0.172	0.366	0.362	0.446	0.141	0.294	0.332	0.356	0.113	0.245	0.339	0.444	0.099	0.298	0.330167
763	0.38	0.47	0.082	0.241	0.331	0.467	0.075	0.218	0.312	0.465	0.116	0.204	0.21	0.353	0.052	0.347	0.224	0.417	0.077	0.188	0.172	0.464	0.076	0.288	0.427	0.382	0.192	0.314	0.438	0.404	0.215	0.341	0.436	0.363	0.169	0.366	0.36	0.443	0.138	0.291	0.328	0.352	0.11	0.244	0.338	0.441	0.097	0.295	0.32975
764	0.381	0.466	0.081	0.242	0.33	0.465	0.076	0.215	0.312	0.464	0.116	0.204	0.21	0.349	0.05	0.344	0.222	0.413	0.075	0.184	0.17	0.462	0.075	0.279	0.422	0.379	0.191	0.31	0.438	0.403	0.212	0.338	0.432	0.363	0.17	0.362	0.36	0.438	0.139	0.29	0.33	0.352	0.109	0.246	0.34	0.437	0.101	0.297	0.32925
765	0.374	0.463	0.08	0.242	0.327	0.457	0.076	0.212	0.31	0.461	0.115	0.203	0.212	0.348	0.051	0.345	0.221	0.41	0.075	0.184	0.167	0.46	0.075	0.281	0.419	0.377	0.187	0.308	0.436	0.399	0.211	0.334	0.428	0.357	0.169	0.361	0.359	0.434	0.139	0.288	0.332	0.351	0.108	0.247	0.337	0.434	0.1	0.298	0.327167
766	0.37	0.458	0.077	0.239	0.319	0.451	0.074	0.211	0.304	0.457	0.113	0.202	0.212	0.349	0.053	0.34	0.219	0.406	0.076	0.183	0.169	0.461	0.077	0.278	0.419	0.375	0.187	0.306	0.43	0.396	0.212	0.332	0.423	0.352	0.169	0.36	0.356	0.435	0.141	0.289	0.329	0.35	0.106	0.243	0.335	0.436	0.1	0.295	0.324167
767	0.371	0.462	0.079	0.238	0.32	0.448	0.071	0.211	0.303	0.459	0.112	0.203	0.212	0.349	0.055	0.338	0.218	0.407	0.077	0.186	0.17	0.458	0.078	0.279	0.421	0.374	0.188	0.309	0.432	0.395	0.211	0.331	0.424	0.356	0.168	0.36	0.356	0.439	0.141	0.29	0.329	0.351	0.108	0.243	0.336	0.438	0.101	0.297	0.32425
768	0.372	0.46	0.082	0.239	0.324	0.454	0.071	0.211	0.304	0.462	0.111	0.202	0.208	0.347	0.054	0.339	0.217	0.404	0.075	0.186	0.169	0.451	0.078	0.279	0.424	0.375	0.188	0.308	0.433	0.393	0.211	0.333	0.427	0.36	0.169	0.36	0.355	0.438	0.141	0.289	0.33	0.35	0.111	0.243	0.337	0.438	0.103	0.3	0.32475
769	0.37	0.458	0.082	0.24	0.327	0.456	0.072	0.21	0.308	0.456	0.112	0.2	0.209	0.344	0.054	0.342	0.217	0.409	0.076	0.185	0.17	0.448	0.076	0.281	0.421	0.375	0.186	0.306	0.435	0.39	0.21	0.332	0.43	0.357	0.168	0.36	0.359	0.435	0.141	0.287	0.331	0.349	0.113	0.244	0.335	0.437	0.101	0.301	0.32575
770	0.366	0.457	0.08	0.239	0.322	0.455	0.07	0.208	0.304	0.452	0.11	0.198	0.208	0.343	0.052	0.341	0.216	0.411	0.074	0.182	0.17	0.455	0.076	0.28	0.419	0.377	0.192	0.306	0.432	0.39	0.211	0.332	0.431	0.352	0.17	0.361	0.358	0.432	0.143	0.287	0.328	0.345	0.111	0.243	0.335	0.438	0.101	0.299	0.324
771	0.369	0.461	0.079	0.24	0.321	0.446	0.069	0.205	0.298	0.451	0.111	0.2	0.211	0.344	0.055	0.342	0.218	0.407	0.077	0.185	0.174	0.46	0.078	0.282	0.417	0.377	0.194	0.307	0.432	0.39	0.209	0.33	0.425	0.353	0.172	0.358	0.353	0.432	0.141	0.286	0.323	0.344	0.109	0.24	0.334	0.432	0.098	0.295	0.323417
772	0.373	0.464	0.084	0.24	0.323	0.444	0.073	0.208	0.294	0.456	0.114	0.201	0.213	0.346	0.054	0.343	0.221	0.403	0.078	0.184	0.174	0.459	0.08	0.282	0.414	0.375	0.19	0.306	0.431	0.389	0.207	0.33	0.422	0.355	0.173	0.353	0.347	0.429	0.138	0.281	0.319	0.339	0.107	0.235	0.33	0.431	0.096	0.294	0.322
773	0.376	0.458	0.085	0.237	0.324	0.447	0.077	0.208	0.3	0.455	0.114	0.199	0.217	0.351	0.058	0.349	0.226	0.406	0.082	0.184	0.174	0.454	0.082	0.282	0.412	0.371	0.185	0.304	0.433	0.388	0.207	0.327	0.42	0.357	0.17	0.353	0.348	0.429	0.137	0.282	0.32	0.341	0.107	0.238	0.326	0.433	0.098	0.295	0.323167
774	0.369	0.45	0.082	0.233	0.322	0.451	0.074	0.208	0.303	0.455	0.112	0.197	0.217	0.349	0.06	0.344	0.224	0.412	0.081	0.183	0.172	0.458	0.08	0.277	0.409	0.371	0.183	0.303	0.428	0.392	0.207	0.326	0.423	0.352	0.166	0.356	0.35	0.428	0.137	0.288	0.319	0.341	0.106	0.239	0.33	0.435	0.099	0.294	0.321917
775	0.365	0.445	0.079	0.234	0.32	0.45	0.071	0.208	0.299	0.449	0.111	0.196	0.218	0.346	0.062	0.343	0.219	0.414	0.078	0.182	0.17	0.456	0.079	0.278	0.41	0.366	0.181	0.302	0.426	0.392	0.209	0.329	0.42	0.347	0.164	0.354	0.35	0.434	0.139	0.289	0.322	0.344	0.109	0.237	0.333	0.432	0.1	0.293	0.32125
776	0.363	0.447	0.077	0.233	0.318	0.45	0.071	0.207	0.292	0.445	0.107	0.191	0.215	0.341	0.055	0.338	0.213	0.408	0.071	0.178	0.164	0.45	0.077	0.274	0.41	0.365	0.181	0.3	0.428	0.389	0.204	0.328	0.419	0.348	0.165	0.35	0.353	0.434	0.141	0.285	0.323	0.344	0.111	0.241	0.334	0.428	0.1	0.294	0.319417
777	0.365	0.445	0.074	0.229	0.311	0.449	0.07	0.202	0.294	0.439	0.102	0.186	0.215	0.339	0.052	0.336	0.211	0.403	0.071	0.18	0.162	0.441	0.076	0.278	0.415	0.366	0.187	0.3	0.426	0.384	0.203	0.325	0.419	0.348	0.164	0.349	0.352	0.435	0.139	0.283	0.324	0.346	0.11	0.244	0.331	0.425	0.1	0.291	0.31875
778	0.365	0.449	0.075	0.23	0.309	0.448	0.069	0.202	0.295	0.443	0.103	0.188	0.213	0.342	0.05	0.332	0.214	0.401	0.072	0.182	0.166	0.443	0.074	0.276	0.412	0.369	0.187	0.3	0.421	0.384	0.202	0.323	0.415	0.343	0.16	0.351	0.348	0.428	0.136	0.282	0.321	0.343	0.105	0.239	0.325	0.423	0.097	0.288	0.317333
779	0.365	0.455	0.077	0.233	0.313	0.442	0.071	0.205	0.297	0.449	0.105	0.193	0.212	0.347	0.055	0.34	0.212	0.402	0.076	0.183	0.167	0.447	0.076	0.278	0.406	0.366	0.184	0.3	0.422	0.385	0.204	0.328	0.415	0.339	0.162	0.351	0.346	0.431	0.136	0.285	0.322	0.343	0.108	0.233	0.323	0.426	0.098	0.29	0.316667
780	0.366	0.452	0.077	0.233	0.316	0.441	0.075	0.207	0.298	0.453	0.107	0.196	0.207	0.344	0.054	0.341	0.211	0.403	0.073	0.179	0.165	0.451	0.075	0.269	0.405	0.366	0.181	0.298	0.426	0.385	0.199	0.328	0.414	0.341	0.164	0.35	0.345	0.43	0.137	0.285	0.321	0.341	0.109	0.234	0.327	0.424	0.1	0.291	0.316833
781	0.364	0.445	0.077	0.232	0.313	0.437	0.075	0.208	0.299	0.451	0.108	0.195	0.207	0.34	0.056	0.34	0.21	0.405	0.077	0.181	0.166	0.445	0.076	0.272	0.409	0.364	0.185	0.301	0.429	0.382	0.202	0.327	0.414	0.349	0.167	0.352	0.346	0.43	0.137	0.282	0.32	0.341	0.108	0.234	0.332	0.424	0.099	0.291	0.317417
782	0.363	0.446	0.08	0.231	0.313	0.435	0.074	0.206	0.295	0.446	0.109	0.193	0.209	0.336	0.055	0.334	0.209	0.4	0.078	0.179	0.166	0.445	0.076	0.275	0.41	0.363	0.183	0.303	0.429	0.382	0.203	0.324	0.415	0.349	0.167	0.349	0.35	0.429	0.138	0.281	0.32	0.336	0.108	0.237	0.329	0.426	0.097	0.288	0.31725
783	0.36	0.447	0.08	0.23	0.313	0.435	0.069	0.207	0.293	0.449	0.108	0.192	0.207	0.338	0.05	0.327	0.206	0.396	0.073	0.172	0.162	0.446	0.071	0.269	0.407	0.362	0.182	0.299	0.426	0.381	0.204	0.323	0.417	0.342	0.164	0.346	0.349	0.43	0.14	0.279	0.314	0.338	0.108	0.24	0.326	0.429	0.097	0.291	0.314833
784	0.36	0.448	0.078	0.229	0.312	0.44	0.068	0.202	0.293	0.447	0.107	0.191	0.202	0.335	0.049	0.317	0.203	0.396	0.068	0.172	0.158	0.443	0.069	0.262	0.41	0.363	0.181	0.295	0.422	0.381	0.201	0.32	0.418	0.338	0.159	0.341	0.347	0.428	0.137	0.28	0.312	0.339	0.105	0.239	0.322	0.424	0.098	0.288	0.313167
785	0.361	0.449	0.077	0.228	0.311	0.44	0.072	0.201	0.292	0.443	0.107	0.191	0.201	0.334	0.049	0.321	0.206	0.393	0.069	0.175	0.16	0.436	0.071	0.263	0.41	0.364	0.183	0.293	0.423	0.381	0.203	0.324	0.416	0.343	0.16	0.343	0.341	0.43	0.134	0.276	0.308	0.338	0.102	0.236	0.32	0.424	0.095	0.287	0.312583
786	0.358	0.45	0.075	0.228	0.314	0.436	0.074	0.198	0.29	0.44	0.105	0.19	0.205	0.334	0.053	0.329	0.209	0.392	0.071	0.176	0.162	0.432	0.073	0.269	0.407	0.365	0.178	0.291	0.423	0.378	0.201	0.322	0.414	0.343	0.159	0.342	0.341	0.428	0.133	0.273	0.311	0.332	0.101	0.232	0.318	0.418	0.094	0.285	0.312833
787	0.358	0.445	0.075	0.232	0.316	0.43	0.072	0.203	0.292	0.443	0.104	0.194	0.208	0.336	0.052	0.331	0.209	0.39	0.073	0.174	0.164	0.431	0.074	0.267	0.402	0.364	0.178	0.292	0.423	0.375	0.202	0.32	0.407	0.339	0.16	0.339	0.34	0.428	0.134	0.272	0.311	0.332	0.103	0.231	0.319	0.413	0.093	0.286	0.313
788	0.359	0.441	0.077	0.233	0.316	0.434	0.072	0.204	0.29	0.448	0.105	0.196	0.207	0.339	0.054	0.327	0.212	0.39	0.074	0.179	0.166	0.438	0.076	0.271	0.404	0.364	0.182	0.297	0.422	0.375	0.203	0.322	0.409	0.341	0.162	0.341	0.342	0.429	0.134	0.275	0.315	0.334	0.105	0.233	0.322	0.413	0.093	0.287	0.3135
789	0.358	0.439	0.078	0.23	0.315	0.432	0.074	0.203	0.288	0.443	0.106	0.195	0.207	0.34	0.057	0.33	0.217	0.392	0.076	0.185	0.169	0.446	0.079	0.277	0.404	0.363	0.182	0.296	0.424	0.376	0.205	0.321	0.412	0.342	0.163	0.343	0.342	0.428	0.135	0.275	0.314	0.338	0.108	0.236	0.324	0.419	0.094	0.288	0.31425
790	0.353	0.441	0.079	0.226	0.313	0.432	0.072	0.198	0.287	0.44	0.105	0.189	0.204	0.336	0.054	0.325	0.215	0.389	0.073	0.18	0.165	0.444	0.076	0.276	0.4	0.361	0.181	0.292	0.419	0.376	0.202	0.321	0.414	0.34	0.16	0.339	0.34	0.419	0.132	0.276	0.315	0.334	0.108	0.234	0.321	0.416	0.095	0.285	0.312
791	0.351	0.44	0.076	0.221	0.307	0.43	0.068	0.194	0.286	0.439	0.105	0.186	0.204	0.333	0.05	0.324	0.206	0.386	0.072	0.172	0.159	0.438	0.074	0.271	0.4	0.357	0.178	0.286	0.414	0.376	0.197	0.314	0.41	0.335	0.154	0.338	0.34	0.418	0.132	0.275	0.313	0.332	0.105	0.229	0.317	0.412	0.095	0.283	0.30925
792	0.354	0.436	0.074	0.222	0.308	0.431	0.068	0.193	0.288	0.438	0.103	0.187	0.203	0.334	0.049	0.321	0.203	0.39	0.074	0.172	0.157	0.439	0.074	0.269	0.398	0.358	0.176	0.284	0.41	0.376	0.195	0.314	0.408	0.335	0.154	0.346	0.338	0.42	0.135	0.272	0.314	0.33	0.105	0.23	0.316	0.414	0.095	0.279	0.30825
793	0.353	0.435	0.071	0.223	0.306	0.429	0.067	0.194	0.285	0.437	0.102	0.189	0.201	0.333	0.053	0.324	0.205	0.396	0.078	0.176	0.161	0.443	0.075	0.27	0.395	0.351	0.176	0.282	0.408	0.376	0.194	0.311	0.407	0.332	0.156	0.346	0.339	0.421	0.137	0.271	0.314	0.332	0.106	0.234	0.315	0.417	0.097	0.282	0.3075
794	0.349	0.437	0.077	0.228	0.306	0.425	0.069	0.199	0.283	0.439	0.102	0.19	0.202	0.333	0.056	0.326	0.205	0.395	0.078	0.177	0.163	0.447	0.076	0.272	0.395	0.348	0.176	0.286	0.411	0.372	0.196	0.313	0.407	0.334	0.16	0.34	0.339	0.423	0.133	0.27	0.314	0.327	0.105	0.23	0.315	0.418	0.094	0.281	0.307417
795	0.345	0.439	0.077	0.223	0.302	0.424	0.067	0.2	0.279	0.436	0.104	0.187	0.203	0.332	0.057	0.325	0.207	0.391	0.076	0.18	0.164	0.448	0.075	0.272	0.399	0.351	0.176	0.287	0.41	0.371	0.197	0.313	0.409	0.336	0.157	0.338	0.339	0.422	0.129	0.272	0.313	0.327	0.103	0.225	0.317	0.411	0.094	0.279	0.307083
796	0.347	0.437	0.076	0.223	0.305	0.426	0.068	0.198	0.282	0.434	0.106	0.188	0.203	0.331	0.055	0.319	0.208	0.386	0.072	0.179	0.162	0.438	0.071	0.27	0.399	0.357	0.174	0.29	0.412	0.37	0.197	0.315	0.413	0.335	0.156	0.339	0.339	0.415	0.128	0.274	0.311	0.33	0.104	0.224	0.319	0.411	0.095	0.278	0.308
797	0.348	0.438	0.072	0.221	0.305	0.429	0.067	0.195	0.283	0.435	0.106	0.189	0.203	0.331	0.054	0.318	0.211	0.381	0.074	0.179	0.162	0.435	0.075	0.268	0.396	0.358	0.176	0.29	0.412	0.372	0.195	0.318	0.409	0.334	0.154	0.338	0.34	0.415	0.13	0.275	0.312	0.337	0.106	0.229	0.319	0.415	0.098	0.282	0.308667
798	0.348	0.436	0.073	0.222	0.306	0.425	0.068	0.195	0.285	0.436	0.105	0.189	0.199	0.327	0.049	0.313	0.202	0.372	0.073	0.17	0.16	0.43	0.073	0.266	0.395	0.351	0.176	0.29	0.414	0.371	0.194	0.318	0.399	0.336	0.156	0.337	0.341	0.416	0.134	0.276	0.31	0.335	0.107	0.234	0.321	0.42	0.098	0.285	0.3075
799	0.349	0.432	0.075	0.218	0.306	0.425	0.068	0.196	0.286	0.433	0.104	0.187	0.199	0.325	0.049	0.314	0.196	0.373	0.07	0.168	0.16	0.426	0.07	0.262	0.393	0.347	0.173	0.287	0.412	0.368	0.194	0.313	0.392	0.336	0.157	0.335	0.337	0.413	0.134	0.274	0.309	0.331	0.107	0.235	0.316	0.418	0.095	0.285	0.305167
800	0.349	0.429	0.072	0.219	0.301	0.425	0.069	0.195	0.281	0.432	0.105	0.186	0.199	0.326	0.05	0.316	0.199	0.377	0.067	0.167	0.16	0.424	0.069	0.263	0.39	0.349	0.174	0.284	0.414	0.365	0.195	0.311	0.393	0.331	0.159	0.34	0.331	0.406	0.132	0.27	0.304	0.326	0.103	0.232	0.313	0.414	0.092	0.281	0.30275
801	0.349	0.43	0.071	0.218	0.299	0.422	0.068	0.193	0.275	0.43	0.105	0.185	0.201	0.328	0.052	0.321	0.21	0.387	0.071	0.17	0.162	0.429	0.077	0.269	0.391	0.353	0.178	0.284	0.414	0.367	0.198	0.315	0.401	0.328	0.159	0.341	0.333	0.407	0.132	0.269	0.308	0.328	0.103	0.229	0.31	0.41	0.094	0.278	0.30375
802	0.347	0.428	0.072	0.218	0.3	0.421	0.067	0.192	0.276	0.426	0.103	0.187	0.194	0.322	0.047	0.314	0.206	0.382	0.068	0.167	0.156	0.429	0.072	0.263	0.391	0.354	0.179	0.285	0.413	0.368	0.199	0.316	0.407	0.328	0.161	0.341	0.334	0.41	0.135	0.268	0.311	0.327	0.104	0.225	0.313	0.408	0.096	0.277	0.3035
803	0.343	0.428	0.074	0.218	0.303	0.422	0.067	0.19	0.277	0.424	0.102	0.183	0.194	0.322	0.047	0.315	0.201	0.379	0.067	0.17	0.153	0.425	0.069	0.262	0.39	0.354	0.175	0.285	0.409	0.366	0.198	0.309	0.404	0.326	0.159	0.334	0.334	0.411	0.133	0.266	0.307	0.325	0.105	0.223	0.313	0.404	0.094	0.273	0.302583
804	0.335	0.426	0.069	0.216	0.3	0.419	0.064	0.186	0.272	0.42	0.1	0.179	0.198	0.323	0.049	0.317	0.203	0.38	0.07	0.173	0.158	0.423	0.07	0.262	0.387	0.348	0.171	0.282	0.406	0.364	0.196	0.304	0.394	0.324	0.153	0.326	0.333	0.413	0.133	0.264	0.298	0.324	0.104	0.226	0.313	0.402	0.09	0.272	0.300583
805	0.337	0.426	0.072	0.218	0.302	0.416	0.062	0.184	0.273	0.424	0.102	0.182	0.202	0.325	0.051	0.319	0.205	0.381	0.073	0.174	0.16	0.419	0.074	0.26	0.386	0.347	0.172	0.282	0.404	0.363	0.194	0.307	0.394	0.323	0.151	0.323	0.334	0.415	0.132	0.266	0.3	0.327	0.105	0.231	0.311	0.405	0.091	0.274	0.300667
806	0.342	0.425	0.073	0.22	0.302	0.424	0.066	0.187	0.276	0.429	0.104	0.189	0.199	0.325	0.05	0.316	0.201	0.377	0.075	0.169	0.156	0.421	0.073	0.254	0.389	0.353	0.178	0.283	0.412	0.369	0.193	0.312	0.401	0.328	0.156	0.33	0.335	0.415	0.132	0.271	0.302	0.329	0.108	0.228	0.31	0.409	0.093	0.278	0.3015
807	0.342	0.429	0.072	0.217	0.3	0.425	0.068	0.188	0.275	0.433	0.104	0.188	0.198	0.325	0.052	0.314	0.201	0.378	0.073	0.168	0.159	0.425	0.074	0.257	0.392	0.354	0.18	0.284	0.414	0.373	0.193	0.314	0.403	0.33	0.161	0.338	0.334	0.412	0.128	0.27	0.303	0.328	0.107	0.223	0.309	0.408	0.094	0.277	0.302333
808	0.34	0.432	0.071	0.215	0.298	0.419	0.065	0.187	0.27	0.424	0.103	0.184	0.202	0.323	0.054	0.319	0.205	0.381	0.071	0.171	0.164	0.424	0.075	0.259	0.395	0.349	0.176	0.282	0.407	0.365	0.194	0.312	0.398	0.326	0.156	0.335	0.328	0.41	0.126	0.266	0.302	0.322	0.104	0.22	0.304	0.41	0.089	0.271	0.3015
809	0.34	0.428	0.072	0.214	0.3	0.408	0.063	0.187	0.273	0.425	0.102	0.181	0.199	0.32	0.055	0.322	0.206	0.384	0.069	0.172	0.161	0.427	0.075	0.261	0.391	0.343	0.174	0.28	0.401	0.358	0.194	0.308	0.395	0.319	0.152	0.328	0.329	0.408	0.129	0.267	0.3	0.321	0.101	0.223	0.301	0.409	0.089	0.27	0.299917
810	0.338	0.422	0.074	0.216	0.299	0.411	0.063	0.188	0.277	0.427	0.101	0.182	0.195	0.326	0.05	0.321	0.204	0.383	0.069	0.173	0.154	0.423	0.072	0.261	0.387	0.34	0.173	0.282	0.399	0.36	0.192	0.308	0.398	0.321	0.153	0.327	0.334	0.408	0.128	0.268	0.297	0.323	0.098	0.22	0.302	0.4	0.089	0.271	0.298417
811	0.338	0.422	0.074	0.215	0.297	0.416	0.064	0.189	0.277	0.431	0.102	0.18	0.191	0.324	0.045	0.313	0.199	0.378	0.065	0.167	0.153	0.423	0.069	0.258	0.386	0.339	0.17	0.284	0.403	0.364	0.19	0.305	0.398	0.327	0.152	0.332	0.336	0.414	0.129	0.261	0.297	0.322	0.096	0.219	0.303	0.393	0.092	0.272	0.298167
812	0.341	0.425	0.076	0.214	0.297	0.423	0.066	0.19	0.274	0.427	0.105	0.181	0.191	0.318	0.043	0.309	0.197	0.37	0.067	0.162	0.152	0.418	0.065	0.252	0.386	0.342	0.168	0.283	0.398	0.363	0.192	0.305	0.394	0.33	0.152	0.333	0.329	0.415	0.129	0.261	0.297	0.322	0.101	0.22	0.303	0.389	0.092	0.267	0.296917
813	0.34	0.421	0.071	0.211	0.293	0.42	0.063	0.188	0.271	0.421	0.101	0.178	0.188	0.312	0.045	0.31	0.2	0.37	0.07	0.163	0.152	0.422	0.067	0.249	0.389	0.347	0.171	0.283	0.396	0.368	0.194	0.305	0.392	0.329	0.155	0.329	0.324	0.414	0.132	0.265	0.297	0.318	0.104	0.224	0.3	0.397	0.092	0.271	0.295333
814	0.335	0.42	0.066	0.21	0.291	0.412	0.06	0.184	0.264	0.42	0.094	0.178	0.192	0.309	0.05	0.313	0.201	0.375	0.072	0.17	0.15	0.417	0.072	0.255	0.39	0.345	0.176	0.285	0.395	0.366	0.191	0.308	0.392	0.331	0.159	0.326	0.32	0.409	0.13	0.265	0.295	0.321	0.101	0.222	0.3	0.402	0.091	0.275	0.29375
815	0.332	0.417	0.066	0.209	0.288	0.406	0.06	0.182	0.262	0.414	0.092	0.175	0.195	0.311	0.051	0.313	0.201	0.372	0.069	0.168	0.152	0.417	0.072	0.257	0.392	0.342	0.177	0.283	0.399	0.363	0.186	0.304	0.396	0.332	0.157	0.326	0.324	0.406	0.13	0.264	0.299	0.321	0.099	0.225	0.303	0.401	0.092	0.278	0.294917
816	0.335	0.418	0.068	0.209	0.289	0.405	0.059	0.181	0.265	0.408	0.094	0.175	0.195	0.314	0.05	0.31	0.197	0.371	0.069	0.165	0.152	0.417	0.066	0.256	0.387	0.34	0.175	0.282	0.397	0.363	0.186	0.302	0.4	0.331	0.157	0.327	0.331	0.402	0.128	0.264	0.3	0.321	0.101	0.224	0.307	0.399	0.093	0.274	0.295917
817	0.339	0.423	0.071	0.213	0.291	0.413	0.061	0.184	0.27	0.407	0.098	0.175	0.193	0.315	0.046	0.31	0.194	0.373	0.069	0.162	0.152	0.415	0.066	0.25	0.384	0.345	0.17	0.281	0.392	0.365	0.187	0.297	0.394	0.324	0.157	0.326	0.327	0.4	0.128	0.264	0.302	0.315	0.104	0.22	0.309	0.408	0.095	0.271	0.296083
818	0.344	0.429	0.075	0.22	0.296	0.424	0.067	0.191	0.274	0.417	0.105	0.182	0.194	0.311	0.049	0.309	0.196	0.376	0.067	0.162	0.155	0.413	0.068	0.249	0.381	0.342	0.167	0.28	0.392	0.362	0.189	0.299	0.389	0.321	0.154	0.322	0.322	0.397	0.129	0.262	0.298	0.316	0.102	0.21	0.305	0.408	0.092	0.269	0.295917
819	0.343	0.429	0.074	0.217	0.294	0.426	0.068	0.188	0.273	0.418	0.103	0.179	0.192	0.313	0.048	0.304	0.2	0.37	0.066	0.162	0.159	0.416	0.067	0.253	0.381	0.337	0.169	0.278	0.399	0.358	0.189	0.297	0.386	0.316	0.153	0.315	0.32	0.394	0.127	0.262	0.297	0.319	0.099	0.213	0.307	0.398	0.09	0.269	0.296167
820	0.337	0.418	0.071	0.21	0.291	0.413	0.063	0.182	0.27	0.414	0.099	0.173	0.192	0.313	0.048	0.304	0.199	0.366	0.068	0.162	0.155	0.418	0.067	0.256	0.383	0.338	0.171	0.28	0.4	0.359	0.19	0.299	0.392	0.318	0.149	0.315	0.324	0.396	0.126	0.261	0.297	0.318	0.099	0.22	0.308	0.394	0.089	0.269	0.295167
821	0.336	0.419	0.068	0.21	0.293	0.409	0.061	0.182	0.27	0.419	0.097	0.174	0.194	0.315	0.048	0.308	0.197	0.371	0.07	0.163	0.152	0.418	0.068	0.256	0.384	0.34	0.168	0.28	0.399	0.359	0.189	0.298	0.392	0.319	0.147	0.32	0.324	0.4	0.124	0.259	0.298	0.317	0.099	0.22	0.311	0.399	0.09	0.265	0.295833
822	0.343	0.426	0.071	0.214	0.295	0.415	0.064	0.189	0.279	0.429	0.101	0.179	0.198	0.32	0.049	0.313	0.199	0.379	0.069	0.166	0.153	0.426	0.068	0.258	0.387	0.342	0.168	0.28	0.404	0.362	0.192	0.305	0.399	0.326	0.15	0.328	0.33	0.406	0.126	0.264	0.301	0.321	0.103	0.22	0.316	0.407	0.091	0.27	0.29975
823	0.342	0.428	0.071	0.216	0.296	0.418	0.066	0.19	0.28	0.429	0.103	0.182	0.195	0.322	0.05	0.311	0.198	0.378	0.07	0.167	0.158	0.426	0.072	0.259	0.389	0.346	0.171	0.283	0.41	0.363	0.196	0.307	0.401	0.327	0.156	0.334	0.326	0.403	0.124	0.262	0.301	0.322	0.102	0.22	0.311	0.406	0.091	0.27	0.300417
824	0.335	0.416	0.071	0.211	0.291	0.407	0.065	0.185	0.273	0.416	0.103	0.179	0.189	0.311	0.05	0.302	0.192	0.367	0.069	0.163	0.154	0.415	0.07	0.252	0.382	0.337	0.169	0.277	0.399	0.355	0.191	0.3	0.393	0.324	0.15	0.326	0.313	0.39	0.122	0.252	0.295	0.312	0.098	0.216	0.299	0.394	0.09	0.263	0.293583
825	0.322	0.399	0.068	0.204	0.283	0.393	0.063	0.179	0.261	0.397	0.097	0.174	0.184	0.301	0.05	0.294	0.187	0.354	0.067	0.158	0.149	0.401	0.066	0.243	0.366	0.323	0.163	0.266	0.379	0.343	0.182	0.287	0.376	0.309	0.141	0.312	0.302	0.376	0.117	0.242	0.281	0.298	0.091	0.206	0.285	0.378	0.085	0.252	0.282667
826	0.318	0.395	0.068	0.202	0.281	0.389	0.063	0.179	0.26	0.394	0.095	0.173	0.184	0.298	0.048	0.288	0.187	0.352	0.067	0.156	0.148	0.397	0.063	0.241	0.36	0.319	0.163	0.265	0.376	0.343	0.179	0.286	0.372	0.305	0.14	0.307	0.307	0.381	0.119	0.244	0.279	0.298	0.092	0.205	0.287	0.378	0.084	0.254	0.28025
827	0.325	0.404	0.07	0.206	0.287	0.398	0.064	0.184	0.269	0.407	0.097	0.177	0.188	0.305	0.048	0.295	0.191	0.361	0.066	0.16	0.15	0.402	0.066	0.246	0.371	0.331	0.166	0.272	0.389	0.35	0.185	0.295	0.383	0.31	0.147	0.313	0.32	0.396	0.123	0.254	0.289	0.308	0.097	0.211	0.296	0.391	0.087	0.265	0.28725
828	0.333	0.41	0.07	0.208	0.286	0.406	0.064	0.184	0.272	0.414	0.099	0.178	0.189	0.308	0.048	0.298	0.191	0.362	0.069	0.162	0.151	0.406	0.066	0.248	0.376	0.336	0.165	0.273	0.393	0.352	0.186	0.296	0.388	0.312	0.146	0.314	0.319	0.398	0.124	0.256	0.293	0.309	0.097	0.214	0.299	0.393	0.088	0.265	0.290417
829	0.33	0.403	0.069	0.209	0.282	0.398	0.065	0.181	0.265	0.405	0.098	0.176	0.185	0.304	0.047	0.301	0.189	0.355	0.067	0.161	0.149	0.401	0.066	0.245	0.371	0.326	0.164	0.266	0.387	0.345	0.183	0.287	0.378	0.308	0.141	0.311	0.311	0.385	0.12	0.247	0.288	0.302	0.091	0.209	0.288	0.383	0.083	0.257	0.286083
830	0.316	0.391	0.067	0.201	0.277	0.385	0.063	0.174	0.253	0.39	0.093	0.169	0.18	0.296	0.046	0.296	0.185	0.345	0.067	0.156	0.146	0.391	0.064	0.242	0.36	0.31	0.158	0.257	0.373	0.332	0.172	0.278	0.363	0.3	0.134	0.302	0.304	0.377	0.115	0.239	0.278	0.296	0.088	0.2	0.278	0.375	0.078	0.246	0.277333
831	0.311	0.395	0.069	0.198	0.28	0.383	0.063	0.176	0.255	0.397	0.095	0.169	0.177	0.297	0.047	0.294	0.188	0.352	0.063	0.155	0.144	0.392	0.064	0.243	0.364	0.311	0.156	0.26	0.372	0.331	0.175	0.281	0.36	0.304	0.138	0.304	0.306	0.375	0.114	0.241	0.275	0.298	0.088	0.198	0.28	0.379	0.079	0.248	0.27625
832	0.314	0.406	0.069	0.199	0.28	0.39	0.062	0.178	0.261	0.406	0.095	0.17	0.184	0.303	0.051	0.297	0.193	0.361	0.064	0.158	0.148	0.403	0.066	0.247	0.365	0.321	0.156	0.268	0.379	0.333	0.179	0.284	0.364	0.304	0.139	0.304	0.311	0.387	0.119	0.25	0.276	0.305	0.091	0.205	0.287	0.385	0.083	0.256	0.279833
833	0.326	0.417	0.07	0.207	0.284	0.397	0.066	0.181	0.268	0.413	0.097	0.175	0.189	0.305	0.05	0.303	0.196	0.367	0.066	0.162	0.154	0.411	0.067	0.25	0.376	0.333	0.162	0.273	0.391	0.344	0.185	0.289	0.377	0.309	0.144	0.31	0.316	0.395	0.122	0.254	0.284	0.31	0.092	0.211	0.294	0.388	0.086	0.263	0.286833
834	0.329	0.418	0.07	0.204	0.287	0.404	0.064	0.181	0.265	0.41	0.097	0.173	0.191	0.306	0.048	0.307	0.196	0.365	0.069	0.164	0.158	0.414	0.066	0.252	0.375	0.335	0.163	0.271	0.391	0.35	0.184	0.29	0.386	0.309	0.144	0.312	0.32	0.4	0.122	0.255	0.29	0.315	0.098	0.215	0.301	0.392	0.088	0.264	0.29
835	0.33	0.416	0.074	0.204	0.29	0.404	0.066	0.183	0.267	0.41	0.101	0.176	0.186	0.305	0.046	0.298	0.189	0.356	0.064	0.16	0.154	0.409	0.064	0.249	0.375	0.331	0.165	0.266	0.386	0.348	0.186	0.293	0.388	0.313	0.148	0.316	0.318	0.392	0.121	0.252	0.292	0.309	0.098	0.214	0.302	0.389	0.087	0.26	0.289583
836	0.324	0.403	0.072	0.201	0.286	0.393	0.066	0.183	0.263	0.397	0.098	0.175	0.186	0.301	0.05	0.294	0.185	0.347	0.062	0.159	0.151	0.398	0.066	0.242	0.366	0.32	0.165	0.264	0.38	0.341	0.181	0.289	0.374	0.307	0.145	0.31	0.311	0.382	0.121	0.246	0.289	0.301	0.096	0.211	0.293	0.381	0.085	0.252	0.285167
837	0.318	0.387	0.069	0.201	0.277	0.386	0.067	0.179	0.265	0.392	0.094	0.168	0.185	0.294	0.048	0.289	0.176	0.34	0.059	0.153	0.143	0.388	0.065	0.232	0.36	0.319	0.162	0.259	0.372	0.335	0.174	0.284	0.362	0.298	0.143	0.306	0.308	0.378	0.122	0.246	0.286	0.299	0.094	0.207	0.285	0.372	0.085	0.25	0.279083
838	0.315	0.381	0.065	0.203	0.273	0.383	0.065	0.178	0.266	0.389	0.096	0.168	0.186	0.294	0.05	0.281	0.181	0.346	0.061	0.148	0.141	0.391	0.069	0.236	0.356	0.318	0.158	0.26	0.366	0.338	0.171	0.278	0.358	0.294	0.138	0.298	0.299	0.372	0.12	0.247	0.285	0.3	0.089	0.2	0.28	0.371	0.084	0.25	0.275833
839	0.317	0.39	0.066	0.204	0.277	0.387	0.064	0.176	0.261	0.392	0.095	0.172	0.188	0.31	0.057	0.286	0.2	0.359	0.07	0.155	0.151	0.402	0.077	0.256	0.364	0.322	0.16	0.266	0.367	0.338	0.174	0.282	0.364	0.298	0.141	0.297	0.304	0.377	0.119	0.251	0.276	0.298	0.091	0.199	0.284	0.376	0.087	0.252	0.278917
840	0.325	0.406	0.069	0.205	0.282	0.392	0.067	0.18	0.26	0.397	0.1	0.176	0.188	0.317	0.055	0.292	0.208	0.366	0.076	0.158	0.158	0.401	0.072	0.254	0.372	0.323	0.163	0.275	0.373	0.343	0.179	0.289	0.375	0.311	0.148	0.304	0.312	0.384	0.119	0.248	0.279	0.294	0.091	0.203	0.287	0.38	0.085	0.261	0.284
A550 (A750=0)	0.063	0.089	0.016	0.07	0.061	0.068	0.018	0.06	0.063	0.087	0.025	0.053	0.05	0.073	0.015	0.086	0.057	0.063	0.016	0.062	0.043	0.085	0.017	0.076	0.071	0.083	0.048	0.084	0.076	0.081	0.051	0.083	0.076	0.082	0.046	0.096	0.069	0.077	0.03	0.064	0.065	0.076	0.028	0.067	0.067	0.07	0.019	0.07
A644 (A750=0)	0.149	0.174	0.027	0.099	0.122	0.177	0.027	0.088	0.119	0.178	0.045	0.078	0.088	0.148	0.024	0.156	0.098	0.165	0.029	0.088	0.073	0.203	0.031	0.127	0.148	0.161	0.079	0.142	0.158	0.175	0.092	0.153	0.154	0.158	0.077	0.17	0.15	0.184	0.055	0.126	0.132	0.15	0.042	0.11	0.136	0.18	0.036	0.126
x_2	0.12911	0.141529	0.0206495	0.068925	0.100073	0.157469	0.0194513	0.062598	0.0955151	0.147206	0.0354143	0.0555935	0.068589	0.121999	0.0178891	0.123169	0.0755935	0.147027	0.0228891	0.0613998	0.0559854	0.1764	0.0245297	0.0966853	0.123197	0.130566	0.0597088	0.10869	0.1314	0.147441	0.0724692	0.121607	0.12692	0.127805	0.0586674	0.132856	0.126635	0.159916	0.043617	0.102755	0.108875	0.122441	0.0302576	0.0830403	0.112156	0.15963	0.0289306	0.0991601
a_2	0.0198903	0.0324714	0.0063505	0.030075	0.0219272	0.0195308	0.00754871	0.025402	0.0234849	0.030794	0.00958567	0.0224065	0.019411	0.0260011	0.00611086	0.0328309	0.0224065	0.0179731	0.00611086	0.0266002	0.0170146	0.0266002	0.00647032	0.0303147	0.0248029	0.0304345	0.0192912	0.0333102	0.0266002	0.0275588	0.0195308	0.0313931	0.0270795	0.0301948	0.0183326	0.0371445	0.0233651	0.024084	0.011383	0.0232452	0.0231254	0.0275588	0.0117424	0.0269597	0.0238443	0.0203695	0.00706943	0.0268399
x_1	0.0258219	0.0283057	0.0041299	0.013785	0.0200146	0.0314938	0.00389026	0.0125196	0.019103	0.0294412	0.00708287	0.0111187	0.0137178	0.0243998	0.00357783	0.0246338	0.0151187	0.0294054	0.00457783	0.01228	0.0111971	0.03528	0.00490594	0.0193371	0.0246394	0.0261131	0.0119418	0.021738	0.02628	0.0294882	0.0144938	0.0243214	0.0253841	0.025561	0.0117335	0.0265711	0.025327	0.0319832	0.0087234	0.020551	0.0217749	0.0244882	0.00605151	0.0166081	0.0224311	0.0319261	0.00578611	0.019832
a_1	0.0371781	0.0606943	0.0118701	0.056215	0.0409854	0.0365062	0.0141097	0.0474804	0.043897	0.0575588	0.0179171	0.0418813	0.0362822	0.0486002	0.0114222	0.0613662	0.0418813	0.0335946	0.0114222	0.04972	0.0318029	0.04972	0.0120941	0.0566629	0.0463606	0.0568869	0.0360582	0.062262	0.04972	0.0515118	0.0365062	0.0586786	0.0506159	0.056439	0.0342665	0.0694289	0.043673	0.0450168	0.0212766	0.043449	0.0432251	0.0515118	0.0219485	0.0503919	0.0445689	0.0380739	0.0132139	0.050168
b_1	200	200	200	200	200	200	200	200	200	200	200	200	200	200	200	200	200	200	200	200	200	200	200	200	200	200	200	200	200	200	200	200	200	200	200	200	200	200	200	200	200	200	200	200	200	200	200	200
m	-0.00018589	-0.000303471	-5.93505e-05	-0.000281075	-0.000204927	-0.000182531	-7.05487e-05	-0.000237402	-0.000219485	-0.000287794	-8.95857e-05	-0.000209406	-0.000181411	-0.000243001	-5.71109e-05	-0.000306831	-0.000209406	-0.000167973	-5.71109e-05	-0.0002486	-0.000159015	-0.0002486	-6.04703e-05	-0.000283315	-0.000231803	-0.000284434	-0.000180291	-0.00031131	-0.0002486	-0.000257559	-0.000182531	-0.000293393	-0.00025308	-0.000282195	-0.000171333	-0.000347144	-0.000218365	-0.000225084	-0.000106383	-0.000217245	-0.000216125	-0.000257559	-0.000109742	-0.00025196	-0.000222844	-0.00019037	-6.60694e-05	-0.00025084
h	0.139418	0.227604	0.0445129	0.210806	0.153695	0.136898	0.0529115	0.178052	0.164614	0.215845	0.0671892	0.157055	0.136058	0.182251	0.0428331	0.230123	0.157055	0.12598	0.0428331	0.18645	0.119261	0.18645	0.0453527	0.212486	0.173852	0.213326	0.135218	0.233483	0.18645	0.193169	0.136898	0.220045	0.18981	0.211646	0.128499	0.260358	0.163774	0.168813	0.0797872	0.162934	0.162094	0.193169	0.0823068	0.18897	0.167133	0.142777	0.0495521	0.18813
m	linear baseline correction slope
h	linear baseline correction y-axis intersection
x_2	see sketch
a_2	see sketch
x_1	see sketch
a_1	see sketch
b_1	see sketch
[truncated: 3 more columns]

## Sheet: Fig 2 b top _ spectra A750=0
Wavelength (nm)	WT	CahB	ccaA	ccaA CahB	WT	CahB	ccaA	ccaA CahB	WT	CahB	ccaA	ccaA CahB	WT	CahB	ccaA	ccaA CahB	WT	CahB	ccaA	ccaA CahB	WT	CahB	ccaA	ccaA CahB	WT	CahB	ccaA	ccaA CahB	WT	CahB	ccaA	ccaA CahB	WT	CahB	ccaA	ccaA CahB	WT	CahB	ccaA	ccaA CahB	WT	CahB	ccaA	ccaA CahB	WT	CahB	ccaA	ccaA CahB
190	-0.298	0.329	-0.182	-0.074	0.018	0.094	0.131	-0.022	-0.226	-0.027	-0.112	0.009	0.337	0.44	0.357	0.328	0.715	0.447	0.392	0.444	0.392	0.596	0.379	0.397	-0.079	-0.168	-0.118	-0.185	-0.135	0.047	-0.387	-0.086	-0.07	-0.291	-0.098	-0.241	0.04	0.072	-0.056	0.365	-0.058	0.376	0.177	0.328	0.107	-0.084	0.046	-0.101
191	-0.538	0.045	-0.364	-0.405	-0.117	-0.177	0.104	-0.25	-0.353	-0.156	-0.289	-0.216	0.293	0.396	0.346	0.041	0.393	0.551	0.598	0.42	0.35	0.564	0.422	0.372	-0.195	-0.373	-0.085	-0.294	-0.33	-0.031	-0.438	-0.248	-0.329	-0.244	-0.183	-0.115	-0.351	-0.512	-0.105	0.056	-0.203	0.236	0.098	0.196	-0.202	-0.129	-0.032	-0.307
192	-0.497	0.115	-0.358	-0.54	-0.121	-0.294	-0.038	-0.386	-0.296	-0.382	-0.398	-0.335	0.08	0.316	0.173	-0.077	0.176	0.705	0.41	0.341	0.187	0.459	0.303	0.048	-0.326	-0.091	-0.081	-0.093	-0.405	0.043	-0.4	-0.132	-0.141	-0.191	-0.082	-0.129	-0.492	-0.457	-0.05	-0.357	-0.216	0.104	-0.031	-0.006	-0.312	-0.122	-0.082	-0.343
193	-0.344	-0.003	-0.217	-0.58	0.036	-0.147	-0.026	-0.45	-0.177	-0.057	-0.443	-0.273	0.241	0.423	0.318	-0.013	0.541	0.999	0.604	0.358	0.081	0.709	0.434	-0.002	-0.284	0.208	-0.016	-0.039	-0.102	0.015	-0.336	-0.086	0.036	-0.016	-0.04	-0.136	-0.386	-0.01	-0.109	-0.295	-0.088	0.112	-0.078	0.07	-0.304	0.007	-0.16	-0.214
194	-0.295	0.113	-0.254	-0.546	-0.047	0.1	-0.13	-0.43	-0.225	0.012	-0.548	-0.396	0.198	0.556	0.17	-0.012	0.475	0.808	0.501	0.069	-0.097	0.805	0.279	-0.057	-0.191	0.213	-0.029	-0.168	-0.171	-0.04	-0.394	-0.003	-0.263	-0.076	0.05	-0.309	-0.18	0.097	-0.18	-0.388	0.029	-0.016	0.059	0.094	-0.246	0.02	-0.163	-0.015
195	-0.404	0.063	-0.255	-0.527	-0.198	0.171	-0.246	-0.536	-0.466	-0.081	-0.651	-0.613	0.219	0.428	0.105	-0.003	0.302	0.761	0.277	-0.018	-0.117	0.563	0.18	-0.113	-0.219	0.128	-0.269	-0.325	-0.328	-0.055	-0.302	-0.14	-0.249	-0.163	-0.051	-0.371	-0.24	-0.117	-0.335	-0.602	-0.094	-0.229	-0.018	-0.221	-0.375	-0.411	-0.292	-0.204
196	-0.541	0.093	-0.212	-0.348	-0.182	0.323	-0.094	-0.406	-0.515	0.037	-0.539	-0.527	-0.152	0.006	-0.279	-0.422	-0.387	0.545	-0.128	-0.315	-0.436	0.176	-0.11	-0.29	-0.131	-0.008	-0.241	-0.237	-0.085	0.139	-0.2	0.005	-0.199	0.08	0.17	-0.239	-0.338	-0.373	-0.446	-0.573	-0.308	-0.378	-0.079	-0.278	-0.513	-0.296	-0.44	-0.335
197	-0.426	0.24	-0.155	-0.264	-0.177	0.286	-0.226	-0.195	-0.572	-0.001	-0.174	-0.505	-0.404	0.055	-0.367	-0.223	-0.579	0.639	-0.405	-0.212	-0.49	0.247	-0.025	-0.285	-0.049	0.073	-0.077	-0.039	0.009	0.327	-0.112	0.181	-0.006	0.516	0.241	-0.111	-0.3	-0.239	-0.016	-0.312	-0.176	-0.015	-0.061	-0.177	-0.424	-0.052	-0.263	-0.152
198	-0.368	0.382	-0.139	-0.064	-0.123	0.41	-0.246	0.121	-0.479	0.181	-0.163	-0.71	-0.313	0.291	-0.145	-0.003	-0.211	0.758	-0.139	0.092	-0.394	0.466	0.264	-0.164	-0.212	0.182	-0.119	-0.128	-0.004	0.389	-0.264	0.257	0.147	0.647	0.183	0.102	-0.221	-0.083	0.064	0.01	-0.146	0.395	0.007	0.016	-0.243	0.147	-0.244	-0.053
199	-0.175	0.321	-0.053	0.14	-0.241	0.543	-0.117	0.265	-0.238	0.17	-0.133	-0.771	0.034	0.579	0.178	0.294	0.11	0.828	0.14	0.376	-0.06	0.739	0.434	0.086	-0.185	0.015	0.125	-0.112	-0.293	0.378	-0.226	0.217	0.043	0.666	0.126	0.177	-0.144	-0.085	0.152	0.278	-0.116	0.538	-0.009	0.198	-0.052	0.166	-0.041	0.017
200	-0.202	0.139	-0.106	-0.005	-0.219	0.644	-0.024	0.175	0.032	0.147	-0.202	-0.691	-0.033	0.246	0.372	0.288	0.161	0.831	0.226	0.263	0.098	0.8	0.174	-0.214	-0.154	0.069	-0.055	0.063	-0.317	0.515	-0.159	0.102	0.217	0.516	0.126	0.044	-0.212	-0.115	-0.047	0.114	-0.287	0.417	0.026	-0.158	-0.213	-0.091	-0.009	-0.205
201	-0.13	0.144	-0.144	-0.127	0.026	0.54	0.145	0.147	0.078	0.187	-0.27	-0.361	-0.233	-0.246	0.098	-0.232	-0.051	0.476	0.158	-0.166	-0.005	0.667	-0.142	-0.169	-0.162	-0.131	-0.525	0.036	-0.018	0.403	-0.131	-0.177	0.086	0.331	0.054	-0.18	-0.08	-0.1	-0.096	0.126	-0.243	0.433	0.206	-0.174	-0.253	-0.136	0.014	-0.093
202	-0.084	0.058	-0.163	-0.239	0.261	0.516	0.021	0.131	-0.111	0.188	-0.108	-0.237	-0.257	-0.163	-0.077	-0.127	-0.096	0.504	0.284	-0.179	0.063	0.58	-0.116	-0.017	-0.007	-0.148	-0.483	-0.068	0.292	0.383	-0.234	-0.254	0.274	0.451	-0.078	-0.104	0.233	0.056	-0.026	0.174	-0.074	0.38	0.361	-0.173	-0.438	-0.037	0.183	0.115
203	-0.135	0.032	-0.412	-0.509	0.091	0.47	-0.246	-0.107	-0.568	0.045	-0.449	-0.525	-0.095	0.088	-0.068	-0.012	-0.118	0.689	0.237	0.135	-0.153	0.661	-0.094	0.254	0.053	-0.031	-0.546	-0.206	0.249	0.526	-0.271	0.054	0.252	0.514	0.018	0.195	0.502	0.217	-0.034	0.204	0.148	0.463	0.474	-0.062	-0.241	0.158	0.008	0.118
204	-0.14	0.152	-0.563	-0.356	-0.067	0.264	-0.413	-0.315	-0.727	0.031	-0.528	-0.71	0.44	0.733	0.115	0.286	0.137	1.027	0.456	0.584	0.08	1.056	0.153	0.466	0.245	0.149	-0.02	-0.063	0.043	0.646	-0.051	0.444	0.353	0.719	0.327	0.461	0.391	0.289	-0.086	0.447	0.476	0.658	0.384	0.242	-0.017	0.503	0.06	0.021
205	-0.263	0.309	-0.645	-0.394	-0.065	0.196	-0.386	-0.43	-0.539	0.12	-0.691	-0.764	0.008	0.829	0.159	0.398	0.101	0.938	0.143	0.664	0.108	0.931	0.065	0.122	0.658	0.392	0.251	0.316	0.248	0.913	0.172	0.686	0.469	0.728	0.617	0.555	0.182	0.289	-0.077	0.189	0.375	0.555	0.13	0.238	0.032	0.634	-0.011	-0.122
206	0.121	0.641	-0.523	-0.047	0.04	0.334	-0.027	-0.16	-0.201	0.372	-0.438	-0.421	-0.098	0.766	0.007	0.36	0.058	0.587	0.019	0.513	0.199	0.865	0.097	0.227	0.685	0.356	0.096	0.205	0.298	0.758	0.481	0.496	0.513	0.685	0.35	0.435	0.273	0.43	0.079	0.222	0.501	0.575	0.001	0.356	0.191	0.735	0.025	0.043
207	0.252	0.402	-0.288	0.219	-0.086	0.339	0.076	0.244	0.015	0.517	-0.169	-0.109	-0.194	0.778	-0.054	0.404	0.075	0.483	0.192	0.46	0.414	0.692	0.289	0.155	0.436	0.383	0.007	0.152	0.337	0.53	0.289	0.429	0.765	0.842	0.209	0.468	0.6	0.72	0.21	0.225	0.388	0.533	0.313	0.522	0.25	0.962	0.127	0.281
208	0.334	0.362	-0.166	0.213	-0.211	0.36	0.309	0.335	0.001	0.408	-0.07	0.354	-0.109	0.622	0.027	0.434	0.053	0.74	0.25	0.589	0.157	0.489	0.227	0.497	0.094	0.456	-0.108	0.007	0.261	0.235	0.191	0.3	0.622	0.745	-0.001	0.331	0.873	0.821	0.457	0.397	0.55	0.692	0.526	0.645	0.339	0.842	0.159	0.508
209	0.44	0.694	0.012	0.552	-0.019	0.332	0.322	0.585	0.332	0.623	0.24	0.645	0.301	0.775	0.145	0.576	0.453	1.036	0.556	0.597	0.291	0.65	0.508	0.669	-0.023	0.552	-0.114	0.208	0.212	0.223	0.35	0.44	0.607	0.785	0.129	0.397	0.75	0.793	0.467	0.472	0.752	0.789	0.738	0.583	0.246	0.732	0.087	0.68
210	0.428	0.534	-0.135	0.429	0.243	0.139	0.094	0.453	0.297	0.376	0.143	0.305	0.351	0.743	0.133	0.649	0.488	1.07	0.303	0.703	0.31	0.657	0.71	0.642	0.264	0.634	-0.016	0.675	0.355	0.528	0.319	0.631	0.647	0.709	0.185	0.459	0.456	0.792	0.534	0.322	0.704	1.037	0.54	0.553	0.342	0.611	0.245	0.761
211	0.526	0.559	-0.106	0.543	0.632	0.53	0.151	0.515	0.571	0.709	0.266	0.37	0.358	0.787	0.154	0.839	0.378	1.021	0.283	0.572	0.479	0.622	0.797	0.608	0.632	0.627	0.17	0.818	0.367	0.772	0.651	0.83	0.927	0.779	0.135	0.542	0.403	0.904	0.479	0.331	0.784	1.06	0.436	0.446	0.472	0.738	0.221	0.776
212	0.465	0.608	0.03	0.438	0.779	0.719	0.055	0.49	0.527	0.797	0.098	0.119	0.274	0.943	0.298	0.838	0.5	0.97	0.316	0.502	0.686	0.697	0.675	0.481	1.024	0.763	0.423	0.886	0.565	1.121	0.876	0.954	1.164	1.02	0.406	0.786	0.34	1.06	0.429	0.488	0.586	0.993	0.554	0.55	0.877	0.926	0.209	0.575
213	0.469	0.779	0.15	0.44	0.662	0.891	0.303	0.631	0.434	0.907	-0.026	0.261	0.48	1.016	0.268	0.814	0.632	0.955	0.342	0.61	0.578	0.621	0.226	0.628	1.114	0.872	0.725	0.673	0.799	1.088	0.884	0.807	0.856	0.95	0.536	0.869	0.37	1.024	0.345	0.722	0.729	1.132	0.555	0.448	1.048	0.891	0.299	0.651
214	0.716	1.222	0.41	0.431	0.729	1.028	0.424	0.783	0.657	0.984	0.029	0.437	0.608	1.007	0.152	0.965	0.81	0.99	0.426	0.632	0.745	0.812	0.154	0.804	1.234	0.772	0.669	0.655	0.819	1.206	0.896	0.667	0.689	0.963	0.916	1.011	0.381	0.899	0.238	0.791	0.61	0.811	0.468	0.34	0.931	0.769	0.178	0.626
215	0.862	1.064	0.281	0.396	0.818	0.896	0.38	0.821	0.562	0.662	0.183	0.344	0.426	0.925	0.276	0.821	0.748	1.098	0.269	0.8	0.592	0.983	0.287	0.963	1.084	0.859	0.38	0.525	0.828	0.978	0.59	0.806	0.652	0.995	1.109	1.003	0.511	0.866	0.252	0.738	0.581	0.576	0.19	0.466	0.833	0.931	0.291	0.737
216	0.973	0.9	0.186	0.599	0.648	1.036	0.317	0.781	0.464	0.87	0.337	0.461	0.256	1.054	0.469	0.837	0.655	0.982	0.272	0.798	0.355	1.118	0.382	1.014	0.886	0.924	0.149	0.714	0.638	1.051	0.433	0.837	0.629	0.941	0.922	0.844	0.746	0.717	0.35	0.842	0.663	0.643	0.163	0.53	0.695	1.073	0.238	0.827
217	0.857	1.088	0.091	0.803	0.693	1.067	0.122	0.866	0.31	0.959	0.403	0.311	0.2	1.255	0.663	1.032	0.656	1.164	0.243	0.628	0.557	1.111	0.356	0.893	0.836	1.004	0.206	0.952	0.83	1.189	0.435	0.933	0.765	0.761	0.522	0.769	0.899	0.868	0.425	1.149	0.589	0.686	0.239	0.544	0.775	1.16	0.251	0.937
218	0.846	1.128	-0.016	0.839	0.646	1.158	0.037	0.991	0.598	0.896	0.365	0.268	0.238	1.401	0.627	1.12	0.793	1.206	0.13	0.502	0.342	0.987	0.147	0.523	0.81	1.01	0.736	1.001	0.937	1.148	0.407	0.849	0.478	0.66	0.496	0.78	0.989	1.007	0.625	1.341	0.739	1.028	0.342	0.444	1.114	1.238	0.201	1.086
219	0.904	1.06	-0.009	0.827	0.736	1.171	-0.031	0.782	0.9	0.886	0.176	0.309	0.241	1.189	0.37	1.207	0.765	1.086	0.135	0.416	0.46	0.696	-0.039	0.429	1.002	0.855	1.009	1.012	0.838	1.03	0.415	0.836	0.691	0.68	0.558	0.741	0.873	0.934	0.614	1.24	0.695	0.98	0.398	0.589	1.119	1.085	0.042	0.857
220	0.77	0.898	-0.095	0.749	0.672	1.034	-0.055	0.488	0.881	0.901	0.1	0.314	0.126	0.916	0.168	0.973	0.642	1.024	0.069	0.493	0.348	0.562	0.054	0.563	0.981	0.749	0.885	0.874	0.575	0.723	0.329	0.81	0.742	0.678	0.592	0.679	0.698	0.924	0.401	0.861	0.721	0.817	0.298	0.571	0.826	0.889	0.071	0.543
221	0.784	0.493	-0.071	0.607	0.47	0.712	0.042	0.27	0.684	0.926	-0.033	0.288	0.26	0.787	0.054	0.782	0.476	0.827	0.129	0.513	0.075	0.731	0.076	0.679	0.752	0.7	0.51	0.945	0.487	0.674	0.321	0.664	0.637	0.664	0.511	0.685	0.513	0.717	0.224	0.753	0.653	0.712	0.223	0.559	0.504	0.685	0.083	0.333
222	0.472	0.799	-0.044	0.526	0.365	0.762	0.111	0.312	0.398	0.859	0.011	0.252	0.472	0.711	0.104	0.76	0.374	1.08	0.25	0.585	0.326	0.734	0.164	0.688	0.467	0.491	0.143	0.834	0.474	0.633	0.304	0.626	0.511	0.487	0.351	0.599	0.44	0.744	0.106	0.731	0.656	0.546	0.181	0.442	0.267	0.596	0.151	0.415
223	0.503	0.9	0.025	0.281	0.456	0.796	0.132	0.39	0.376	0.759	0.09	0.285	0.534	0.82	0.107	0.57	0.321	1.114	0.246	0.511	0.298	0.701	0.127	0.493	0.425	0.471	0.201	0.601	0.505	0.895	0.305	0.492	0.326	0.512	0.326	0.67	0.459	0.823	0.146	0.769	0.669	0.51	0.185	0.351	0.394	0.583	0.171	0.483
224	0.534	0.838	0.075	0.304	0.457	0.685	0.158	0.387	0.358	0.794	0.124	0.322	0.541	0.745	0.1	0.554	0.341	0.96	0.201	0.427	0.271	0.582	0.095	0.414	0.456	0.605	0.175	0.628	0.479	0.932	0.31	0.436	0.443	0.545	0.289	0.576	0.543	0.657	0.149	0.735	0.537	0.511	0.213	0.48	0.386	0.463	0.206	0.422
225	0.407	0.693	0.1	0.342	0.414	0.501	0.163	0.306	0.263	0.88	0.133	0.315	0.435	0.515	0.04	0.479	0.347	0.608	0.128	0.429	0.225	0.552	0.087	0.498	0.393	0.505	0.231	0.662	0.424	0.729	0.275	0.396	0.378	0.506	0.215	0.44	0.506	0.541	0.156	0.487	0.397	0.521	0.218	0.448	0.375	0.377	0.18	0.381
226	0.346	0.317	0.094	0.351	0.277	0.088	0.129	0.251	0.269	0.685	0.084	0.293	0.296	0.354	0.055	0.414	0.328	0.306	0.056	0.316	0.16	0.445	0.06	0.45	0.351	0.468	0.23	0.65	0.408	0.414	0.28	0.388	0.268	0.341	0.131	0.4	0.445	0.401	0.158	0.499	0.238	0.393	0.187	0.38	0.316	0.294	0.182	0.372
227	0.251	0.289	0.091	0.333	0.098	0.012	0.081	0.201	0.215	0.349	0.057	0.277	0.216	0.185	0.08	0.347	0.297	0.171	0.053	0.293	0.181	0.225	0.091	0.351	0.192	0.289	0.217	0.456	0.294	0.089	0.169	0.317	0.047	0.121	0.05	0.2	0.293	0.271	0.162	0.308	0.149	0.206	0.142	0.23	0.239	0.175	0.166	0.33
228	0.149	0.095	0.089	0.293	-0.032	-0.143	0.028	0.124	0.159	-0.008	0.105	0.253	0.182	0.083	0.088	0.221	0.151	-0.096	-0.001	0.223	0.158	0.016	0.09	0.215	0.027	0.086	0.164	0.161	0.091	0.035	0.064	0.198	-0.057	-0.017	-0.017	0.111	0.179	0.081	0.149	0.206	0.074	-0.022	0.067	0.12	0.183	0.006	0.104	0.245
229	0.068	0.012	0.091	0.258	-0.06	-0.254	0.009	0.078	0.168	-0.039	0.113	0.179	0.152	0.003	0.068	0.192	0.099	-0.113	-0.035	0.158	0.131	0.001	0.094	0.125	-0.051	0.077	0.087	0.213	-0.074	-0.054	-0.004	0.126	-0.163	-0.082	-0.073	0.027	0.101	-0.012	0.111	0.143	-0.055	-0.06	0.037	0.076	0.085	-0.107	0.095	0.157
230	0.043	0.032	0.106	0.248	-0.033	-0.211	0.013	0.082	0.171	0.023	0.115	0.171	0.134	-0.015	0.055	0.212	0.062	-0.114	-0.047	0.112	0.131	-0.011	0.083	0.156	-0.074	0.054	0.102	0.196	-0.038	-0.045	-0.007	0.117	-0.168	-0.077	-0.089	0.073	0.084	-0.007	0.09	0.089	-0.068	-0.065	0.015	0.043	0.023	-0.115	0.064	0.143
231	0.096	0.122	0.101	0.268	0.023	-0.111	0.014	0.113	0.199	0.102	0.123	0.204	0.162	0.064	0.056	0.233	0.113	-0.029	-0.028	0.141	0.148	0.051	0.076	0.197	-0.012	0.115	0.111	0.245	0.015	0.04	0.027	0.15	-0.102	-0.02	-0.058	0.146	0.118	0.039	0.093	0.118	-0.016	-0.015	0.025	0.081	0.069	-0.042	0.053	0.175
232	0.159	0.2	0.097	0.284	0.087	-0.014	0.027	0.153	0.232	0.192	0.118	0.224	0.178	0.145	0.057	0.3	0.153	0.063	-0.005	0.179	0.162	0.141	0.082	0.243	0.054	0.192	0.141	0.291	0.089	0.131	0.072	0.215	-0.009	0.075	-0.007	0.223	0.164	0.114	0.098	0.169	0.05	0.065	0.051	0.123	0.13	0.045	0.059	0.206
233	0.198	0.265	0.096	0.305	0.136	0.061	0.035	0.183	0.248	0.251	0.119	0.241	0.176	0.193	0.057	0.342	0.179	0.127	0.007	0.209	0.168	0.209	0.084	0.28	0.113	0.256	0.157	0.334	0.142	0.197	0.109	0.276	0.062	0.15	0.037	0.291	0.212	0.172	0.112	0.207	0.103	0.132	0.066	0.162	0.175	0.116	0.069	0.221
234	0.228	0.313	0.093	0.32	0.172	0.117	0.042	0.203	0.263	0.3	0.116	0.25	0.182	0.233	0.054	0.359	0.205	0.176	0.017	0.227	0.176	0.263	0.083	0.303	0.161	0.302	0.172	0.362	0.19	0.25	0.14	0.316	0.116	0.206	0.07	0.34	0.248	0.22	0.123	0.231	0.146	0.184	0.081	0.19	0.209	0.17	0.076	0.242
235	0.255	0.336	0.092	0.335	0.201	0.167	0.046	0.222	0.284	0.342	0.114	0.251	0.195	0.266	0.054	0.388	0.226	0.212	0.028	0.239	0.181	0.306	0.083	0.325	0.201	0.338	0.185	0.381	0.227	0.291	0.162	0.353	0.158	0.251	0.098	0.377	0.278	0.267	0.133	0.256	0.184	0.226	0.095	0.215	0.241	0.212	0.082	0.265
236	0.28	0.363	0.091	0.345	0.226	0.207	0.051	0.236	0.303	0.371	0.114	0.253	0.206	0.291	0.053	0.408	0.24	0.243	0.039	0.254	0.185	0.344	0.083	0.339	0.233	0.363	0.192	0.4	0.253	0.319	0.18	0.379	0.191	0.286	0.118	0.41	0.303	0.3	0.137	0.275	0.212	0.255	0.105	0.237	0.267	0.241	0.083	0.282
237	0.295	0.383	0.089	0.353	0.249	0.242	0.057	0.248	0.315	0.394	0.114	0.259	0.214	0.319	0.055	0.429	0.256	0.275	0.049	0.268	0.189	0.374	0.086	0.358	0.255	0.39	0.199	0.414	0.282	0.346	0.195	0.396	0.224	0.322	0.134	0.435	0.317	0.324	0.139	0.293	0.237	0.282	0.112	0.254	0.286	0.278	0.084	0.295
238	0.309	0.403	0.088	0.358	0.268	0.273	0.059	0.259	0.327	0.409	0.113	0.264	0.216	0.336	0.055	0.443	0.268	0.291	0.053	0.28	0.19	0.391	0.085	0.372	0.276	0.411	0.205	0.427	0.303	0.371	0.207	0.413	0.25	0.349	0.148	0.457	0.334	0.345	0.143	0.306	0.258	0.306	0.122	0.273	0.301	0.305	0.086	0.305
239	0.321	0.415	0.088	0.361	0.284	0.295	0.063	0.268	0.334	0.425	0.113	0.269	0.222	0.353	0.054	0.445	0.279	0.307	0.057	0.288	0.192	0.406	0.085	0.382	0.296	0.429	0.211	0.438	0.321	0.391	0.218	0.429	0.271	0.371	0.162	0.474	0.346	0.362	0.146	0.316	0.278	0.323	0.128	0.285	0.315	0.322	0.088	0.316
240	0.331	0.424	0.089	0.363	0.299	0.313	0.066	0.274	0.34	0.439	0.113	0.272	0.228	0.368	0.054	0.457	0.289	0.319	0.062	0.295	0.196	0.421	0.086	0.392	0.314	0.445	0.217	0.444	0.335	0.409	0.228	0.442	0.288	0.387	0.175	0.485	0.357	0.379	0.149	0.326	0.293	0.338	0.133	0.295	0.327	0.338	0.09	0.327
241	0.342	0.437	0.088	0.364	0.31	0.325	0.068	0.282	0.346	0.453	0.113	0.275	0.233	0.381	0.053	0.466	0.296	0.33	0.066	0.301	0.199	0.434	0.086	0.397	0.329	0.458	0.219	0.455	0.349	0.423	0.237	0.452	0.305	0.403	0.185	0.497	0.367	0.39	0.151	0.332	0.304	0.35	0.136	0.302	0.338	0.352	0.092	0.335
242	0.348	0.441	0.086	0.367	0.318	0.335	0.067	0.285	0.349	0.462	0.113	0.276	0.235	0.39	0.054	0.475	0.301	0.343	0.07	0.306	0.202	0.445	0.087	0.403	0.339	0.469	0.22	0.462	0.361	0.435	0.242	0.46	0.317	0.416	0.191	0.509	0.374	0.399	0.152	0.34	0.313	0.361	0.138	0.307	0.346	0.365	0.092	0.339
243	0.35	0.444	0.084	0.367	0.321	0.342	0.068	0.286	0.351	0.467	0.112	0.277	0.235	0.394	0.053	0.479	0.303	0.344	0.071	0.307	0.203	0.452	0.087	0.405	0.342	0.472	0.219	0.463	0.368	0.442	0.243	0.462	0.324	0.422	0.194	0.514	0.378	0.405	0.153	0.342	0.319	0.37	0.14	0.311	0.348	0.373	0.093	0.342
244	0.352	0.445	0.083	0.368	0.324	0.348	0.069	0.287	0.352	0.47	0.111	0.278	0.237	0.399	0.054	0.479	0.306	0.347	0.073	0.31	0.205	0.457	0.087	0.406	0.348	0.476	0.22	0.465	0.374	0.446	0.245	0.465	0.331	0.426	0.197	0.519	0.381	0.41	0.154	0.343	0.323	0.375	0.141	0.312	0.35	0.379	0.092	0.342
245	0.355	0.447	0.084	0.371	0.329	0.356	0.07	0.29	0.355	0.474	0.112	0.28	0.241	0.405	0.054	0.484	0.311	0.351	0.076	0.314	0.207	0.46	0.088	0.411	0.355	0.482	0.225	0.469	0.381	0.452	0.25	0.469	0.34	0.433	0.203	0.525	0.385	0.417	0.154	0.346	0.327	0.38	0.143	0.316	0.355	0.386	0.093	0.345
246	0.359	0.451	0.083	0.373	0.333	0.363	0.071	0.293	0.357	0.479	0.112	0.282	0.244	0.41	0.053	0.487	0.315	0.356	0.077	0.317	0.208	0.464	0.087	0.415	0.363	0.488	0.227	0.474	0.389	0.458	0.253	0.474	0.349	0.442	0.206	0.532	0.389	0.424	0.154	0.349	0.332	0.385	0.143	0.318	0.36	0.392	0.093	0.349
247	0.36	0.452	0.082	0.371	0.334	0.365	0.07	0.292	0.357	0.482	0.11	0.281	0.244	0.414	0.052	0.49	0.316	0.36	0.077	0.317	0.208	0.468	0.086	0.418	0.367	0.491	0.227	0.477	0.393	0.462	0.254	0.476	0.354	0.446	0.207	0.535	0.39	0.427	0.153	0.35	0.336	0.387	0.143	0.318	0.363	0.397	0.092	0.349
248	0.36	0.452	0.082	0.37	0.334	0.367	0.07	0.291	0.357	0.482	0.11	0.281	0.244	0.413	0.052	0.489	0.316	0.361	0.076	0.316	0.208	0.469	0.085	0.417	0.37	0.493	0.225	0.476	0.395	0.463	0.253	0.476	0.354	0.446	0.206	0.535	0.39	0.427	0.153	0.35	0.337	0.388	0.144	0.318	0.363	0.398	0.092	0.348
249	0.36	0.453	0.081	0.37	0.334	0.368	0.07	0.29	0.356	0.483	0.11	0.282	0.246	0.414	0.051	0.489	0.318	0.363	0.076	0.317	0.209	0.469	0.086	0.416	0.374	0.494	0.225	0.477	0.398	0.464	0.253	0.477	0.359	0.447	0.207	0.534	0.391	0.428	0.153	0.351	0.337	0.388	0.144	0.32	0.364	0.4	0.092	0.349
250	0.365	0.459	0.082	0.374	0.338	0.373	0.072	0.294	0.359	0.486	0.112	0.285	0.249	0.419	0.053	0.493	0.323	0.366	0.079	0.321	0.213	0.47	0.089	0.418	0.38	0.499	0.229	0.481	0.402	0.467	0.258	0.482	0.366	0.452	0.213	0.537	0.395	0.432	0.157	0.355	0.341	0.393	0.148	0.324	0.369	0.404	0.095	0.354
251	0.369	0.465	0.083	0.377	0.343	0.378	0.074	0.297	0.361	0.491	0.113	0.288	0.254	0.425	0.054	0.497	0.328	0.371	0.081	0.326	0.219	0.477	0.09	0.424	0.387	0.505	0.232	0.485	0.408	0.472	0.263	0.488	0.373	0.459	0.217	0.543	0.4	0.436	0.16	0.36	0.347	0.4	0.151	0.327	0.374	0.412	0.098	0.359
252	0.371	0.469	0.083	0.379	0.345	0.381	0.074	0.297	0.361	0.493	0.113	0.289	0.257	0.429	0.055	0.501	0.33	0.374	0.081	0.328	0.221	0.481	0.09	0.426	0.39	0.507	0.233	0.487	0.414	0.476	0.264	0.49	0.377	0.462	0.219	0.548	0.401	0.439	0.16	0.362	0.349	0.402	0.151	0.328	0.376	0.416	0.098	0.36
253	0.372	0.471	0.084	0.382	0.345	0.384	0.075	0.298	0.363	0.495	0.113	0.291	0.26	0.429	0.056	0.502	0.329	0.378	0.082	0.328	0.223	0.482	0.09	0.429	0.394	0.508	0.233	0.489	0.419	0.478	0.264	0.491	0.38	0.464	0.218	0.552	0.401	0.44	0.16	0.363	0.35	0.403	0.151	0.329	0.377	0.416	0.098	0.359
254	0.371	0.473	0.084	0.385	0.346	0.386	0.075	0.299	0.364	0.496	0.114	0.292	0.26	0.428	0.056	0.505	0.329	0.38	0.082	0.327	0.224	0.483	0.09	0.429	0.398	0.506	0.234	0.49	0.421	0.478	0.264	0.492	0.383	0.466	0.218	0.553	0.402	0.443	0.159	0.361	0.35	0.404	0.15	0.331	0.377	0.415	0.099	0.36
255	0.372	0.475	0.085	0.386	0.346	0.386	0.075	0.301	0.363	0.495	0.114	0.294	0.261	0.43	0.057	0.505	0.332	0.383	0.083	0.327	0.226	0.484	0.091	0.43	0.401	0.506	0.235	0.492	0.424	0.478	0.265	0.493	0.385	0.468	0.219	0.553	0.404	0.444	0.16	0.361	0.35	0.405	0.151	0.332	0.377	0.415	0.101	0.361
256	0.374	0.477	0.086	0.387	0.348	0.388	0.075	0.302	0.364	0.496	0.115	0.295	0.263	0.433	0.058	0.507	0.335	0.386	0.083	0.329	0.228	0.487	0.092	0.433	0.404	0.511	0.237	0.495	0.427	0.48	0.267	0.494	0.387	0.469	0.22	0.552	0.406	0.443	0.162	0.362	0.35	0.407	0.153	0.333	0.378	0.418	0.102	0.364
257	0.375	0.478	0.084	0.388	0.347	0.388	0.075	0.301	0.364	0.496	0.114	0.296	0.265	0.436	0.057	0.507	0.337	0.387	0.083	0.332	0.231	0.489	0.092	0.435	0.405	0.515	0.237	0.496	0.431	0.483	0.267	0.494	0.39	0.469	0.22	0.551	0.405	0.443	0.163	0.364	0.349	0.407	0.153	0.333	0.378	0.42	0.101	0.364
258	0.377	0.481	0.085	0.389	0.347	0.392	0.075	0.301	0.366	0.501	0.114	0.298	0.267	0.436	0.057	0.507	0.339	0.389	0.083	0.334	0.232	0.49	0.092	0.436	0.408	0.518	0.236	0.498	0.435	0.488	0.267	0.497	0.396	0.472	0.22	0.553	0.407	0.442	0.163	0.366	0.351	0.406	0.153	0.332	0.38	0.422	0.101	0.364
259	0.378	0.483	0.084	0.389	0.347	0.393	0.074	0.3	0.365	0.504	0.113	0.299	0.267	0.436	0.055	0.507	0.339	0.39	0.082	0.334	0.232	0.493	0.09	0.435	0.411	0.519	0.235	0.499	0.436	0.491	0.266	0.499	0.399	0.475	0.219	0.556	0.407	0.445	0.162	0.365	0.353	0.405	0.152	0.332	0.38	0.423	0.099	0.363
260	0.376	0.482	0.083	0.387	0.345	0.389	0.073	0.296	0.362	0.504	0.112	0.3	0.266	0.434	0.054	0.505	0.338	0.389	0.081	0.331	0.23	0.492	0.088	0.432	0.41	0.519	0.233	0.499	0.435	0.491	0.264	0.496	0.4	0.476	0.218	0.558	0.406	0.444	0.16	0.363	0.352	0.403	0.15	0.33	0.379	0.42	0.097	0.361
261	0.374	0.481	0.083	0.385	0.344	0.386	0.073	0.294	0.36	0.503	0.112	0.3	0.267	0.434	0.054	0.505	0.337	0.387	0.081	0.33	0.232	0.492	0.089	0.432	0.412	0.517	0.231	0.497	0.432	0.489	0.262	0.495	0.398	0.474	0.216	0.555	0.403	0.441	0.158	0.36	0.349	0.4	0.149	0.327	0.377	0.417	0.097	0.359
262	0.374	0.48	0.083	0.384	0.343	0.385	0.074	0.294	0.358	0.503	0.112	0.3	0.268	0.435	0.054	0.503	0.336	0.386	0.081	0.33	0.234	0.489	0.089	0.433	0.412	0.515	0.229	0.494	0.433	0.484	0.261	0.494	0.396	0.472	0.216	0.555	0.4	0.441	0.158	0.36	0.348	0.399	0.149	0.327	0.376	0.416	0.096	0.358
263	0.374	0.482	0.084	0.387	0.345	0.388	0.075	0.296	0.358	0.503	0.114	0.301	0.272	0.435	0.055	0.502	0.338	0.387	0.082	0.333	0.237	0.487	0.091	0.433	0.412	0.512	0.23	0.494	0.434	0.483	0.261	0.496	0.398	0.471	0.217	0.554	0.4	0.441	0.159	0.36	0.347	0.4	0.15	0.327	0.376	0.417	0.098	0.359
264	0.374	0.482	0.084	0.391	0.346	0.389	0.075	0.296	0.36	0.504	0.114	0.302	0.273	0.436	0.056	0.502	0.34	0.39	0.082	0.334	0.239	0.489	0.091	0.433	0.415	0.513	0.232	0.497	0.435	0.485	0.261	0.498	0.402	0.472	0.218	0.552	0.402	0.443	0.161	0.362	0.348	0.402	0.152	0.328	0.376	0.417	0.099	0.36
265	0.373	0.483	0.084	0.393	0.345	0.389	0.074	0.295	0.36	0.504	0.113	0.302	0.273	0.437	0.055	0.502	0.34	0.392	0.083	0.334	0.239	0.489	0.091	0.434	0.414	0.513	0.233	0.499	0.436	0.486	0.262	0.497	0.405	0.473	0.218	0.55	0.403	0.442	0.161	0.362	0.349	0.402	0.152	0.327	0.375	0.415	0.099	0.36
266	0.371	0.483	0.085	0.393	0.342	0.385	0.074	0.295	0.359	0.503	0.113	0.304	0.272	0.435	0.054	0.504	0.34	0.393	0.083	0.334	0.24	0.491	0.09	0.435	0.416	0.512	0.232	0.5	0.436	0.489	0.263	0.495	0.404	0.474	0.217	0.549	0.403	0.441	0.161	0.36	0.348	0.4	0.151	0.325	0.374	0.413	0.099	0.36
267	0.37	0.483	0.084	0.39	0.341	0.383	0.074	0.293	0.356	0.502	0.112	0.303	0.272	0.434	0.054	0.502	0.339	0.391	0.081	0.334	0.239	0.488	0.09	0.434	0.415	0.512	0.23	0.497	0.437	0.486	0.261	0.494	0.402	0.474	0.216	0.551	0.401	0.44	0.159	0.358	0.346	0.397	0.15	0.324	0.372	0.414	0.098	0.357
268	0.367	0.481	0.083	0.388	0.34	0.381	0.073	0.29	0.353	0.499	0.111	0.302	0.271	0.432	0.053	0.499	0.338	0.392	0.08	0.334	0.24	0.487	0.089	0.433	0.413	0.51	0.228	0.494	0.436	0.483	0.259	0.492	0.401	0.474	0.215	0.551	0.398	0.436	0.158	0.355	0.344	0.395	0.149	0.323	0.371	0.413	0.097	0.354
269	0.366	0.478	0.082	0.387	0.338	0.38	0.072	0.289	0.352	0.498	0.111	0.302	0.272	0.431	0.054	0.495	0.338	0.392	0.079	0.333	0.241	0.485	0.088	0.43	0.413	0.509	0.228	0.493	0.435	0.482	0.258	0.49	0.401	0.472	0.214	0.55	0.395	0.434	0.159	0.353	0.343	0.395	0.148	0.322	0.369	0.411	0.097	0.352
270	0.365	0.478	0.082	0.386	0.337	0.382	0.072	0.289	0.351	0.497	0.111	0.302	0.272	0.431	0.054	0.494	0.338	0.391	0.079	0.332	0.242	0.483	0.088	0.429	0.413	0.506	0.228	0.492	0.435	0.48	0.258	0.488	0.401	0.47	0.213	0.548	0.392	0.431	0.159	0.352	0.343	0.394	0.148	0.321	0.367	0.409	0.096	0.35
271	0.364	0.477	0.082	0.386	0.333	0.38	0.072	0.289	0.349	0.494	0.112	0.301	0.27	0.427	0.053	0.493	0.337	0.389	0.079	0.331	0.241	0.482	0.086	0.427	0.412	0.505	0.227	0.493	0.435	0.478	0.256	0.486	0.401	0.468	0.212	0.545	0.39	0.43	0.158	0.351	0.342	0.392	0.148	0.32	0.365	0.406	0.095	0.35
272	0.361	0.476	0.083	0.383	0.331	0.377	0.073	0.287	0.346	0.491	0.112	0.299	0.268	0.424	0.051	0.489	0.336	0.385	0.078	0.329	0.239	0.479	0.085	0.423	0.409	0.503	0.224	0.49	0.433	0.474	0.254	0.483	0.399	0.466	0.212	0.542	0.386	0.427	0.156	0.348	0.338	0.389	0.148	0.316	0.363	0.402	0.095	0.347
273	0.358	0.472	0.083	0.381	0.327	0.373	0.073	0.283	0.342	0.488	0.11	0.298	0.268	0.422	0.051	0.486	0.334	0.384	0.077	0.327	0.239	0.477	0.085	0.42	0.405	0.5	0.222	0.486	0.43	0.471	0.252	0.479	0.398	0.465	0.211	0.538	0.384	0.423	0.154	0.345	0.334	0.387	0.148	0.313	0.362	0.4	0.096	0.345
274	0.356	0.467	0.081	0.378	0.325	0.369	0.073	0.281	0.339	0.485	0.11	0.297	0.269	0.422	0.053	0.483	0.333	0.384	0.078	0.326	0.239	0.474	0.086	0.419	0.404	0.496	0.222	0.483	0.429	0.469	0.251	0.477	0.396	0.462	0.209	0.535	0.381	0.419	0.153	0.342	0.332	0.382	0.146	0.31	0.358	0.397	0.096	0.342
275	0.353	0.465	0.079	0.376	0.323	0.368	0.071	0.28	0.337	0.483	0.109	0.296	0.27	0.42	0.055	0.481	0.333	0.382	0.08	0.326	0.24	0.473	0.087	0.419	0.403	0.49	0.22	0.48	0.426	0.465	0.249	0.475	0.393	0.457	0.206	0.531	0.379	0.416	0.152	0.34	0.329	0.38	0.145	0.309	0.355	0.396	0.095	0.34
276	0.35	0.463	0.079	0.376	0.321	0.365	0.07	0.279	0.334	0.479	0.108	0.293	0.268	0.415	0.055	0.478	0.331	0.379	0.08	0.324	0.239	0.469	0.086	0.415	0.399	0.487	0.218	0.478	0.424	0.461	0.247	0.472	0.392	0.453	0.205	0.528	0.377	0.413	0.152	0.338	0.328	0.378	0.144	0.307	0.353	0.393	0.094	0.339
277	0.346	0.46	0.078	0.374	0.318	0.363	0.069	0.277	0.329	0.476	0.107	0.291	0.265	0.407	0.053	0.47	0.328	0.374	0.078	0.321	0.236	0.466	0.084	0.41	0.393	0.483	0.215	0.474	0.421	0.455	0.244	0.467	0.39	0.449	0.204	0.523	0.374	0.41	0.152	0.336	0.326	0.375	0.143	0.305	0.349	0.389	0.093	0.336
278	0.343	0.456	0.079	0.372	0.312	0.361	0.069	0.275	0.325	0.472	0.106	0.29	0.263	0.404	0.051	0.466	0.325	0.369	0.076	0.318	0.233	0.462	0.083	0.405	0.389	0.477	0.214	0.47	0.417	0.45	0.242	0.462	0.385	0.448	0.203	0.518	0.371	0.407	0.151	0.334	0.324	0.372	0.142	0.304	0.347	0.386	0.092	0.333
279	0.34	0.45	0.078	0.369	0.308	0.358	0.067	0.273	0.322	0.468	0.106	0.288	0.262	0.402	0.05	0.462	0.321	0.366	0.075	0.314	0.233	0.458	0.082	0.402	0.387	0.472	0.214	0.467	0.412	0.447	0.241	0.458	0.381	0.446	0.203	0.513	0.368	0.403	0.151	0.331	0.322	0.369	0.142	0.304	0.343	0.382	0.092	0.329
280	0.337	0.448	0.077	0.365	0.306	0.356	0.067	0.271	0.319	0.463	0.105	0.286	0.26	0.4	0.05	0.459	0.319	0.365	0.076	0.313	0.232	0.454	0.083	0.399	0.384	0.466	0.212	0.462	0.407	0.442	0.24	0.453	0.378	0.441	0.201	0.508	0.364	0.398	0.15	0.328	0.318	0.367	0.142	0.302	0.34	0.378	0.092	0.327
281	0.334	0.446	0.078	0.363	0.305	0.351	0.067	0.269	0.318	0.457	0.106	0.283	0.258	0.396	0.049	0.455	0.317	0.363	0.075	0.313	0.231	0.448	0.082	0.395	0.381	0.463	0.209	0.457	0.402	0.439	0.237	0.448	0.376	0.434	0.199	0.505	0.36	0.395	0.148	0.323	0.315	0.364	0.141	0.299	0.338	0.374	0.092	0.324
282	0.33	0.442	0.077	0.359	0.302	0.345	0.068	0.266	0.314	0.455	0.106	0.28	0.256	0.39	0.049	0.448	0.314	0.359	0.074	0.312	0.229	0.445	0.081	0.39	0.376	0.459	0.206	0.452	0.399	0.434	0.234	0.444	0.372	0.428	0.196	0.5	0.355	0.392	0.146	0.318	0.313	0.359	0.14	0.294	0.334	0.368	0.091	0.321
283	0.326	0.435	0.077	0.356	0.297	0.342	0.069	0.265	0.31	0.45	0.106	0.277	0.253	0.385	0.049	0.444	0.312	0.355	0.074	0.311	0.228	0.44	0.08	0.386	0.371	0.453	0.204	0.447	0.394	0.43	0.23	0.44	0.367	0.424	0.194	0.495	0.35	0.387	0.145	0.314	0.31	0.353	0.138	0.291	0.329	0.363	0.09	0.318
284	0.322	0.428	0.076	0.353	0.292	0.339	0.068	0.263	0.307	0.446	0.105	0.275	0.25	0.381	0.049	0.441	0.308	0.351	0.073	0.306	0.225	0.434	0.08	0.383	0.367	0.448	0.203	0.442	0.39	0.426	0.228	0.436	0.362	0.42	0.191	0.491	0.346	0.382	0.145	0.312	0.307	0.35	0.137	0.289	0.326	0.36	0.09	0.316
285	0.318	0.423	0.076	0.35	0.288	0.336	0.069	0.262	0.304	0.439	0.104	0.272	0.247	0.376	0.049	0.436	0.304	0.347	0.073	0.301	0.222	0.429	0.079	0.379	0.363	0.441	0.201	0.435	0.387	0.419	0.225	0.431	0.358	0.415	0.189	0.483	0.343	0.377	0.145	0.309	0.305	0.347	0.136	0.287	0.322	0.357	0.09	0.313
286	0.314	0.418	0.077	0.346	0.286	0.332	0.069	0.259	0.299	0.432	0.104	0.269	0.245	0.371	0.047	0.43	0.3	0.343	0.072	0.296	0.22	0.422	0.078	0.375	0.359	0.435	0.199	0.429	0.381	0.415	0.223	0.424	0.354	0.41	0.186	0.476	0.338	0.372	0.143	0.305	0.3	0.344	0.136	0.283	0.318	0.352	0.09	0.309
287	0.309	0.41	0.076	0.341	0.281	0.326	0.068	0.256	0.294	0.425	0.103	0.265	0.242	0.366	0.048	0.424	0.297	0.338	0.07	0.292	0.218	0.418	0.077	0.369	0.353	0.427	0.196	0.423	0.375	0.409	0.22	0.418	0.349	0.403	0.185	0.469	0.334	0.367	0.141	0.301	0.296	0.34	0.136	0.279	0.313	0.348	0.09	0.305
288	0.304	0.403	0.075	0.335	0.277	0.322	0.066	0.253	0.29	0.419	0.102	0.261	0.239	0.361	0.048	0.418	0.294	0.333	0.07	0.29	0.216	0.413	0.077	0.364	0.347	0.42	0.194	0.417	0.367	0.401	0.217	0.412	0.345	0.396	0.183	0.462	0.33	0.362	0.14	0.298	0.292	0.335	0.134	0.276	0.308	0.342	0.088	0.3
289	0.301	0.398	0.074	0.331	0.273	0.317	0.064	0.25	0.287	0.414	0.101	0.258	0.236	0.356	0.049	0.412	0.29	0.329	0.071	0.288	0.214	0.407	0.078	0.36	0.342	0.415	0.192	0.41	0.362	0.394	0.214	0.405	0.34	0.39	0.181	0.455	0.326	0.357	0.139	0.295	0.289	0.331	0.133	0.273	0.304	0.337	0.086	0.296
290	0.298	0.394	0.074	0.328	0.268	0.312	0.063	0.247	0.283	0.408	0.1	0.255	0.233	0.349	0.048	0.404	0.285	0.323	0.07	0.285	0.211	0.401	0.077	0.354	0.336	0.408	0.188	0.403	0.358	0.387	0.21	0.398	0.334	0.384	0.178	0.446	0.321	0.351	0.138	0.29	0.286	0.326	0.131	0.269	0.301	0.332	0.085	0.293
291	0.293	0.388	0.075	0.325	0.265	0.308	0.064	0.243	0.279	0.4	0.099	0.251	0.229	0.344	0.047	0.396	0.281	0.318	0.069	0.28	0.208	0.395	0.076	0.348	0.329	0.401	0.185	0.396	0.353	0.382	0.209	0.39	0.33	0.379	0.175	0.44	0.316	0.344	0.135	0.285	0.282	0.323	0.13	0.265	0.297	0.326	0.085	0.288
292	0.288	0.379	0.073	0.319	0.262	0.302	0.063	0.24	0.273	0.391	0.096	0.247	0.226	0.338	0.047	0.389	0.278	0.315	0.069	0.275	0.205	0.387	0.076	0.343	0.322	0.394	0.182	0.39	0.347	0.376	0.207	0.384	0.324	0.374	0.174	0.433	0.311	0.338	0.134	0.281	0.278	0.319	0.129	0.262	0.293	0.321	0.085	0.285
293	0.283	0.372	0.071	0.313	0.259	0.297	0.062	0.238	0.269	0.383	0.095	0.244	0.223	0.332	0.046	0.382	0.273	0.307	0.068	0.271	0.201	0.379	0.074	0.336	0.317	0.387	0.181	0.385	0.341	0.369	0.205	0.378	0.317	0.368	0.172	0.426	0.306	0.331	0.133	0.277	0.273	0.314	0.127	0.259	0.289	0.316	0.083	0.281
294	0.279	0.366	0.07	0.307	0.256	0.292	0.06	0.235	0.265	0.377	0.094	0.239	0.22	0.326	0.045	0.377	0.268	0.3	0.067	0.268	0.198	0.37	0.073	0.331	0.312	0.382	0.179	0.378	0.334	0.362	0.202	0.372	0.31	0.362	0.17	0.419	0.3	0.328	0.131	0.273	0.269	0.309	0.126	0.255	0.284	0.311	0.082	0.276
295	0.274	0.359	0.07	0.302	0.25	0.287	0.06	0.231	0.261	0.371	0.093	0.235	0.215	0.319	0.044	0.37	0.264	0.293	0.066	0.264	0.194	0.364	0.071	0.325	0.307	0.374	0.175	0.371	0.329	0.355	0.198	0.366	0.304	0.355	0.167	0.411	0.296	0.322	0.13	0.269	0.265	0.303	0.125	0.252	0.279	0.305	0.08	0.272
296	0.269	0.353	0.069	0.299	0.246	0.281	0.06	0.228	0.259	0.365	0.093	0.23	0.211	0.313	0.043	0.363	0.26	0.289	0.065	0.259	0.191	0.358	0.071	0.32	0.301	0.367	0.173	0.364	0.322	0.35	0.194	0.359	0.3	0.347	0.164	0.405	0.292	0.315	0.128	0.264	0.261	0.299	0.124	0.249	0.275	0.302	0.081	0.267
297	0.265	0.348	0.069	0.296	0.244	0.276	0.06	0.225	0.254	0.359	0.093	0.227	0.208	0.308	0.043	0.358	0.255	0.285	0.063	0.254	0.187	0.351	0.07	0.316	0.296	0.361	0.171	0.358	0.317	0.345	0.192	0.354	0.296	0.341	0.162	0.398	0.286	0.31	0.126	0.261	0.258	0.295	0.124	0.247	0.271	0.295	0.081	0.264
298	0.262	0.343	0.069	0.292	0.24	0.272	0.06	0.224	0.252	0.353	0.092	0.223	0.205	0.304	0.043	0.353	0.25	0.281	0.063	0.25	0.183	0.344	0.069	0.311	0.291	0.356	0.17	0.353	0.312	0.339	0.19	0.347	0.291	0.335	0.161	0.392	0.281	0.304	0.124	0.258	0.254	0.291	0.123	0.243	0.267	0.289	0.079	0.26
299	0.259	0.338	0.068	0.287	0.237	0.269	0.059	0.222	0.249	0.347	0.09	0.219	0.203	0.3	0.043	0.348	0.246	0.277	0.062	0.247	0.181	0.339	0.069	0.308	0.288	0.352	0.168	0.348	0.307	0.334	0.189	0.341	0.287	0.332	0.16	0.387	0.278	0.301	0.122	0.256	0.249	0.288	0.121	0.239	0.263	0.284	0.077	0.258
300	0.258	0.331	0.067	0.282	0.235	0.267	0.059	0.219	0.248	0.345	0.089	0.217	0.201	0.298	0.044	0.345	0.245	0.274	0.063	0.245	0.181	0.337	0.071	0.304	0.285	0.347	0.168	0.343	0.302	0.328	0.189	0.337	0.283	0.329	0.159	0.38	0.276	0.298	0.121	0.253	0.248	0.284	0.119	0.236	0.26	0.281	0.076	0.255
301	0.256	0.328	0.066	0.279	0.234	0.266	0.058	0.218	0.247	0.342	0.09	0.215	0.199	0.293	0.044	0.341	0.242	0.269	0.064	0.243	0.179	0.334	0.072	0.299	0.281	0.342	0.167	0.338	0.297	0.324	0.188	0.333	0.279	0.325	0.158	0.376	0.275	0.296	0.122	0.251	0.246	0.283	0.119	0.235	0.26	0.281	0.077	0.254
302	0.253	0.327	0.066	0.276	0.233	0.263	0.058	0.216	0.245	0.337	0.09	0.213	0.197	0.29	0.044	0.338	0.239	0.265	0.063	0.24	0.176	0.33	0.071	0.294	0.276	0.338	0.166	0.334	0.294	0.321	0.186	0.328	0.275	0.319	0.156	0.372	0.272	0.294	0.123	0.25	0.246	0.282	0.119	0.234	0.258	0.28	0.079	0.254
303	0.25	0.323	0.066	0.273	0.23	0.259	0.058	0.215	0.243	0.332	0.09	0.21	0.194	0.287	0.043	0.333	0.236	0.261	0.062	0.237	0.172	0.324	0.069	0.29	0.272	0.333	0.165	0.33	0.29	0.318	0.184	0.324	0.271	0.314	0.154	0.367	0.27	0.291	0.122	0.247	0.245	0.28	0.119	0.233	0.256	0.276	0.078	0.25
304	0.248	0.319	0.066	0.27	0.227	0.255	0.058	0.213	0.24	0.324	0.089	0.208	0.192	0.283	0.043	0.327	0.231	0.259	0.061	0.234	0.17	0.317	0.068	0.288	0.271	0.328	0.162	0.327	0.286	0.316	0.183	0.32	0.268	0.31	0.154	0.362	0.267	0.289	0.12	0.244	0.241	0.277	0.118	0.231	0.253	0.271	0.077	0.247
305	0.247	0.312	0.067	0.266	0.226	0.252	0.059	0.212	0.238	0.321	0.089	0.206	0.189	0.281	0.044	0.325	0.228	0.256	0.06	0.23	0.168	0.314	0.068	0.285	0.268	0.323	0.161	0.322	0.284	0.31	0.182	0.317	0.263	0.305	0.154	0.356	0.264	0.284	0.118	0.241	0.238	0.273	0.116	0.228	0.251	0.268	0.076	0.244
306	0.246	0.307	0.067	0.264	0.226	0.25	0.059	0.211	0.236	0.318	0.09	0.204	0.185	0.277	0.043	0.32	0.224	0.253	0.059	0.227	0.165	0.309	0.066	0.281	0.264	0.32	0.16	0.317	0.283	0.306	0.182	0.315	0.261	0.302	0.154	0.352	0.262	0.282	0.119	0.239	0.235	0.269	0.116	0.226	0.25	0.265	0.077	0.243
307	0.245	0.306	0.067	0.261	0.223	0.249	0.059	0.209	0.234	0.314	0.089	0.2	0.183	0.276	0.043	0.316	0.222	0.251	0.06	0.224	0.164	0.307	0.067	0.278	0.26	0.316	0.159	0.313	0.28	0.301	0.179	0.309	0.258	0.297	0.152	0.348	0.26	0.279	0.118	0.238	0.232	0.266	0.115	0.223	0.247	0.262	0.076	0.242
308	0.243	0.305	0.065	0.259	0.221	0.247	0.058	0.207	0.234	0.313	0.088	0.196	0.182	0.273	0.042	0.311	0.22	0.249	0.061	0.222	0.161	0.306	0.068	0.277	0.255	0.313	0.159	0.31	0.276	0.297	0.177	0.305	0.256	0.295	0.15	0.343	0.256	0.277	0.116	0.236	0.23	0.264	0.114	0.221	0.244	0.259	0.075	0.24
309	0.24	0.304	0.065	0.255	0.219	0.246	0.057	0.204	0.232	0.309	0.087	0.195	0.181	0.269	0.043	0.308	0.219	0.246	0.062	0.22	0.16	0.304	0.068	0.274	0.253	0.31	0.158	0.307	0.27	0.295	0.176	0.302	0.252	0.292	0.148	0.338	0.255	0.273	0.115	0.235	0.228	0.262	0.114	0.22	0.241	0.258	0.074	0.238
310	0.237	0.297	0.063	0.25	0.218	0.242	0.056	0.201	0.229	0.306	0.085	0.193	0.178	0.265	0.043	0.308	0.217	0.243	0.062	0.216	0.158	0.3	0.067	0.269	0.25	0.307	0.158	0.304	0.267	0.294	0.175	0.3	0.249	0.289	0.148	0.335	0.253	0.268	0.113	0.234	0.227	0.262	0.113	0.219	0.238	0.257	0.073	0.235
311	0.236	0.293	0.063	0.247	0.219	0.24	0.056	0.202	0.228	0.302	0.084	0.192	0.175	0.262	0.042	0.304	0.214	0.242	0.061	0.214	0.156	0.295	0.066	0.264	0.247	0.304	0.157	0.3	0.266	0.292	0.175	0.298	0.246	0.287	0.148	0.333	0.251	0.267	0.112	0.23	0.225	0.26	0.111	0.218	0.237	0.252	0.072	0.233
312	0.234	0.288	0.063	0.246	0.218	0.238	0.058	0.201	0.226	0.299	0.085	0.189	0.174	0.261	0.042	0.3	0.211	0.238	0.06	0.212	0.155	0.292	0.066	0.262	0.246	0.298	0.155	0.296	0.263	0.289	0.174	0.295	0.244	0.283	0.147	0.33	0.249	0.265	0.111	0.227	0.224	0.257	0.11	0.216	0.235	0.25	0.072	0.231
313	0.233	0.286	0.062	0.245	0.217	0.236	0.057	0.199	0.225	0.296	0.084	0.187	0.171	0.259	0.041	0.295	0.208	0.234	0.058	0.209	0.153	0.288	0.064	0.26	0.242	0.295	0.153	0.292	0.26	0.285	0.172	0.291	0.24	0.281	0.146	0.327	0.247	0.262	0.109	0.225	0.222	0.256	0.109	0.214	0.234	0.247	0.07	0.229
314	0.231	0.284	0.063	0.243	0.215	0.237	0.057	0.197	0.225	0.293	0.084	0.184	0.168	0.255	0.04	0.293	0.206	0.231	0.058	0.206	0.15	0.286	0.063	0.258	0.239	0.292	0.152	0.29	0.256	0.282	0.171	0.287	0.237	0.277	0.145	0.324	0.247	0.261	0.109	0.224	0.22	0.254	0.109	0.213	0.233	0.246	0.071	0.228
315	0.229	0.279	0.062	0.238	0.213	0.235	0.056	0.195	0.224	0.29	0.083	0.182	0.166	0.251	0.039	0.292	0.203	0.23	0.058	0.204	0.147	0.283	0.062	0.256	0.237	0.291	0.152	0.286	0.252	0.278	0.169	0.284	0.234	0.274	0.144	0.321	0.243	0.261	0.11	0.224	0.221	0.253	0.109	0.211	0.231	0.244	0.071	0.227
316	0.229	0.279	0.062	0.235	0.213	0.233	0.057	0.195	0.223	0.288	0.084	0.181	0.165	0.248	0.039	0.291	0.203	0.231	0.058	0.203	0.145	0.28	0.063	0.255	0.234	0.288	0.152	0.282	0.25	0.275	0.169	0.282	0.232	0.269	0.142	0.317	0.241	0.26	0.11	0.224	0.22	0.251	0.109	0.21	0.23	0.243	0.071	0.228
317	0.228	0.276	0.062	0.233	0.212	0.232	0.057	0.195	0.221	0.287	0.085	0.18	0.165	0.247	0.039	0.288	0.201	0.228	0.058	0.202	0.143	0.278	0.063	0.251	0.232	0.284	0.151	0.279	0.248	0.275	0.168	0.28	0.23	0.267	0.142	0.312	0.239	0.259	0.111	0.223	0.218	0.249	0.107	0.209	0.228	0.243	0.071	0.227
318	0.227	0.274	0.062	0.231	0.209	0.23	0.056	0.193	0.218	0.285	0.084	0.178	0.162	0.246	0.039	0.285	0.198	0.225	0.056	0.198	0.141	0.275	0.063	0.248	0.228	0.282	0.149	0.277	0.245	0.273	0.167	0.276	0.227	0.266	0.142	0.308	0.24	0.255	0.109	0.221	0.215	0.248	0.107	0.208	0.226	0.242	0.071	0.223
319	0.225	0.271	0.061	0.229	0.208	0.23	0.055	0.192	0.216	0.283	0.083	0.175	0.16	0.244	0.038	0.281	0.195	0.223	0.054	0.196	0.139	0.274	0.062	0.246	0.227	0.28	0.148	0.276	0.244	0.272	0.167	0.273	0.227	0.265	0.142	0.307	0.24	0.254	0.107	0.22	0.214	0.246	0.106	0.207	0.225	0.242	0.07	0.223
320	0.224	0.267	0.061	0.226	0.207	0.227	0.054	0.19	0.213	0.281	0.082	0.173	0.16	0.241	0.038	0.278	0.193	0.221	0.054	0.194	0.138	0.271	0.06	0.245	0.226	0.277	0.147	0.272	0.241	0.269	0.166	0.272	0.225	0.263	0.14	0.305	0.238	0.252	0.106	0.219	0.215	0.246	0.106	0.205	0.224	0.241	0.07	0.221
321	0.223	0.264	0.061	0.224	0.205	0.225	0.055	0.188	0.212	0.278	0.082	0.172	0.158	0.238	0.039	0.276	0.193	0.221	0.056	0.193	0.137	0.266	0.06	0.243	0.222	0.274	0.146	0.267	0.236	0.264	0.163	0.27	0.221	0.257	0.138	0.301	0.235	0.25	0.105	0.217	0.212	0.242	0.106	0.203	0.222	0.24	0.07	0.219
322	0.222	0.263	0.061	0.224	0.204	0.226	0.055	0.188	0.212	0.274	0.082	0.172	0.158	0.236	0.04	0.277	0.19	0.219	0.057	0.192	0.136	0.263	0.061	0.24	0.218	0.27	0.144	0.265	0.231	0.261	0.161	0.267	0.218	0.254	0.137	0.299	0.231	0.248	0.105	0.213	0.207	0.239	0.104	0.2	0.219	0.238	0.069	0.215
323	0.221	0.264	0.061	0.223	0.204	0.228	0.054	0.188	0.214	0.271	0.082	0.171	0.156	0.235	0.04	0.275	0.189	0.219	0.057	0.192	0.135	0.263	0.061	0.239	0.216	0.269	0.145	0.265	0.231	0.26	0.16	0.264	0.218	0.254	0.136	0.299	0.232	0.246	0.106	0.212	0.206	0.237	0.104	0.2	0.219	0.236	0.069	0.215
324	0.221	0.265	0.061	0.223	0.205	0.23	0.054	0.188	0.215	0.271	0.082	0.171	0.156	0.237	0.039	0.274	0.188	0.22	0.057	0.192	0.136	0.265	0.062	0.24	0.217	0.271	0.146	0.267	0.235	0.263	0.161	0.264	0.219	0.257	0.139	0.302	0.234	0.247	0.106	0.213	0.208	0.24	0.104	0.202	0.221	0.236	0.068	0.217
325	0.222	0.265	0.06	0.222	0.207	0.231	0.053	0.188	0.215	0.273	0.081	0.17	0.157	0.24	0.039	0.274	0.19	0.222	0.057	0.193	0.136	0.268	0.062	0.241	0.221	0.273	0.147	0.267	0.237	0.264	0.164	0.267	0.22	0.259	0.14	0.302	0.238	0.25	0.107	0.215	0.211	0.243	0.104	0.204	0.223	0.238	0.069	0.22
326	0.221	0.264	0.059	0.221	0.206	0.228	0.053	0.187	0.213	0.273	0.08	0.168	0.156	0.239	0.039	0.273	0.189	0.22	0.056	0.192	0.135	0.267	0.061	0.239	0.222	0.272	0.147	0.265	0.237	0.264	0.164	0.266	0.219	0.256	0.14	0.301	0.238	0.249	0.106	0.215	0.212	0.244	0.103	0.204	0.223	0.239	0.068	0.22
327	0.217	0.259	0.058	0.216	0.201	0.223	0.052	0.184	0.211	0.269	0.079	0.166	0.151	0.236	0.039	0.27	0.185	0.215	0.055	0.189	0.132	0.263	0.06	0.235	0.218	0.267	0.144	0.259	0.23	0.262	0.162	0.262	0.214	0.25	0.137	0.295	0.234	0.247	0.104	0.211	0.208	0.238	0.101	0.201	0.219	0.237	0.067	0.217
328	0.214	0.255	0.058	0.212	0.197	0.22	0.051	0.182	0.208	0.266	0.077	0.163	0.149	0.23	0.038	0.264	0.181	0.211	0.053	0.184	0.13	0.261	0.059	0.233	0.214	0.263	0.143	0.255	0.226	0.258	0.159	0.258	0.211	0.246	0.135	0.292	0.232	0.247	0.104	0.21	0.206	0.235	0.101	0.199	0.216	0.234	0.067	0.214
329	0.214	0.252	0.058	0.211	0.196	0.218	0.052	0.181	0.208	0.266	0.078	0.161	0.146	0.228	0.038	0.264	0.18	0.21	0.053	0.182	0.13	0.261	0.058	0.231	0.212	0.261	0.142	0.254	0.226	0.256	0.159	0.257	0.209	0.247	0.135	0.289	0.228	0.246	0.102	0.208	0.202	0.234	0.1	0.197	0.212	0.232	0.067	0.211
330	0.216	0.252	0.058	0.211	0.199	0.221	0.053	0.183	0.209	0.267	0.078	0.163	0.147	0.23	0.038	0.265	0.182	0.211	0.054	0.183	0.131	0.263	0.058	0.232	0.213	0.26	0.142	0.256	0.226	0.256	0.159	0.258	0.21	0.249	0.137	0.291	0.229	0.246	0.102	0.209	0.202	0.234	0.101	0.197	0.212	0.231	0.067	0.211
331	0.217	0.252	0.059	0.212	0.201	0.224	0.054	0.182	0.21	0.268	0.079	0.164	0.148	0.232	0.037	0.265	0.183	0.211	0.055	0.183	0.131	0.262	0.058	0.232	0.215	0.263	0.143	0.258	0.227	0.257	0.161	0.259	0.213	0.249	0.139	0.293	0.229	0.244	0.102	0.209	0.204	0.235	0.1	0.196	0.215	0.231	0.067	0.211
332	0.215	0.251	0.059	0.211	0.199	0.226	0.052	0.18	0.208	0.265	0.078	0.163	0.147	0.23	0.037	0.264	0.182	0.211	0.055	0.181	0.128	0.257	0.058	0.23	0.213	0.265	0.143	0.257	0.225	0.257	0.16	0.258	0.211	0.248	0.138	0.291	0.229	0.243	0.103	0.208	0.205	0.233	0.098	0.195	0.216	0.232	0.067	0.21
333	0.215	0.252	0.058	0.209	0.197	0.226	0.051	0.179	0.207	0.262	0.077	0.16	0.147	0.228	0.038	0.263	0.18	0.213	0.055	0.18	0.127	0.257	0.058	0.23	0.211	0.265	0.143	0.255	0.227	0.256	0.159	0.257	0.211	0.247	0.138	0.29	0.23	0.244	0.105	0.209	0.207	0.234	0.099	0.196	0.218	0.233	0.068	0.211
334	0.215	0.252	0.058	0.208	0.194	0.223	0.05	0.179	0.205	0.262	0.077	0.158	0.147	0.228	0.038	0.262	0.179	0.211	0.055	0.179	0.127	0.26	0.058	0.229	0.208	0.264	0.143	0.253	0.228	0.253	0.158	0.257	0.21	0.247	0.137	0.287	0.229	0.244	0.104	0.207	0.207	0.235	0.098	0.197	0.218	0.235	0.067	0.211
335	0.215	0.252	0.057	0.207	0.197	0.222	0.05	0.179	0.204	0.263	0.077	0.156	0.147	0.228	0.039	0.262	0.179	0.212	0.055	0.179	0.128	0.263	0.059	0.227	0.207	0.26	0.141	0.251	0.227	0.252	0.156	0.255	0.209	0.246	0.136	0.286	0.229	0.242	0.103	0.207	0.205	0.234	0.099	0.197	0.216	0.235	0.066	0.212
336	0.213	0.251	0.057	0.208	0.197	0.223	0.052	0.179	0.204	0.265	0.077	0.157	0.147	0.23	0.038	0.26	0.18	0.213	0.055	0.179	0.126	0.264	0.06	0.228	0.208	0.259	0.139	0.251	0.226	0.253	0.155	0.254	0.209	0.245	0.135	0.285	0.227	0.243	0.101	0.207	0.205	0.235	0.098	0.195	0.214	0.234	0.065	0.212
337	0.213	0.25	0.057	0.207	0.199	0.223	0.052	0.179	0.204	0.265	0.077	0.157	0.146	0.229	0.038	0.261	0.18	0.214	0.054	0.18	0.125	0.265	0.06	0.228	0.21	0.26	0.139	0.252	0.225	0.254	0.156	0.254	0.208	0.244	0.135	0.285	0.227	0.246	0.1	0.209	0.204	0.235	0.098	0.195	0.214	0.233	0.065	0.212
338	0.214	0.251	0.056	0.207	0.2	0.224	0.053	0.178	0.204	0.262	0.078	0.159	0.144	0.228	0.038	0.261	0.179	0.215	0.053	0.18	0.125	0.263	0.06	0.228	0.209	0.26	0.14	0.253	0.225	0.255	0.158	0.255	0.208	0.245	0.135	0.285	0.228	0.247	0.1	0.21	0.204	0.235	0.098	0.196	0.215	0.232	0.067	0.211
339	0.213	0.25	0.056	0.206	0.198	0.224	0.052	0.177	0.204	0.26	0.077	0.158	0.144	0.228	0.037	0.262	0.179	0.214	0.053	0.18	0.126	0.26	0.059	0.228	0.209	0.261	0.142	0.254	0.226	0.254	0.158	0.254	0.208	0.244	0.135	0.286	0.227	0.246	0.099	0.207	0.204	0.234	0.097	0.195	0.216	0.233	0.067	0.21
340	0.213	0.25	0.056	0.205	0.197	0.225	0.051	0.176	0.203	0.258	0.076	0.157	0.144	0.228	0.037	0.262	0.177	0.213	0.053	0.179	0.127	0.259	0.058	0.226	0.21	0.26	0.142	0.253	0.226	0.253	0.159	0.253	0.208	0.244	0.135	0.288	0.225	0.244	0.098	0.206	0.203	0.234	0.097	0.194	0.214	0.234	0.067	0.21
341	0.212	0.251	0.055	0.204	0.196	0.224	0.051	0.176	0.203	0.26	0.076	0.156	0.145	0.229	0.038	0.26	0.177	0.211	0.054	0.178	0.125	0.259	0.057	0.226	0.209	0.259	0.142	0.251	0.225	0.251	0.157	0.25	0.207	0.242	0.135	0.285	0.224	0.244	0.098	0.204	0.202	0.232	0.096	0.192	0.213	0.235	0.065	0.208
342	0.212	0.252	0.055	0.203	0.197	0.222	0.053	0.178	0.203	0.262	0.077	0.156	0.144	0.228	0.038	0.26	0.176	0.21	0.054	0.177	0.124	0.26	0.057	0.226	0.211	0.258	0.141	0.25	0.225	0.25	0.156	0.25	0.207	0.241	0.134	0.284	0.224	0.245	0.098	0.206	0.202	0.232	0.096	0.191	0.213	0.234	0.065	0.208
343	0.213	0.252	0.056	0.204	0.196	0.223	0.053	0.179	0.203	0.263	0.078	0.156	0.143	0.226	0.037	0.259	0.174	0.211	0.053	0.177	0.122	0.257	0.057	0.226	0.208	0.257	0.139	0.248	0.223	0.249	0.157	0.249	0.207	0.242	0.133	0.282	0.224	0.244	0.098	0.206	0.202	0.232	0.096	0.191	0.211	0.232	0.064	0.208
344	0.212	0.251	0.055	0.203	0.195	0.221	0.052	0.177	0.201	0.26	0.076	0.155	0.142	0.225	0.036	0.257	0.174	0.213	0.053	0.177	0.123	0.258	0.056	0.225	0.206	0.256	0.138	0.248	0.222	0.25	0.156	0.247	0.207	0.242	0.132	0.283	0.226	0.241	0.098	0.205	0.202	0.232	0.096	0.191	0.212	0.231	0.064	0.21
345	0.212	0.25	0.055	0.202	0.194	0.221	0.051	0.176	0.199	0.258	0.076	0.154	0.14	0.224	0.036	0.254	0.172	0.213	0.052	0.175	0.122	0.258	0.056	0.223	0.205	0.255	0.138	0.246	0.222	0.248	0.155	0.248	0.206	0.242	0.132	0.283	0.225	0.239	0.097	0.204	0.2	0.231	0.095	0.192	0.211	0.228	0.065	0.21
346	0.21	0.248	0.054	0.2	0.192	0.22	0.049	0.172	0.198	0.256	0.074	0.151	0.139	0.222	0.036	0.253	0.172	0.21	0.051	0.173	0.122	0.257	0.056	0.22	0.202	0.252	0.137	0.244	0.22	0.247	0.153	0.247	0.206	0.239	0.131	0.28	0.224	0.24	0.097	0.202	0.199	0.229	0.095	0.191	0.211	0.228	0.065	0.208
347	0.208	0.245	0.053	0.198	0.19	0.219	0.049	0.171	0.196	0.254	0.073	0.151	0.14	0.221	0.036	0.255	0.173	0.207	0.052	0.172	0.122	0.254	0.058	0.219	0.203	0.251	0.137	0.243	0.219	0.244	0.153	0.247	0.204	0.237	0.13	0.277	0.224	0.24	0.097	0.201	0.199	0.227	0.094	0.19	0.21	0.228	0.065	0.206
348	0.207	0.244	0.053	0.198	0.189	0.219	0.049	0.17	0.197	0.255	0.072	0.151	0.139	0.219	0.036	0.254	0.173	0.206	0.051	0.17	0.121	0.25	0.058	0.218	0.202	0.25	0.136	0.244	0.217	0.241	0.152	0.244	0.201	0.236	0.129	0.275	0.222	0.239	0.097	0.202	0.198	0.226	0.093	0.189	0.208	0.227	0.064	0.205
349	0.205	0.243	0.052	0.196	0.189	0.216	0.049	0.17	0.195	0.253	0.072	0.15	0.138	0.219	0.035	0.252	0.172	0.206	0.052	0.17	0.12	0.248	0.057	0.219	0.202	0.25	0.136	0.243	0.217	0.242	0.152	0.242	0.201	0.236	0.129	0.274	0.22	0.235	0.098	0.201	0.197	0.224	0.092	0.187	0.207	0.225	0.063	0.204
350	0.206	0.242	0.053	0.195	0.19	0.215	0.049	0.171	0.195	0.252	0.073	0.151	0.137	0.217	0.035	0.249	0.17	0.206	0.051	0.17	0.119	0.246	0.055	0.217	0.203	0.25	0.135	0.241	0.217	0.24	0.151	0.242	0.201	0.237	0.13	0.272	0.219	0.234	0.096	0.2	0.196	0.223	0.091	0.186	0.206	0.223	0.063	0.204
351	0.206	0.238	0.053	0.194	0.189	0.214	0.05	0.169	0.193	0.25	0.073	0.15	0.136	0.215	0.036	0.245	0.168	0.203	0.051	0.169	0.119	0.246	0.055	0.216	0.202	0.248	0.135	0.24	0.215	0.241	0.151	0.241	0.202	0.236	0.131	0.272	0.218	0.234	0.095	0.199	0.195	0.22	0.091	0.186	0.204	0.223	0.062	0.201
352	0.204	0.237	0.053	0.193	0.188	0.213	0.049	0.168	0.193	0.251	0.073	0.15	0.137	0.215	0.037	0.247	0.167	0.201	0.052	0.169	0.118	0.246	0.055	0.214	0.2	0.245	0.134	0.237	0.214	0.239	0.15	0.239	0.2	0.234	0.129	0.272	0.217	0.233	0.093	0.198	0.194	0.22	0.091	0.185	0.204	0.221	0.063	0.2
353	0.204	0.237	0.053	0.193	0.187	0.214	0.05	0.168	0.194	0.252	0.073	0.148	0.136	0.213	0.035	0.245	0.165	0.198	0.051	0.166	0.116	0.245	0.054	0.212	0.198	0.241	0.132	0.236	0.212	0.238	0.148	0.236	0.198	0.23	0.127	0.27	0.214	0.231	0.093	0.196	0.193	0.22	0.09	0.183	0.201	0.22	0.061	0.199
354	0.201	0.238	0.053	0.191	0.186	0.213	0.049	0.167	0.192	0.25	0.073	0.146	0.135	0.213	0.035	0.244	0.165	0.198	0.05	0.166	0.115	0.246	0.054	0.211	0.196	0.241	0.131	0.235	0.212	0.238	0.147	0.235	0.196	0.228	0.126	0.269	0.212	0.229	0.094	0.194	0.193	0.221	0.09	0.182	0.2	0.219	0.062	0.198
355	0.201	0.237	0.052	0.19	0.184	0.211	0.048	0.166	0.19	0.247	0.071	0.145	0.135	0.212	0.035	0.242	0.165	0.2	0.05	0.164	0.116	0.245	0.054	0.209	0.195	0.241	0.131	0.234	0.211	0.238	0.147	0.236	0.195	0.227	0.125	0.268	0.212	0.23	0.094	0.194	0.192	0.221	0.091	0.183	0.201	0.218	0.063	0.198
356	0.202	0.236	0.051	0.188	0.183	0.21	0.048	0.165	0.188	0.245	0.071	0.145	0.134	0.211	0.036	0.241	0.165	0.199	0.05	0.164	0.116	0.244	0.056	0.209	0.195	0.242	0.132	0.233	0.211	0.237	0.147	0.236	0.195	0.227	0.126	0.267	0.21	0.23	0.092	0.194	0.191	0.219	0.09	0.183	0.2	0.217	0.062	0.196
357	0.202	0.235	0.051	0.187	0.183	0.21	0.047	0.164	0.188	0.245	0.07	0.145	0.133	0.21	0.035	0.242	0.163	0.199	0.049	0.164	0.114	0.242	0.055	0.208	0.195	0.24	0.131	0.232	0.211	0.235	0.147	0.235	0.195	0.226	0.125	0.267	0.213	0.23	0.092	0.193	0.19	0.219	0.09	0.182	0.2	0.217	0.061	0.196
358	0.201	0.234	0.051	0.186	0.183	0.211	0.046	0.162	0.187	0.244	0.069	0.145	0.132	0.209	0.034	0.241	0.162	0.197	0.049	0.163	0.113	0.24	0.053	0.206	0.194	0.237	0.13	0.23	0.21	0.232	0.146	0.233	0.195	0.224	0.125	0.264	0.212	0.229	0.091	0.191	0.188	0.217	0.088	0.179	0.199	0.215	0.059	0.195
359	0.198	0.231	0.05	0.185	0.181	0.21	0.046	0.161	0.187	0.243	0.068	0.143	0.131	0.207	0.033	0.239	0.162	0.194	0.048	0.163	0.112	0.239	0.053	0.205	0.193	0.238	0.129	0.229	0.209	0.234	0.146	0.232	0.195	0.224	0.124	0.263	0.212	0.229	0.091	0.191	0.188	0.217	0.088	0.177	0.199	0.216	0.059	0.196
360	0.196	0.229	0.049	0.185	0.18	0.209	0.045	0.161	0.187	0.241	0.068	0.141	0.132	0.207	0.034	0.239	0.162	0.195	0.049	0.163	0.113	0.238	0.053	0.206	0.193	0.239	0.129	0.228	0.21	0.235	0.146	0.231	0.194	0.224	0.123	0.263	0.212	0.23	0.09	0.19	0.187	0.216	0.087	0.177	0.199	0.215	0.059	0.195
361	0.196	0.23	0.049	0.184	0.18	0.209	0.044	0.161	0.187	0.241	0.068	0.141	0.132	0.206	0.033	0.238	0.162	0.195	0.049	0.162	0.112	0.239	0.052	0.206	0.192	0.239	0.127	0.228	0.21	0.234	0.144	0.23	0.194	0.224	0.122	0.262	0.21	0.229	0.089	0.19	0.187	0.214	0.087	0.176	0.198	0.217	0.059	0.194
362	0.196	0.23	0.048	0.182	0.178	0.208	0.044	0.16	0.185	0.24	0.068	0.14	0.131	0.205	0.032	0.236	0.16	0.197	0.047	0.161	0.112	0.24	0.052	0.206	0.191	0.237	0.125	0.228	0.209	0.232	0.141	0.229	0.192	0.224	0.121	0.261	0.21	0.229	0.087	0.188	0.187	0.212	0.086	0.176	0.197	0.216	0.058	0.191
363	0.195	0.23	0.048	0.179	0.177	0.207	0.044	0.158	0.182	0.24	0.068	0.141	0.131	0.208	0.033	0.236	0.159	0.197	0.048	0.159	0.112	0.241	0.051	0.206	0.192	0.234	0.125	0.226	0.208	0.23	0.14	0.23	0.192	0.223	0.121	0.259	0.21	0.227	0.087	0.188	0.186	0.213	0.085	0.175	0.195	0.215	0.058	0.191
364	0.196	0.229	0.049	0.18	0.176	0.208	0.045	0.158	0.183	0.241	0.069	0.14	0.13	0.208	0.034	0.236	0.16	0.196	0.048	0.159	0.111	0.239	0.052	0.206	0.191	0.234	0.126	0.227	0.207	0.232	0.142	0.232	0.192	0.223	0.122	0.26	0.21	0.226	0.088	0.189	0.187	0.213	0.084	0.175	0.195	0.215	0.059	0.192
365	0.196	0.229	0.05	0.182	0.176	0.208	0.045	0.159	0.184	0.241	0.069	0.14	0.132	0.209	0.035	0.237	0.16	0.196	0.049	0.159	0.112	0.238	0.053	0.205	0.191	0.234	0.128	0.227	0.207	0.232	0.145	0.23	0.193	0.223	0.123	0.261	0.208	0.225	0.089	0.189	0.187	0.213	0.084	0.176	0.194	0.215	0.059	0.193
366	0.196	0.23	0.05	0.182	0.177	0.208	0.046	0.159	0.184	0.241	0.069	0.14	0.131	0.207	0.035	0.237	0.159	0.195	0.048	0.158	0.112	0.239	0.052	0.203	0.19	0.235	0.128	0.227	0.206	0.232	0.145	0.229	0.194	0.221	0.123	0.259	0.207	0.224	0.09	0.189	0.188	0.212	0.085	0.176	0.194	0.215	0.059	0.192
367	0.195	0.229	0.049	0.182	0.177	0.208	0.045	0.158	0.182	0.238	0.068	0.139	0.13	0.205	0.035	0.236	0.16	0.194	0.048	0.157	0.112	0.238	0.052	0.202	0.19	0.236	0.126	0.226	0.207	0.232	0.144	0.229	0.193	0.221	0.122	0.259	0.208	0.226	0.09	0.19	0.188	0.212	0.086	0.177	0.196	0.217	0.059	0.191
368	0.194	0.23	0.049	0.181	0.176	0.207	0.046	0.158	0.182	0.239	0.069	0.139	0.129	0.206	0.034	0.234	0.159	0.194	0.047	0.157	0.112	0.239	0.052	0.201	0.191	0.235	0.125	0.224	0.206	0.23	0.142	0.231	0.194	0.221	0.121	0.258	0.209	0.227	0.089	0.191	0.188	0.213	0.085	0.177	0.198	0.219	0.059	0.191
369	0.194	0.23	0.049	0.181	0.177	0.206	0.046	0.158	0.183	0.241	0.069	0.139	0.129	0.207	0.035	0.234	0.16	0.196	0.048	0.158	0.112	0.24	0.053	0.203	0.19	0.235	0.126	0.224	0.207	0.231	0.142	0.231	0.192	0.222	0.121	0.259	0.209	0.227	0.089	0.19	0.188	0.214	0.085	0.176	0.199	0.219	0.06	0.193
370	0.194	0.229	0.05	0.182	0.176	0.206	0.046	0.157	0.183	0.241	0.069	0.139	0.13	0.207	0.034	0.234	0.158	0.195	0.046	0.158	0.11	0.239	0.052	0.203	0.189	0.234	0.127	0.225	0.206	0.23	0.142	0.23	0.193	0.221	0.121	0.259	0.209	0.226	0.088	0.188	0.186	0.213	0.084	0.177	0.199	0.218	0.06	0.192
371	0.195	0.23	0.049	0.18	0.177	0.207	0.046	0.157	0.184	0.24	0.069	0.139	0.13	0.209	0.035	0.236	0.159	0.196	0.046	0.158	0.111	0.24	0.051	0.204	0.19	0.235	0.129	0.227	0.208	0.233	0.143	0.229	0.193	0.222	0.122	0.259	0.209	0.225	0.088	0.187	0.186	0.213	0.084	0.176	0.197	0.217	0.06	0.193
372	0.196	0.229	0.049	0.181	0.178	0.21	0.046	0.158	0.183	0.238	0.068	0.138	0.129	0.208	0.035	0.237	0.159	0.195	0.047	0.157	0.112	0.241	0.052	0.204	0.19	0.235	0.128	0.227	0.207	0.235	0.143	0.229	0.194	0.222	0.121	0.26	0.21	0.227	0.09	0.188	0.187	0.213	0.084	0.176	0.197	0.215	0.06	0.192
373	0.194	0.229	0.05	0.18	0.178	0.209	0.046	0.159	0.184	0.24	0.069	0.137	0.128	0.207	0.034	0.236	0.157	0.193	0.047	0.156	0.111	0.241	0.052	0.202	0.191	0.235	0.127	0.225	0.206	0.234	0.142	0.228	0.194	0.222	0.12	0.259	0.21	0.231	0.09	0.189	0.188	0.213	0.084	0.177	0.198	0.217	0.06	0.193
374	0.194	0.23	0.05	0.18	0.179	0.209	0.047	0.159	0.186	0.244	0.069	0.137	0.128	0.206	0.034	0.235	0.157	0.194	0.048	0.155	0.109	0.241	0.051	0.202	0.193	0.237	0.128	0.225	0.206	0.234	0.141	0.228	0.195	0.222	0.121	0.258	0.21	0.231	0.09	0.189	0.189	0.213	0.084	0.176	0.199	0.218	0.06	0.194
375	0.196	0.232	0.051	0.18	0.179	0.212	0.047	0.159	0.186	0.246	0.07	0.138	0.128	0.207	0.033	0.233	0.157	0.195	0.047	0.154	0.108	0.24	0.05	0.202	0.193	0.238	0.128	0.226	0.207	0.235	0.141	0.23	0.197	0.223	0.12	0.26	0.21	0.232	0.089	0.189	0.188	0.213	0.083	0.175	0.199	0.219	0.059	0.193
376	0.196	0.234	0.05	0.179	0.179	0.214	0.046	0.159	0.185	0.245	0.069	0.139	0.129	0.21	0.035	0.234	0.159	0.198	0.048	0.156	0.111	0.242	0.051	0.204	0.194	0.239	0.129	0.227	0.211	0.236	0.143	0.232	0.197	0.225	0.121	0.26	0.21	0.232	0.087	0.188	0.188	0.213	0.082	0.175	0.197	0.22	0.059	0.193
377	0.198	0.234	0.048	0.179	0.179	0.214	0.045	0.158	0.184	0.245	0.069	0.139	0.131	0.209	0.035	0.235	0.16	0.199	0.048	0.158	0.112	0.244	0.05	0.204	0.194	0.239	0.128	0.228	0.212	0.236	0.143	0.232	0.197	0.225	0.122	0.261	0.208	0.232	0.086	0.188	0.187	0.213	0.081	0.175	0.196	0.219	0.058	0.191
378	0.196	0.233	0.047	0.177	0.177	0.212	0.044	0.156	0.182	0.244	0.067	0.137	0.129	0.206	0.034	0.235	0.159	0.198	0.046	0.157	0.111	0.245	0.048	0.203	0.194	0.238	0.127	0.228	0.211	0.235	0.142	0.23	0.198	0.225	0.122	0.261	0.21	0.232	0.087	0.189	0.188	0.215	0.082	0.176	0.197	0.22	0.059	0.192
379	0.196	0.232	0.048	0.176	0.177	0.21	0.044	0.157	0.181	0.245	0.066	0.138	0.128	0.205	0.032	0.236	0.157	0.199	0.045	0.155	0.109	0.245	0.048	0.202	0.195	0.238	0.128	0.229	0.211	0.236	0.142	0.232	0.2	0.226	0.123	0.262	0.211	0.231	0.088	0.19	0.188	0.215	0.082	0.176	0.2	0.223	0.059	0.194
380	0.197	0.233	0.049	0.178	0.178	0.212	0.044	0.158	0.181	0.246	0.067	0.138	0.127	0.208	0.032	0.237	0.158	0.199	0.045	0.153	0.11	0.246	0.048	0.202	0.197	0.239	0.128	0.23	0.212	0.237	0.141	0.234	0.198	0.227	0.123	0.263	0.214	0.234	0.089	0.192	0.189	0.217	0.083	0.176	0.199	0.224	0.059	0.195
381	0.197	0.235	0.049	0.179	0.179	0.214	0.045	0.159	0.181	0.245	0.069	0.138	0.128	0.21	0.033	0.238	0.158	0.199	0.047	0.153	0.11	0.245	0.05	0.202	0.197	0.241	0.13	0.231	0.214	0.238	0.143	0.236	0.198	0.228	0.124	0.264	0.216	0.235	0.089	0.192	0.189	0.217	0.082	0.176	0.198	0.224	0.059	0.194
382	0.197	0.234	0.048	0.18	0.178	0.216	0.045	0.158	0.182	0.247	0.069	0.137	0.13	0.211	0.035	0.24	0.159	0.199	0.05	0.154	0.111	0.247	0.051	0.204	0.195	0.24	0.128	0.229	0.214	0.238	0.143	0.233	0.196	0.229	0.122	0.262	0.213	0.236	0.088	0.191	0.189	0.216	0.081	0.175	0.196	0.223	0.058	0.192
383	0.196	0.234	0.047	0.179	0.177	0.215	0.045	0.156	0.182	0.247	0.068	0.136	0.129	0.211	0.034	0.239	0.159	0.2	0.049	0.155	0.11	0.247	0.051	0.203	0.194	0.238	0.126	0.227	0.212	0.238	0.142	0.232	0.196	0.229	0.12	0.261	0.212	0.236	0.088	0.19	0.19	0.218	0.081	0.176	0.197	0.224	0.058	0.192
384	0.196	0.235	0.047	0.178	0.176	0.214	0.044	0.155	0.182	0.247	0.067	0.135	0.128	0.209	0.033	0.238	0.158	0.202	0.047	0.155	0.11	0.247	0.051	0.202	0.194	0.239	0.126	0.227	0.213	0.238	0.141	0.231	0.198	0.228	0.12	0.262	0.211	0.234	0.089	0.19	0.189	0.218	0.082	0.177	0.199	0.224	0.058	0.193
385	0.196	0.236	0.046	0.178	0.176	0.213	0.044	0.156	0.182	0.248	0.066	0.136	0.127	0.208	0.032	0.237	0.158	0.202	0.045	0.155	0.11	0.246	0.05	0.201	0.195	0.24	0.124	0.226	0.214	0.236	0.14	0.23	0.197	0.225	0.12	0.262	0.21	0.234	0.088	0.189	0.187	0.216	0.082	0.176	0.198	0.223	0.058	0.193
386	0.197	0.235	0.047	0.177	0.176	0.213	0.044	0.156	0.181	0.248	0.066	0.137	0.128	0.207	0.033	0.238	0.158	0.201	0.046	0.156	0.108	0.244	0.051	0.202	0.194	0.24	0.125	0.226	0.214	0.235	0.141	0.229	0.198	0.224	0.12	0.262	0.21	0.234	0.087	0.188	0.186	0.214	0.081	0.174	0.198	0.223	0.057	0.193
387	0.197	0.232	0.047	0.177	0.176	0.215	0.044	0.156	0.18	0.248	0.066	0.137	0.129	0.208	0.033	0.239	0.158	0.199	0.047	0.154	0.108	0.243	0.051	0.203	0.194	0.239	0.124	0.224	0.212	0.235	0.141	0.227	0.198	0.224	0.119	0.26	0.209	0.234	0.085	0.187	0.186	0.212	0.079	0.171	0.197	0.222	0.057	0.192
388	0.197	0.232	0.048	0.177	0.176	0.214	0.044	0.156	0.181	0.247	0.067	0.138	0.128	0.208	0.034	0.238	0.157	0.199	0.046	0.154	0.107	0.244	0.05	0.202	0.194	0.236	0.125	0.223	0.209	0.235	0.14	0.227	0.197	0.226	0.119	0.26	0.21	0.235	0.086	0.187	0.187	0.211	0.079	0.173	0.197	0.223	0.058	0.191
389	0.196	0.234	0.047	0.176	0.175	0.213	0.044	0.156	0.181	0.244	0.067	0.137	0.127	0.207	0.033	0.236	0.155	0.196	0.045	0.153	0.107	0.245	0.05	0.201	0.194	0.237	0.125	0.224	0.21	0.236	0.139	0.228	0.198	0.226	0.119	0.26	0.21	0.235	0.086	0.188	0.187	0.211	0.08	0.175	0.196	0.223	0.058	0.192
390	0.194	0.235	0.045	0.176	0.175	0.211	0.043	0.155	0.181	0.243	0.066	0.134	0.126	0.205	0.033	0.235	0.154	0.196	0.045	0.152	0.107	0.246	0.049	0.2	0.193	0.238	0.125	0.225	0.211	0.236	0.139	0.229	0.198	0.226	0.119	0.26	0.21	0.234	0.085	0.188	0.184	0.213	0.079	0.175	0.196	0.222	0.057	0.192
391	0.193	0.233	0.043	0.175	0.174	0.211	0.041	0.154	0.18	0.242	0.065	0.132	0.125	0.204	0.033	0.234	0.154	0.197	0.045	0.153	0.107	0.245	0.048	0.2	0.192	0.238	0.123	0.226	0.212	0.235	0.138	0.23	0.198	0.225	0.118	0.259	0.208	0.232	0.084	0.186	0.182	0.213	0.078	0.173	0.194	0.22	0.056	0.189
392	0.191	0.232	0.043	0.174	0.173	0.211	0.041	0.153	0.178	0.241	0.064	0.132	0.125	0.204	0.032	0.235	0.154	0.197	0.045	0.151	0.107	0.244	0.048	0.198	0.192	0.238	0.123	0.225	0.211	0.234	0.138	0.23	0.198	0.223	0.118	0.259	0.208	0.233	0.084	0.185	0.182	0.212	0.077	0.171	0.195	0.219	0.055	0.188
393	0.191	0.231	0.044	0.174	0.174	0.212	0.042	0.152	0.177	0.242	0.064	0.134	0.125	0.206	0.032	0.236	0.155	0.197	0.045	0.151	0.107	0.243	0.049	0.198	0.193	0.236	0.123	0.224	0.209	0.233	0.137	0.228	0.197	0.223	0.117	0.258	0.208	0.234	0.084	0.184	0.182	0.21	0.076	0.17	0.193	0.219	0.055	0.187
394	0.191	0.23	0.045	0.173	0.173	0.21	0.042	0.151	0.176	0.241	0.064	0.133	0.125	0.205	0.032	0.235	0.155	0.196	0.044	0.151	0.107	0.245	0.05	0.198	0.192	0.236	0.123	0.223	0.21	0.233	0.138	0.227	0.196	0.223	0.117	0.257	0.207	0.233	0.084	0.183	0.183	0.209	0.077	0.171	0.193	0.218	0.055	0.188
395	0.19	0.23	0.045	0.173	0.173	0.21	0.041	0.151	0.177	0.243	0.064	0.132	0.125	0.204	0.032	0.234	0.155	0.195	0.044	0.15	0.107	0.246	0.049	0.198	0.192	0.235	0.123	0.223	0.21	0.233	0.138	0.226	0.195	0.223	0.117	0.257	0.207	0.231	0.083	0.182	0.183	0.21	0.077	0.171	0.194	0.217	0.055	0.187
396	0.189	0.229	0.045	0.171	0.172	0.21	0.041	0.151	0.176	0.242	0.064	0.131	0.125	0.203	0.032	0.233	0.154	0.193	0.044	0.151	0.106	0.246	0.049	0.199	0.192	0.234	0.123	0.223	0.209	0.233	0.137	0.226	0.195	0.224	0.117	0.258	0.206	0.23	0.082	0.182	0.182	0.209	0.076	0.17	0.193	0.218	0.054	0.185
397	0.189	0.229	0.044	0.171	0.172	0.209	0.042	0.15	0.176	0.241	0.065	0.13	0.125	0.204	0.032	0.234	0.152	0.192	0.044	0.149	0.104	0.244	0.049	0.198	0.191	0.235	0.122	0.221	0.209	0.233	0.136	0.226	0.196	0.224	0.117	0.258	0.206	0.229	0.082	0.182	0.181	0.209	0.076	0.171	0.193	0.219	0.055	0.185
398	0.191	0.23	0.044	0.172	0.173	0.21	0.043	0.15	0.177	0.242	0.066	0.131	0.125	0.205	0.033	0.234	0.153	0.194	0.045	0.15	0.104	0.243	0.049	0.198	0.191	0.234	0.122	0.22	0.207	0.233	0.135	0.225	0.196	0.223	0.117	0.257	0.207	0.228	0.082	0.183	0.182	0.208	0.077	0.171	0.192	0.22	0.055	0.187
399	0.19	0.23	0.043	0.172	0.172	0.208	0.042	0.15	0.175	0.241	0.065	0.131	0.123	0.203	0.032	0.232	0.153	0.194	0.045	0.15	0.103	0.244	0.048	0.196	0.19	0.234	0.122	0.219	0.207	0.232	0.135	0.225	0.197	0.222	0.117	0.257	0.206	0.231	0.082	0.185	0.182	0.209	0.078	0.172	0.193	0.219	0.056	0.187
400	0.188	0.231	0.043	0.172	0.17	0.209	0.041	0.15	0.174	0.24	0.064	0.13	0.123	0.203	0.032	0.232	0.153	0.195	0.046	0.15	0.104	0.243	0.047	0.194	0.19	0.233	0.122	0.22	0.209	0.232	0.135	0.224	0.196	0.22	0.116	0.256	0.205	0.233	0.084	0.185	0.181	0.212	0.079	0.173	0.193	0.22	0.057	0.188
401	0.188	0.229	0.042	0.171	0.168	0.207	0.04	0.15	0.173	0.239	0.063	0.129	0.124	0.202	0.033	0.233	0.154	0.195	0.046	0.15	0.104	0.243	0.049	0.195	0.193	0.233	0.122	0.223	0.21	0.233	0.136	0.226	0.197	0.22	0.118	0.257	0.205	0.235	0.085	0.184	0.181	0.212	0.078	0.173	0.192	0.221	0.057	0.189
402	0.189	0.232	0.043	0.172	0.168	0.207	0.041	0.15	0.174	0.239	0.063	0.13	0.125	0.204	0.033	0.234	0.154	0.196	0.045	0.149	0.106	0.243	0.05	0.197	0.194	0.236	0.123	0.224	0.212	0.234	0.137	0.227	0.197	0.222	0.118	0.258	0.206	0.234	0.084	0.183	0.183	0.212	0.077	0.172	0.193	0.222	0.056	0.189
403	0.19	0.233	0.043	0.171	0.17	0.209	0.041	0.15	0.174	0.243	0.063	0.131	0.126	0.206	0.033	0.236	0.153	0.198	0.045	0.15	0.107	0.245	0.05	0.198	0.194	0.235	0.121	0.223	0.212	0.235	0.136	0.227	0.198	0.223	0.118	0.259	0.208	0.233	0.084	0.183	0.186	0.209	0.076	0.171	0.193	0.221	0.056	0.19
404	0.19	0.235	0.044	0.171	0.17	0.212	0.041	0.15	0.175	0.245	0.063	0.131	0.125	0.207	0.032	0.236	0.153	0.199	0.043	0.15	0.107	0.249	0.048	0.198	0.195	0.236	0.121	0.222	0.213	0.233	0.136	0.229	0.199	0.223	0.116	0.259	0.208	0.234	0.083	0.184	0.186	0.21	0.076	0.17	0.194	0.221	0.055	0.188
405	0.19	0.235	0.044	0.171	0.17	0.216	0.04	0.15	0.177	0.246	0.064	0.132	0.124	0.208	0.031	0.235	0.153	0.199	0.043	0.15	0.107	0.25	0.047	0.198	0.195	0.235	0.12	0.222	0.213	0.233	0.134	0.23	0.199	0.223	0.114	0.258	0.209	0.234	0.084	0.185	0.185	0.213	0.076	0.17	0.194	0.224	0.056	0.189
406	0.191	0.234	0.044	0.172	0.171	0.216	0.04	0.149	0.176	0.248	0.064	0.132	0.124	0.207	0.032	0.234	0.156	0.201	0.043	0.151	0.105	0.252	0.048	0.198	0.194	0.237	0.121	0.223	0.213	0.236	0.134	0.23	0.201	0.225	0.115	0.259	0.211	0.237	0.083	0.186	0.185	0.214	0.076	0.171	0.195	0.226	0.056	0.188
407	0.192	0.236	0.044	0.174	0.173	0.217	0.041	0.151	0.176	0.25	0.065	0.133	0.126	0.208	0.032	0.236	0.157	0.202	0.044	0.151	0.106	0.254	0.048	0.2	0.196	0.24	0.122	0.224	0.214	0.239	0.136	0.23	0.203	0.227	0.115	0.261	0.211	0.239	0.082	0.186	0.186	0.215	0.076	0.173	0.195	0.228	0.057	0.189
408	0.193	0.238	0.044	0.175	0.173	0.219	0.041	0.152	0.176	0.252	0.065	0.133	0.127	0.21	0.033	0.24	0.157	0.203	0.045	0.152	0.106	0.254	0.049	0.202	0.199	0.244	0.122	0.227	0.217	0.24	0.137	0.231	0.206	0.229	0.116	0.264	0.213	0.242	0.082	0.188	0.187	0.215	0.076	0.175	0.195	0.23	0.057	0.19
409	0.195	0.241	0.044	0.176	0.173	0.219	0.041	0.153	0.178	0.254	0.064	0.133	0.127	0.212	0.032	0.242	0.157	0.205	0.045	0.152	0.107	0.258	0.05	0.203	0.202	0.247	0.124	0.231	0.22	0.241	0.14	0.235	0.209	0.234	0.118	0.27	0.214	0.242	0.083	0.189	0.188	0.216	0.076	0.176	0.196	0.232	0.056	0.192
410	0.197	0.245	0.044	0.176	0.174	0.221	0.042	0.154	0.18	0.256	0.064	0.134	0.128	0.214	0.033	0.245	0.157	0.207	0.044	0.154	0.108	0.262	0.049	0.205	0.205	0.248	0.125	0.234	0.222	0.243	0.14	0.237	0.209	0.236	0.119	0.272	0.216	0.243	0.084	0.189	0.19	0.217	0.076	0.176	0.199	0.235	0.055	0.194
411	0.199	0.249	0.045	0.179	0.175	0.224	0.043	0.155	0.181	0.261	0.065	0.135	0.129	0.216	0.034	0.246	0.159	0.21	0.045	0.155	0.109	0.265	0.049	0.208	0.205	0.249	0.126	0.235	0.223	0.247	0.141	0.238	0.211	0.238	0.121	0.273	0.219	0.247	0.084	0.19	0.192	0.22	0.076	0.177	0.201	0.235	0.056	0.194
412	0.2	0.254	0.045	0.181	0.177	0.228	0.043	0.157	0.182	0.263	0.066	0.136	0.13	0.216	0.034	0.247	0.16	0.211	0.045	0.155	0.109	0.269	0.048	0.208	0.208	0.252	0.127	0.235	0.226	0.251	0.141	0.24	0.213	0.239	0.121	0.275	0.219	0.25	0.084	0.191	0.193	0.222	0.077	0.178	0.203	0.237	0.056	0.196
413	0.202	0.255	0.045	0.184	0.179	0.231	0.043	0.16	0.182	0.265	0.067	0.138	0.13	0.218	0.034	0.25	0.162	0.213	0.045	0.156	0.109	0.271	0.047	0.21	0.209	0.257	0.127	0.237	0.23	0.253	0.141	0.243	0.216	0.24	0.121	0.277	0.221	0.256	0.085	0.194	0.194	0.225	0.077	0.18	0.205	0.239	0.057	0.198
414	0.205	0.256	0.045	0.185	0.18	0.232	0.043	0.16	0.183	0.268	0.067	0.139	0.131	0.22	0.034	0.252	0.163	0.215	0.046	0.158	0.11	0.274	0.048	0.21	0.213	0.259	0.128	0.24	0.233	0.255	0.143	0.246	0.218	0.244	0.121	0.281	0.221	0.257	0.085	0.197	0.197	0.227	0.075	0.181	0.205	0.241	0.057	0.199
415	0.205	0.258	0.044	0.185	0.181	0.234	0.043	0.161	0.183	0.269	0.066	0.139	0.133	0.223	0.035	0.254	0.166	0.216	0.048	0.161	0.112	0.278	0.05	0.214	0.215	0.26	0.129	0.243	0.234	0.257	0.143	0.248	0.219	0.246	0.122	0.282	0.223	0.259	0.086	0.198	0.199	0.23	0.075	0.183	0.208	0.244	0.058	0.2
416	0.206	0.26	0.045	0.186	0.183	0.238	0.043	0.162	0.185	0.275	0.067	0.141	0.135	0.225	0.035	0.256	0.167	0.22	0.048	0.163	0.113	0.282	0.051	0.216	0.216	0.261	0.131	0.244	0.234	0.26	0.144	0.249	0.22	0.248	0.123	0.283	0.227	0.261	0.087	0.199	0.201	0.232	0.076	0.184	0.208	0.247	0.059	0.202
417	0.208	0.265	0.045	0.188	0.184	0.241	0.043	0.162	0.187	0.279	0.067	0.143	0.135	0.227	0.035	0.257	0.167	0.222	0.047	0.162	0.112	0.283	0.051	0.217	0.215	0.261	0.13	0.244	0.236	0.261	0.144	0.25	0.222	0.25	0.122	0.286	0.228	0.263	0.087	0.2	0.203	0.234	0.077	0.185	0.21	0.251	0.058	0.204
418	0.21	0.267	0.045	0.188	0.185	0.245	0.042	0.163	0.188	0.282	0.067	0.145	0.135	0.228	0.033	0.261	0.167	0.222	0.046	0.162	0.112	0.284	0.049	0.217	0.215	0.264	0.129	0.243	0.238	0.262	0.143	0.25	0.224	0.249	0.122	0.287	0.229	0.267	0.087	0.202	0.204	0.236	0.077	0.186	0.212	0.252	0.058	0.205
419	0.211	0.268	0.045	0.188	0.185	0.246	0.042	0.162	0.188	0.282	0.067	0.145	0.136	0.229	0.032	0.263	0.167	0.223	0.045	0.162	0.113	0.284	0.05	0.219	0.218	0.267	0.13	0.246	0.24	0.263	0.145	0.252	0.225	0.251	0.123	0.288	0.23	0.268	0.086	0.203	0.205	0.236	0.077	0.186	0.214	0.253	0.058	0.205
420	0.21	0.269	0.044	0.187	0.184	0.246	0.042	0.162	0.186	0.28	0.066	0.143	0.136	0.23	0.033	0.263	0.168	0.227	0.047	0.163	0.114	0.287	0.05	0.22	0.222	0.269	0.13	0.248	0.242	0.265	0.145	0.255	0.227	0.255	0.124	0.29	0.231	0.27	0.086	0.202	0.204	0.237	0.077	0.185	0.215	0.253	0.057	0.206
421	0.21	0.268	0.045	0.187	0.184	0.245	0.043	0.162	0.186	0.282	0.067	0.14	0.135	0.229	0.032	0.262	0.168	0.229	0.046	0.163	0.112	0.289	0.049	0.22	0.222	0.269	0.129	0.249	0.243	0.266	0.145	0.254	0.227	0.256	0.123	0.291	0.23	0.271	0.085	0.201	0.203	0.236	0.076	0.185	0.215	0.252	0.058	0.205
422	0.21	0.27	0.045	0.188	0.183	0.244	0.043	0.162	0.185	0.283	0.066	0.14	0.134	0.23	0.031	0.263	0.168	0.229	0.046	0.162	0.111	0.291	0.048	0.219	0.222	0.268	0.129	0.249	0.243	0.268	0.145	0.255	0.228	0.257	0.122	0.292	0.231	0.27	0.085	0.201	0.203	0.235	0.076	0.185	0.215	0.254	0.057	0.205
423	0.211	0.271	0.046	0.188	0.183	0.245	0.044	0.163	0.185	0.283	0.066	0.141	0.134	0.231	0.031	0.263	0.168	0.228	0.045	0.162	0.112	0.292	0.048	0.219	0.221	0.268	0.128	0.249	0.242	0.269	0.144	0.255	0.227	0.254	0.121	0.293	0.232	0.27	0.085	0.203	0.203	0.237	0.077	0.187	0.214	0.255	0.057	0.205
424	0.21	0.272	0.046	0.188	0.183	0.245	0.044	0.163	0.185	0.284	0.066	0.142	0.137	0.234	0.031	0.264	0.169	0.228	0.046	0.163	0.113	0.291	0.048	0.221	0.222	0.269	0.13	0.252	0.243	0.27	0.145	0.257	0.23	0.255	0.122	0.293	0.234	0.271	0.086	0.204	0.204	0.238	0.077	0.188	0.216	0.258	0.059	0.206
425	0.211	0.273	0.045	0.19	0.183	0.246	0.044	0.164	0.186	0.287	0.066	0.143	0.138	0.236	0.032	0.267	0.17	0.229	0.046	0.165	0.114	0.292	0.049	0.223	0.223	0.269	0.131	0.253	0.245	0.272	0.146	0.258	0.233	0.258	0.122	0.294	0.235	0.273	0.086	0.205	0.206	0.239	0.077	0.189	0.215	0.259	0.06	0.208
426	0.212	0.273	0.045	0.19	0.184	0.249	0.043	0.164	0.187	0.289	0.066	0.144	0.138	0.236	0.032	0.267	0.17	0.229	0.046	0.164	0.113	0.292	0.049	0.223	0.224	0.27	0.131	0.253	0.245	0.271	0.147	0.257	0.233	0.26	0.122	0.295	0.235	0.274	0.087	0.205	0.206	0.24	0.076	0.189	0.216	0.26	0.058	0.208
427	0.214	0.275	0.044	0.192	0.186	0.251	0.043	0.166	0.189	0.291	0.067	0.144	0.139	0.236	0.034	0.27	0.171	0.232	0.047	0.165	0.114	0.292	0.05	0.224	0.227	0.271	0.132	0.254	0.245	0.272	0.149	0.258	0.234	0.262	0.124	0.297	0.235	0.274	0.087	0.206	0.209	0.241	0.075	0.19	0.218	0.261	0.057	0.208
428	0.215	0.278	0.044	0.192	0.187	0.254	0.043	0.167	0.189	0.292	0.067	0.145	0.139	0.237	0.035	0.27	0.172	0.235	0.049	0.167	0.115	0.297	0.051	0.227	0.229	0.274	0.132	0.254	0.247	0.273	0.15	0.261	0.235	0.263	0.125	0.299	0.236	0.275	0.088	0.208	0.21	0.245	0.075	0.192	0.22	0.263	0.057	0.209
429	0.216	0.281	0.045	0.193	0.189	0.254	0.044	0.169	0.189	0.294	0.068	0.145	0.141	0.239	0.035	0.272	0.175	0.238	0.051	0.169	0.117	0.301	0.052	0.229	0.232	0.277	0.134	0.256	0.249	0.276	0.149	0.264	0.238	0.264	0.127	0.3	0.238	0.278	0.088	0.209	0.211	0.247	0.076	0.193	0.221	0.266	0.058	0.21
430	0.216	0.284	0.045	0.194	0.19	0.253	0.044	0.17	0.19	0.297	0.068	0.146	0.141	0.241	0.034	0.273	0.176	0.237	0.05	0.171	0.118	0.302	0.052	0.231	0.233	0.279	0.135	0.259	0.251	0.278	0.15	0.266	0.241	0.266	0.127	0.303	0.241	0.28	0.089	0.212	0.213	0.248	0.077	0.194	0.222	0.269	0.06	0.213
431	0.219	0.286	0.046	0.196	0.191	0.256	0.044	0.171	0.191	0.299	0.068	0.149	0.144	0.242	0.035	0.276	0.177	0.24	0.05	0.172	0.119	0.305	0.052	0.231	0.236	0.283	0.136	0.262	0.253	0.28	0.15	0.267	0.242	0.267	0.127	0.306	0.243	0.284	0.09	0.213	0.214	0.25	0.078	0.195	0.224	0.273	0.06	0.215
432	0.222	0.287	0.047	0.198	0.194	0.258	0.045	0.172	0.194	0.303	0.069	0.152	0.146	0.243	0.036	0.278	0.177	0.242	0.05	0.173	0.12	0.31	0.052	0.233	0.237	0.285	0.137	0.263	0.255	0.281	0.151	0.269	0.245	0.27	0.128	0.308	0.245	0.288	0.09	0.215	0.217	0.252	0.079	0.197	0.226	0.276	0.061	0.217
433	0.224	0.291	0.046	0.2	0.197	0.261	0.046	0.174	0.194	0.306	0.07	0.153	0.147	0.248	0.037	0.28	0.179	0.245	0.05	0.175	0.12	0.317	0.053	0.236	0.239	0.286	0.136	0.264	0.258	0.285	0.153	0.271	0.247	0.273	0.129	0.309	0.248	0.292	0.092	0.217	0.22	0.256	0.081	0.201	0.229	0.28	0.062	0.22
434	0.225	0.295	0.047	0.202	0.198	0.264	0.046	0.176	0.196	0.31	0.071	0.153	0.147	0.25	0.038	0.281	0.181	0.247	0.051	0.176	0.121	0.322	0.053	0.236	0.241	0.29	0.137	0.266	0.261	0.289	0.154	0.273	0.248	0.277	0.131	0.31	0.248	0.292	0.093	0.219	0.221	0.257	0.081	0.201	0.228	0.28	0.062	0.22
435	0.225	0.297	0.046	0.203	0.197	0.265	0.045	0.176	0.196	0.311	0.071	0.152	0.147	0.25	0.037	0.283	0.182	0.249	0.049	0.177	0.122	0.323	0.052	0.237	0.243	0.293	0.139	0.269	0.264	0.293	0.154	0.276	0.25	0.28	0.131	0.315	0.25	0.294	0.093	0.22	0.223	0.258	0.081	0.202	0.23	0.281	0.062	0.222
436	0.228	0.299	0.047	0.204	0.197	0.268	0.045	0.178	0.198	0.311	0.071	0.153	0.149	0.253	0.037	0.286	0.184	0.253	0.05	0.179	0.124	0.325	0.053	0.239	0.246	0.296	0.141	0.272	0.267	0.296	0.156	0.28	0.253	0.283	0.131	0.319	0.252	0.298	0.094	0.22	0.224	0.262	0.081	0.203	0.233	0.283	0.062	0.225
437	0.229	0.303	0.046	0.205	0.199	0.27	0.045	0.179	0.201	0.315	0.071	0.154	0.15	0.255	0.037	0.289	0.186	0.255	0.052	0.181	0.126	0.329	0.054	0.242	0.248	0.297	0.142	0.275	0.269	0.299	0.157	0.283	0.256	0.286	0.132	0.322	0.254	0.301	0.095	0.223	0.227	0.264	0.081	0.206	0.237	0.286	0.063	0.226
438	0.233	0.308	0.047	0.208	0.2	0.277	0.045	0.182	0.202	0.319	0.072	0.156	0.153	0.258	0.037	0.292	0.188	0.258	0.053	0.183	0.127	0.334	0.056	0.245	0.25	0.299	0.142	0.277	0.272	0.301	0.159	0.284	0.257	0.287	0.132	0.325	0.256	0.304	0.095	0.225	0.229	0.267	0.081	0.208	0.239	0.291	0.064	0.229
439	0.235	0.312	0.047	0.209	0.202	0.281	0.046	0.183	0.203	0.323	0.072	0.158	0.154	0.261	0.037	0.294	0.189	0.26	0.052	0.183	0.128	0.336	0.055	0.246	0.252	0.3	0.142	0.279	0.274	0.302	0.159	0.285	0.258	0.289	0.132	0.324	0.259	0.306	0.095	0.226	0.23	0.27	0.08	0.208	0.239	0.294	0.063	0.231
440	0.236	0.314	0.048	0.21	0.203	0.284	0.047	0.184	0.202	0.326	0.072	0.158	0.153	0.262	0.036	0.294	0.188	0.261	0.05	0.181	0.127	0.337	0.054	0.247	0.253	0.303	0.143	0.28	0.276	0.303	0.159	0.286	0.261	0.29	0.133	0.326	0.261	0.308	0.094	0.227	0.231	0.27	0.081	0.209	0.24	0.296	0.063	0.232
441	0.235	0.314	0.048	0.211	0.203	0.282	0.047	0.183	0.201	0.323	0.073	0.159	0.153	0.264	0.037	0.295	0.188	0.262	0.05	0.182	0.127	0.337	0.053	0.248	0.254	0.305	0.144	0.281	0.275	0.304	0.159	0.287	0.262	0.292	0.134	0.329	0.262	0.309	0.095	0.228	0.232	0.274	0.081	0.21	0.242	0.297	0.064	0.233
442	0.235	0.315	0.048	0.212	0.204	0.281	0.047	0.184	0.201	0.324	0.073	0.16	0.155	0.264	0.037	0.296	0.19	0.262	0.052	0.184	0.127	0.336	0.054	0.248	0.255	0.305	0.145	0.279	0.275	0.303	0.16	0.287	0.264	0.292	0.134	0.33	0.262	0.309	0.097	0.229	0.233	0.274	0.082	0.21	0.245	0.296	0.065	0.233
443	0.234	0.314	0.048	0.212	0.203	0.28	0.047	0.185	0.201	0.325	0.072	0.16	0.154	0.263	0.037	0.295	0.191	0.263	0.052	0.184	0.127	0.334	0.054	0.247	0.254	0.304	0.145	0.278	0.275	0.303	0.162	0.286	0.264	0.293	0.135	0.329	0.26	0.31	0.097	0.229	0.233	0.273	0.082	0.21	0.244	0.295	0.065	0.233
444	0.234	0.313	0.048	0.211	0.202	0.278	0.047	0.183	0.201	0.325	0.072	0.161	0.155	0.263	0.037	0.294	0.191	0.263	0.052	0.184	0.127	0.331	0.055	0.247	0.254	0.302	0.144	0.277	0.274	0.302	0.161	0.286	0.264	0.293	0.135	0.326	0.259	0.307	0.097	0.23	0.232	0.271	0.082	0.21	0.242	0.293	0.065	0.232
445	0.232	0.311	0.048	0.21	0.201	0.276	0.047	0.183	0.2	0.325	0.072	0.159	0.154	0.26	0.036	0.291	0.188	0.261	0.051	0.182	0.128	0.331	0.055	0.247	0.252	0.3	0.143	0.277	0.273	0.301	0.16	0.284	0.262	0.291	0.134	0.324	0.256	0.304	0.096	0.228	0.231	0.268	0.082	0.21	0.239	0.29	0.064	0.229
446	0.229	0.306	0.047	0.207	0.198	0.273	0.046	0.181	0.197	0.318	0.071	0.156	0.152	0.257	0.036	0.289	0.186	0.258	0.05	0.181	0.126	0.326	0.054	0.245	0.25	0.296	0.141	0.274	0.272	0.299	0.157	0.28	0.258	0.288	0.132	0.321	0.253	0.3	0.093	0.225	0.228	0.266	0.08	0.207	0.235	0.285	0.062	0.226
447	0.226	0.303	0.047	0.205	0.196	0.27	0.046	0.179	0.196	0.313	0.071	0.155	0.151	0.253	0.035	0.286	0.185	0.254	0.049	0.179	0.126	0.32	0.054	0.243	0.247	0.291	0.14	0.27	0.27	0.294	0.155	0.276	0.255	0.284	0.129	0.317	0.25	0.295	0.092	0.221	0.225	0.263	0.078	0.205	0.233	0.281	0.061	0.223
448	0.222	0.299	0.046	0.202	0.193	0.263	0.045	0.177	0.193	0.308	0.071	0.153	0.149	0.249	0.035	0.281	0.183	0.251	0.049	0.176	0.124	0.314	0.053	0.239	0.244	0.287	0.138	0.265	0.265	0.288	0.153	0.272	0.251	0.28	0.128	0.312	0.245	0.289	0.09	0.216	0.221	0.259	0.077	0.201	0.229	0.276	0.06	0.22
449	0.217	0.295	0.045	0.2	0.191	0.258	0.044	0.175	0.189	0.303	0.07	0.15	0.147	0.246	0.036	0.277	0.179	0.248	0.049	0.174	0.122	0.307	0.053	0.234	0.24	0.283	0.136	0.261	0.259	0.282	0.152	0.268	0.248	0.275	0.127	0.307	0.24	0.282	0.09	0.213	0.217	0.254	0.076	0.198	0.224	0.269	0.06	0.216
450	0.211	0.29	0.045	0.198	0.188	0.252	0.043	0.172	0.185	0.297	0.068	0.148	0.144	0.24	0.035	0.272	0.174	0.242	0.049	0.171	0.12	0.301	0.051	0.229	0.236	0.278	0.135	0.257	0.254	0.277	0.15	0.264	0.244	0.271	0.126	0.302	0.235	0.278	0.09	0.209	0.213	0.25	0.075	0.195	0.219	0.264	0.059	0.213
451	0.207	0.285	0.045	0.196	0.185	0.247	0.042	0.17	0.183	0.291	0.068	0.145	0.142	0.235	0.034	0.268	0.172	0.236	0.05	0.169	0.118	0.295	0.051	0.226	0.231	0.272	0.133	0.251	0.251	0.271	0.148	0.258	0.241	0.265	0.123	0.295	0.231	0.273	0.089	0.207	0.21	0.246	0.075	0.192	0.216	0.26	0.06	0.21
452	0.203	0.277	0.044	0.192	0.18	0.242	0.042	0.166	0.179	0.283	0.066	0.143	0.14	0.229	0.034	0.262	0.171	0.23	0.048	0.167	0.117	0.288	0.051	0.221	0.227	0.266	0.131	0.247	0.247	0.266	0.146	0.255	0.238	0.26	0.12	0.289	0.227	0.267	0.09	0.203	0.208	0.243	0.075	0.191	0.212	0.255	0.06	0.207
453	0.201	0.272	0.043	0.188	0.175	0.238	0.042	0.162	0.175	0.278	0.064	0.141	0.14	0.225	0.035	0.258	0.169	0.225	0.047	0.166	0.116	0.283	0.051	0.216	0.222	0.261	0.129	0.242	0.243	0.261	0.143	0.25	0.233	0.254	0.119	0.283	0.222	0.258	0.088	0.199	0.203	0.238	0.074	0.188	0.208	0.248	0.059	0.202
454	0.197	0.267	0.042	0.185	0.173	0.232	0.043	0.161	0.172	0.273	0.063	0.139	0.137	0.221	0.035	0.252	0.165	0.221	0.046	0.163	0.115	0.278	0.049	0.212	0.218	0.255	0.126	0.238	0.238	0.255	0.14	0.244	0.227	0.249	0.118	0.277	0.216	0.252	0.085	0.193	0.199	0.233	0.074	0.184	0.203	0.242	0.057	0.197
455	0.193	0.263	0.041	0.183	0.171	0.225	0.042	0.158	0.17	0.268	0.064	0.138	0.135	0.216	0.035	0.247	0.161	0.218	0.046	0.16	0.112	0.271	0.048	0.208	0.214	0.249	0.123	0.234	0.233	0.249	0.137	0.239	0.222	0.245	0.116	0.272	0.21	0.246	0.083	0.189	0.193	0.228	0.072	0.18	0.198	0.236	0.055	0.194
456	0.189	0.26	0.041	0.181	0.169	0.22	0.041	0.156	0.168	0.263	0.064	0.136	0.132	0.211	0.034	0.244	0.158	0.215	0.045	0.157	0.111	0.265	0.047	0.206	0.213	0.243	0.122	0.23	0.23	0.242	0.135	0.235	0.219	0.242	0.115	0.268	0.207	0.243	0.082	0.187	0.19	0.224	0.071	0.178	0.194	0.233	0.054	0.191
457	0.186	0.256	0.041	0.18	0.166	0.216	0.04	0.154	0.165	0.259	0.062	0.134	0.129	0.207	0.032	0.239	0.155	0.212	0.044	0.154	0.109	0.261	0.046	0.203	0.21	0.239	0.121	0.227	0.227	0.239	0.134	0.233	0.218	0.238	0.114	0.263	0.204	0.24	0.081	0.184	0.188	0.222	0.07	0.177	0.191	0.229	0.054	0.189
458	0.185	0.253	0.041	0.177	0.164	0.214	0.04	0.153	0.163	0.259	0.061	0.133	0.129	0.206	0.032	0.238	0.153	0.21	0.044	0.154	0.108	0.259	0.046	0.202	0.206	0.238	0.121	0.225	0.225	0.239	0.133	0.23	0.218	0.234	0.114	0.262	0.202	0.236	0.08	0.181	0.185	0.219	0.068	0.173	0.188	0.225	0.053	0.186
459	0.183	0.25	0.041	0.175	0.161	0.212	0.041	0.152	0.162	0.256	0.061	0.132	0.128	0.205	0.031	0.234	0.151	0.207	0.043	0.152	0.106	0.257	0.045	0.199	0.204	0.235	0.118	0.223	0.223	0.237	0.131	0.227	0.215	0.231	0.112	0.258	0.198	0.231	0.077	0.177	0.182	0.215	0.068	0.17	0.186	0.221	0.053	0.182
460	0.178	0.246	0.04	0.172	0.158	0.208	0.041	0.149	0.158	0.251	0.06	0.13	0.126	0.201	0.031	0.23	0.148	0.203	0.041	0.15	0.104	0.252	0.044	0.196	0.202	0.232	0.115	0.219	0.218	0.233	0.128	0.225	0.211	0.227	0.109	0.255	0.195	0.227	0.076	0.174	0.178	0.211	0.067	0.167	0.183	0.218	0.052	0.18
461	0.174	0.242	0.038	0.17	0.155	0.204	0.039	0.146	0.155	0.246	0.059	0.128	0.123	0.197	0.031	0.226	0.145	0.198	0.04	0.146	0.104	0.246	0.043	0.193	0.2	0.229	0.114	0.217	0.216	0.227	0.126	0.221	0.209	0.225	0.106	0.253	0.191	0.224	0.076	0.174	0.175	0.208	0.067	0.166	0.181	0.215	0.052	0.178
462	0.172	0.239	0.037	0.169	0.153	0.201	0.037	0.144	0.152	0.243	0.057	0.126	0.122	0.195	0.031	0.223	0.144	0.194	0.041	0.147	0.105	0.244	0.043	0.191	0.197	0.226	0.113	0.215	0.214	0.224	0.126	0.217	0.207	0.222	0.106	0.251	0.189	0.222	0.076	0.172	0.175	0.207	0.066	0.165	0.178	0.212	0.051	0.178
463	0.172	0.238	0.037	0.169	0.153	0.2	0.036	0.142	0.151	0.242	0.056	0.124	0.123	0.194	0.032	0.223	0.144	0.193	0.043	0.148	0.105	0.244	0.044	0.19	0.194	0.224	0.113	0.214	0.213	0.222	0.125	0.214	0.206	0.219	0.106	0.25	0.188	0.221	0.077	0.172	0.173	0.208	0.066	0.164	0.178	0.209	0.052	0.176
464	0.17	0.236	0.038	0.167	0.151	0.199	0.037	0.141	0.15	0.239	0.055	0.124	0.121	0.193	0.032	0.222	0.144	0.191	0.042	0.147	0.104	0.241	0.044	0.187	0.191	0.221	0.11	0.211	0.211	0.219	0.124	0.213	0.202	0.217	0.105	0.247	0.187	0.218	0.076	0.17	0.172	0.205	0.065	0.164	0.177	0.207	0.052	0.175
465	0.169	0.236	0.038	0.167	0.151	0.197	0.037	0.14	0.149	0.238	0.055	0.124	0.12	0.191	0.031	0.219	0.143	0.19	0.041	0.145	0.102	0.238	0.044	0.185	0.19	0.218	0.11	0.21	0.208	0.217	0.123	0.214	0.2	0.214	0.103	0.243	0.184	0.217	0.075	0.169	0.171	0.203	0.064	0.162	0.175	0.207	0.051	0.174
466	0.167	0.234	0.038	0.166	0.15	0.194	0.037	0.141	0.148	0.236	0.056	0.124	0.12	0.189	0.031	0.217	0.141	0.191	0.041	0.143	0.101	0.235	0.043	0.184	0.189	0.216	0.109	0.209	0.205	0.216	0.122	0.213	0.2	0.212	0.102	0.241	0.183	0.215	0.074	0.167	0.17	0.202	0.064	0.161	0.173	0.204	0.05	0.173
467	0.165	0.23	0.038	0.165	0.148	0.19	0.036	0.14	0.146	0.231	0.055	0.123	0.119	0.187	0.03	0.214	0.14	0.19	0.04	0.142	0.099	0.231	0.043	0.183	0.188	0.213	0.108	0.206	0.202	0.215	0.12	0.209	0.197	0.212	0.1	0.239	0.18	0.212	0.073	0.164	0.168	0.2	0.063	0.159	0.169	0.202	0.049	0.17
468	0.164	0.226	0.037	0.162	0.145	0.189	0.036	0.138	0.145	0.229	0.055	0.121	0.118	0.186	0.031	0.214	0.138	0.188	0.04	0.14	0.099	0.229	0.043	0.183	0.185	0.211	0.106	0.202	0.199	0.211	0.118	0.205	0.195	0.21	0.099	0.237	0.177	0.21	0.071	0.161	0.167	0.197	0.063	0.157	0.168	0.199	0.05	0.167
469	0.161	0.224	0.036	0.16	0.143	0.187	0.036	0.136	0.144	0.225	0.054	0.12	0.116	0.183	0.03	0.211	0.137	0.184	0.04	0.139	0.098	0.227	0.042	0.179	0.182	0.209	0.105	0.198	0.198	0.208	0.117	0.203	0.192	0.208	0.098	0.233	0.176	0.208	0.071	0.16	0.164	0.193	0.061	0.156	0.165	0.196	0.049	0.166
470	0.159	0.222	0.036	0.159	0.143	0.186	0.036	0.135	0.141	0.224	0.054	0.118	0.115	0.182	0.029	0.208	0.136	0.181	0.04	0.137	0.097	0.228	0.041	0.177	0.182	0.208	0.105	0.197	0.196	0.207	0.117	0.202	0.191	0.205	0.098	0.23	0.175	0.206	0.07	0.159	0.162	0.191	0.061	0.154	0.163	0.194	0.049	0.164
471	0.157	0.22	0.035	0.158	0.141	0.183	0.035	0.133	0.14	0.223	0.053	0.116	0.114	0.18	0.029	0.206	0.134	0.18	0.039	0.136	0.096	0.226	0.04	0.174	0.18	0.207	0.104	0.196	0.194	0.206	0.114	0.2	0.19	0.202	0.097	0.228	0.174	0.204	0.07	0.158	0.161	0.191	0.062	0.153	0.163	0.192	0.048	0.162
472	0.157	0.22	0.035	0.157	0.141	0.182	0.034	0.134	0.14	0.223	0.052	0.117	0.114	0.178	0.029	0.206	0.133	0.18	0.039	0.137	0.096	0.223	0.04	0.175	0.179	0.206	0.104	0.195	0.193	0.204	0.114	0.198	0.189	0.201	0.096	0.227	0.172	0.202	0.069	0.156	0.161	0.191	0.061	0.153	0.162	0.191	0.048	0.161
473	0.156	0.219	0.034	0.155	0.14	0.18	0.034	0.133	0.14	0.222	0.052	0.116	0.112	0.176	0.029	0.204	0.131	0.179	0.038	0.135	0.096	0.221	0.04	0.174	0.177	0.204	0.102	0.194	0.191	0.201	0.113	0.196	0.188	0.199	0.096	0.225	0.17	0.201	0.069	0.155	0.161	0.19	0.06	0.152	0.162	0.19	0.048	0.159
474	0.154	0.219	0.034	0.154	0.14	0.177	0.034	0.132	0.138	0.217	0.051	0.115	0.111	0.174	0.028	0.2	0.13	0.176	0.037	0.133	0.094	0.219	0.039	0.172	0.176	0.201	0.101	0.192	0.191	0.199	0.113	0.196	0.187	0.197	0.096	0.224	0.167	0.198	0.068	0.153	0.158	0.186	0.058	0.15	0.159	0.188	0.046	0.158
475	0.153	0.216	0.035	0.153	0.139	0.176	0.035	0.131	0.136	0.216	0.05	0.114	0.111	0.173	0.029	0.198	0.129	0.174	0.038	0.132	0.093	0.217	0.04	0.17	0.176	0.199	0.101	0.192	0.19	0.199	0.112	0.194	0.184	0.196	0.095	0.223	0.166	0.195	0.067	0.151	0.156	0.184	0.058	0.148	0.156	0.187	0.045	0.157
476	0.152	0.215	0.035	0.152	0.137	0.176	0.035	0.13	0.135	0.215	0.051	0.113	0.111	0.171	0.029	0.2	0.13	0.174	0.038	0.131	0.093	0.215	0.04	0.169	0.174	0.197	0.099	0.19	0.19	0.199	0.109	0.192	0.182	0.195	0.094	0.223	0.164	0.194	0.067	0.15	0.155	0.182	0.058	0.146	0.155	0.187	0.044	0.157
477	0.151	0.213	0.034	0.152	0.136	0.177	0.034	0.131	0.135	0.216	0.051	0.113	0.111	0.171	0.029	0.201	0.13	0.173	0.04	0.132	0.094	0.215	0.04	0.169	0.173	0.194	0.099	0.189	0.187	0.197	0.108	0.19	0.181	0.194	0.092	0.22	0.163	0.193	0.066	0.149	0.154	0.181	0.058	0.146	0.155	0.186	0.044	0.157
478	0.15	0.21	0.032	0.149	0.133	0.173	0.032	0.129	0.133	0.214	0.049	0.111	0.109	0.171	0.028	0.199	0.127	0.169	0.039	0.131	0.094	0.213	0.039	0.168	0.172	0.194	0.099	0.187	0.186	0.196	0.109	0.19	0.183	0.193	0.091	0.219	0.162	0.192	0.066	0.148	0.154	0.18	0.057	0.145	0.155	0.184	0.043	0.155
479	0.149	0.21	0.031	0.149	0.133	0.171	0.031	0.127	0.132	0.212	0.049	0.111	0.107	0.169	0.027	0.196	0.127	0.166	0.037	0.13	0.092	0.212	0.038	0.166	0.172	0.195	0.099	0.186	0.186	0.195	0.109	0.191	0.182	0.193	0.091	0.219	0.16	0.19	0.065	0.146	0.151	0.179	0.055	0.144	0.153	0.181	0.042	0.153
480	0.147	0.21	0.033	0.149	0.132	0.171	0.034	0.126	0.132	0.212	0.049	0.11	0.106	0.168	0.027	0.194	0.126	0.167	0.035	0.127	0.091	0.211	0.037	0.166	0.171	0.195	0.098	0.186	0.187	0.193	0.109	0.19	0.182	0.192	0.091	0.218	0.16	0.189	0.064	0.145	0.149	0.178	0.055	0.143	0.151	0.179	0.042	0.152
481	0.146	0.209	0.034	0.149	0.133	0.172	0.035	0.125	0.132	0.211	0.05	0.11	0.106	0.166	0.027	0.194	0.125	0.167	0.035	0.126	0.09	0.212	0.036	0.165	0.17	0.194	0.096	0.184	0.187	0.191	0.106	0.189	0.181	0.19	0.09	0.215	0.16	0.189	0.064	0.145	0.149	0.178	0.057	0.142	0.151	0.178	0.044	0.152
482	0.146	0.209	0.034	0.148	0.132	0.172	0.034	0.126	0.132	0.211	0.049	0.109	0.105	0.166	0.027	0.194	0.124	0.168	0.035	0.126	0.089	0.212	0.036	0.164	0.169	0.193	0.095	0.183	0.186	0.191	0.105	0.188	0.181	0.189	0.089	0.215	0.16	0.189	0.064	0.145	0.148	0.177	0.057	0.142	0.149	0.178	0.044	0.151
483	0.144	0.206	0.034	0.146	0.129	0.168	0.033	0.123	0.129	0.208	0.049	0.106	0.103	0.165	0.026	0.191	0.122	0.166	0.034	0.124	0.087	0.209	0.036	0.161	0.167	0.19	0.093	0.181	0.182	0.189	0.103	0.185	0.179	0.187	0.088	0.212	0.155	0.184	0.062	0.142	0.146	0.174	0.056	0.139	0.145	0.174	0.044	0.147
484	0.139	0.201	0.032	0.141	0.125	0.162	0.031	0.119	0.124	0.202	0.047	0.103	0.1	0.161	0.025	0.185	0.118	0.161	0.032	0.122	0.085	0.203	0.034	0.156	0.163	0.185	0.092	0.177	0.178	0.184	0.102	0.179	0.175	0.184	0.085	0.208	0.15	0.179	0.06	0.138	0.142	0.169	0.053	0.136	0.141	0.17	0.041	0.143
485	0.134	0.197	0.031	0.137	0.122	0.157	0.031	0.117	0.12	0.198	0.045	0.101	0.099	0.158	0.025	0.182	0.117	0.159	0.032	0.121	0.084	0.2	0.034	0.155	0.161	0.182	0.09	0.175	0.175	0.181	0.1	0.177	0.171	0.18	0.083	0.205	0.149	0.178	0.06	0.136	0.14	0.168	0.052	0.134	0.14	0.168	0.04	0.141
486	0.134	0.196	0.029	0.137	0.122	0.156	0.029	0.116	0.12	0.197	0.043	0.101	0.1	0.159	0.025	0.183	0.117	0.159	0.033	0.122	0.085	0.201	0.034	0.155	0.161	0.182	0.091	0.175	0.174	0.181	0.1	0.177	0.172	0.18	0.085	0.205	0.151	0.18	0.06	0.136	0.141	0.168	0.051	0.135	0.141	0.17	0.038	0.141
487	0.136	0.198	0.029	0.138	0.123	0.158	0.028	0.118	0.121	0.199	0.043	0.103	0.101	0.16	0.025	0.184	0.118	0.16	0.033	0.122	0.085	0.202	0.034	0.155	0.162	0.183	0.091	0.174	0.175	0.182	0.1	0.178	0.173	0.181	0.085	0.206	0.151	0.18	0.059	0.136	0.14	0.168	0.05	0.134	0.141	0.17	0.037	0.141
488	0.136	0.197	0.029	0.139	0.123	0.16	0.028	0.118	0.121	0.199	0.044	0.103	0.101	0.158	0.024	0.182	0.116	0.158	0.033	0.122	0.085	0.199	0.033	0.154	0.161	0.182	0.089	0.173	0.173	0.181	0.099	0.176	0.172	0.181	0.085	0.205	0.148	0.178	0.058	0.135	0.139	0.167	0.05	0.133	0.14	0.167	0.037	0.14
489	0.134	0.196	0.029	0.139	0.122	0.159	0.029	0.117	0.12	0.196	0.045	0.102	0.099	0.157	0.025	0.181	0.115	0.156	0.034	0.121	0.084	0.198	0.035	0.153	0.16	0.18	0.088	0.173	0.171	0.178	0.099	0.173	0.17	0.179	0.084	0.202	0.148	0.176	0.06	0.135	0.139	0.166	0.051	0.133	0.14	0.167	0.039	0.14
490	0.134	0.196	0.029	0.139	0.123	0.159	0.03	0.117	0.121	0.197	0.046	0.103	0.099	0.158	0.026	0.182	0.117	0.156	0.035	0.122	0.085	0.199	0.037	0.155	0.162	0.181	0.089	0.174	0.172	0.179	0.1	0.175	0.17	0.179	0.084	0.202	0.15	0.176	0.061	0.136	0.14	0.167	0.052	0.136	0.141	0.168	0.041	0.141
491	0.134	0.196	0.028	0.138	0.123	0.158	0.029	0.116	0.122	0.197	0.045	0.103	0.099	0.158	0.026	0.182	0.116	0.157	0.035	0.121	0.085	0.199	0.036	0.155	0.161	0.181	0.09	0.173	0.173	0.179	0.1	0.175	0.17	0.179	0.084	0.202	0.149	0.175	0.059	0.135	0.139	0.167	0.051	0.134	0.14	0.166	0.039	0.139
492	0.132	0.193	0.028	0.135	0.12	0.156	0.029	0.115	0.119	0.194	0.044	0.1	0.098	0.155	0.025	0.177	0.113	0.154	0.033	0.118	0.083	0.195	0.034	0.152	0.158	0.178	0.089	0.171	0.17	0.178	0.099	0.174	0.168	0.177	0.083	0.201	0.147	0.174	0.059	0.132	0.137	0.165	0.05	0.133	0.139	0.164	0.039	0.138
493	0.13	0.19	0.029	0.134	0.119	0.154	0.03	0.114	0.117	0.191	0.044	0.099	0.097	0.152	0.025	0.175	0.111	0.151	0.031	0.116	0.081	0.193	0.033	0.151	0.156	0.175	0.088	0.169	0.169	0.176	0.097	0.171	0.166	0.174	0.081	0.198	0.144	0.171	0.059	0.131	0.136	0.163	0.051	0.131	0.136	0.164	0.039	0.137
494	0.129	0.189	0.03	0.134	0.118	0.152	0.03	0.114	0.115	0.19	0.045	0.098	0.097	0.152	0.025	0.175	0.112	0.15	0.032	0.116	0.082	0.193	0.033	0.15	0.157	0.174	0.087	0.169	0.168	0.174	0.095	0.17	0.164	0.173	0.081	0.197	0.144	0.171	0.059	0.131	0.135	0.162	0.052	0.131	0.137	0.164	0.041	0.137
495	0.13	0.191	0.03	0.135	0.118	0.151	0.03	0.114	0.116	0.191	0.044	0.099	0.098	0.155	0.025	0.178	0.114	0.152	0.033	0.118	0.084	0.194	0.033	0.15	0.157	0.177	0.088	0.171	0.169	0.176	0.096	0.171	0.165	0.174	0.081	0.199	0.145	0.172	0.058	0.132	0.136	0.162	0.051	0.132	0.137	0.164	0.041	0.138
496	0.131	0.192	0.028	0.135	0.118	0.152	0.029	0.114	0.117	0.193	0.043	0.1	0.099	0.155	0.025	0.177	0.114	0.152	0.033	0.118	0.085	0.193	0.033	0.149	0.155	0.177	0.089	0.17	0.168	0.176	0.098	0.172	0.166	0.174	0.082	0.199	0.144	0.17	0.057	0.132	0.135	0.161	0.05	0.131	0.136	0.162	0.04	0.136
497	0.13	0.191	0.029	0.135	0.118	0.153	0.03	0.114	0.118	0.191	0.044	0.101	0.099	0.153	0.025	0.176	0.113	0.152	0.033	0.118	0.084	0.192	0.033	0.149	0.154	0.176	0.089	0.168	0.166	0.175	0.099	0.171	0.165	0.174	0.083	0.198	0.143	0.17	0.058	0.131	0.135	0.161	0.05	0.131	0.135	0.161	0.039	0.135
498	0.13	0.19	0.029	0.134	0.117	0.153	0.03	0.114	0.117	0.189	0.044	0.1	0.098	0.152	0.026	0.175	0.113	0.15	0.032	0.117	0.083	0.19	0.034	0.148	0.154	0.173	0.088	0.165	0.165	0.173	0.097	0.17	0.163	0.173	0.082	0.196	0.141	0.169	0.058	0.131	0.135	0.16	0.049	0.13	0.133	0.16	0.038	0.135
499	0.129	0.188	0.029	0.134	0.116	0.151	0.031	0.114	0.116	0.187	0.044	0.099	0.097	0.151	0.027	0.173	0.113	0.149	0.032	0.115	0.083	0.189	0.035	0.148	0.153	0.171	0.087	0.164	0.163	0.171	0.095	0.167	0.16	0.171	0.081	0.195	0.14	0.167	0.057	0.129	0.132	0.158	0.048	0.129	0.131	0.159	0.037	0.134
500	0.127	0.187	0.029	0.133	0.116	0.147	0.03	0.112	0.114	0.186	0.043	0.098	0.095	0.149	0.026	0.17	0.111	0.146	0.031	0.114	0.082	0.187	0.034	0.146	0.15	0.17	0.086	0.163	0.163	0.17	0.094	0.166	0.16	0.169	0.08	0.193	0.14	0.166	0.058	0.129	0.132	0.157	0.049	0.129	0.132	0.159	0.039	0.135
501	0.126	0.185	0.029	0.133	0.117	0.146	0.03	0.112	0.114	0.185	0.044	0.098	0.094	0.147	0.025	0.168	0.11	0.144	0.031	0.114	0.082	0.184	0.034	0.144	0.15	0.168	0.085	0.162	0.161	0.168	0.094	0.165	0.16	0.167	0.08	0.192	0.14	0.164	0.057	0.129	0.131	0.157	0.05	0.128	0.133	0.158	0.04	0.134
502	0.126	0.184	0.029	0.132	0.116	0.145	0.03	0.112	0.114	0.182	0.044	0.099	0.092	0.146	0.024	0.167	0.109	0.143	0.031	0.113	0.08	0.182	0.033	0.144	0.151	0.168	0.086	0.162	0.162	0.168	0.095	0.165	0.159	0.166	0.081	0.192	0.14	0.164	0.057	0.129	0.131	0.155	0.05	0.128	0.132	0.157	0.04	0.134
503	0.125	0.182	0.029	0.131	0.114	0.144	0.03	0.11	0.113	0.18	0.045	0.097	0.09	0.144	0.022	0.164	0.107	0.141	0.03	0.11	0.078	0.179	0.031	0.141	0.15	0.165	0.087	0.159	0.16	0.165	0.094	0.164	0.158	0.165	0.081	0.19	0.136	0.161	0.057	0.127	0.13	0.154	0.048	0.126	0.129	0.153	0.039	0.131
504	0.122	0.18	0.029	0.128	0.111	0.142	0.031	0.108	0.111	0.177	0.044	0.097	0.089	0.142	0.022	0.163	0.105	0.139	0.03	0.108	0.078	0.178	0.03	0.139	0.148	0.163	0.085	0.159	0.159	0.163	0.094	0.162	0.156	0.164	0.08	0.186	0.133	0.159	0.056	0.123	0.127	0.152	0.047	0.123	0.126	0.15	0.036	0.128
505	0.12	0.177	0.029	0.125	0.11	0.14	0.03	0.107	0.108	0.174	0.041	0.094	0.088	0.14	0.022	0.162	0.103	0.137	0.031	0.107	0.078	0.177	0.03	0.138	0.146	0.162	0.084	0.159	0.157	0.162	0.093	0.159	0.153	0.162	0.079	0.184	0.131	0.156	0.055	0.122	0.125	0.15	0.046	0.121	0.126	0.149	0.036	0.127
506	0.121	0.175	0.027	0.125	0.109	0.139	0.029	0.106	0.106	0.172	0.039	0.093	0.089	0.14	0.024	0.162	0.103	0.136	0.032	0.107	0.078	0.174	0.031	0.139	0.145	0.161	0.084	0.159	0.157	0.161	0.093	0.159	0.152	0.161	0.079	0.184	0.13	0.154	0.054	0.121	0.123	0.148	0.046	0.12	0.125	0.146	0.036	0.126
507	0.12	0.173	0.027	0.124	0.108	0.139	0.029	0.107	0.106	0.17	0.04	0.092	0.088	0.138	0.025	0.159	0.104	0.136	0.031	0.108	0.077	0.171	0.031	0.137	0.143	0.159	0.083	0.157	0.155	0.159	0.091	0.159	0.151	0.159	0.078	0.182	0.128	0.152	0.053	0.119	0.122	0.147	0.046	0.118	0.123	0.143	0.037	0.126
508	0.118	0.172	0.027	0.124	0.106	0.136	0.028	0.104	0.106	0.168	0.041	0.091	0.088	0.134	0.025	0.158	0.102	0.135	0.031	0.107	0.076	0.168	0.031	0.134	0.139	0.154	0.081	0.153	0.151	0.155	0.088	0.156	0.148	0.156	0.076	0.18	0.126	0.149	0.052	0.117	0.121	0.146	0.045	0.116	0.12	0.141	0.036	0.125
509	0.114	0.167	0.028	0.122	0.105	0.132	0.028	0.102	0.106	0.167	0.042	0.09	0.086	0.131	0.023	0.155	0.099	0.133	0.028	0.105	0.074	0.165	0.03	0.132	0.134	0.151	0.078	0.15	0.147	0.152	0.086	0.151	0.145	0.153	0.075	0.176	0.124	0.147	0.051	0.116	0.12	0.144	0.045	0.114	0.118	0.138	0.035	0.123
510	0.113	0.164	0.026	0.119	0.104	0.13	0.027	0.099	0.103	0.164	0.04	0.088	0.085	0.129	0.022	0.153	0.097	0.129	0.027	0.102	0.073	0.163	0.029	0.131	0.132	0.151	0.077	0.147	0.144	0.15	0.085	0.148	0.144	0.151	0.074	0.174	0.124	0.147	0.052	0.116	0.119	0.141	0.045	0.115	0.117	0.139	0.035	0.121
511	0.113	0.162	0.025	0.118	0.103	0.128	0.026	0.097	0.101	0.161	0.039	0.087	0.083	0.128	0.021	0.151	0.096	0.127	0.027	0.101	0.072	0.16	0.028	0.128	0.134	0.153	0.078	0.148	0.145	0.15	0.087	0.148	0.144	0.15	0.075	0.172	0.123	0.145	0.052	0.114	0.117	0.14	0.044	0.115	0.115	0.137	0.035	0.12
512	0.111	0.161	0.025	0.117	0.101	0.127	0.026	0.097	0.099	0.16	0.039	0.086	0.083	0.126	0.021	0.149	0.096	0.126	0.026	0.1	0.071	0.158	0.028	0.126	0.134	0.15	0.078	0.147	0.143	0.149	0.086	0.147	0.144	0.149	0.074	0.171	0.122	0.142	0.052	0.112	0.116	0.139	0.043	0.113	0.113	0.135	0.034	0.119
513	0.108	0.159	0.025	0.116	0.099	0.126	0.025	0.097	0.098	0.157	0.038	0.086	0.082	0.125	0.021	0.147	0.095	0.126	0.026	0.099	0.071	0.156	0.027	0.125	0.133	0.147	0.077	0.146	0.14	0.146	0.085	0.144	0.142	0.147	0.072	0.169	0.119	0.139	0.05	0.11	0.113	0.136	0.042	0.111	0.112	0.134	0.032	0.116
514	0.107	0.157	0.025	0.114	0.098	0.123	0.025	0.096	0.097	0.154	0.037	0.086	0.081	0.125	0.021	0.144	0.094	0.124	0.026	0.098	0.07	0.156	0.027	0.125	0.13	0.143	0.074	0.142	0.136	0.144	0.082	0.142	0.137	0.145	0.07	0.166	0.117	0.139	0.049	0.109	0.111	0.133	0.042	0.109	0.11	0.132	0.031	0.114
515	0.105	0.156	0.024	0.112	0.098	0.121	0.026	0.094	0.096	0.152	0.036	0.084	0.079	0.123	0.021	0.142	0.093	0.119	0.025	0.096	0.067	0.153	0.026	0.122	0.127	0.141	0.073	0.14	0.134	0.141	0.081	0.14	0.134	0.143	0.069	0.164	0.116	0.139	0.049	0.107	0.112	0.132	0.042	0.109	0.109	0.13	0.032	0.113
516	0.105	0.155	0.024	0.112	0.097	0.12	0.025	0.094	0.096	0.15	0.037	0.084	0.077	0.122	0.021	0.14	0.092	0.116	0.026	0.095	0.067	0.15	0.026	0.121	0.126	0.141	0.073	0.137	0.133	0.139	0.08	0.139	0.133	0.141	0.069	0.163	0.115	0.137	0.049	0.107	0.111	0.13	0.043	0.108	0.108	0.128	0.032	0.114
517	0.103	0.152	0.024	0.111	0.097	0.119	0.024	0.093	0.095	0.149	0.036	0.082	0.077	0.12	0.02	0.139	0.091	0.115	0.026	0.093	0.068	0.147	0.027	0.12	0.122	0.138	0.073	0.136	0.132	0.136	0.078	0.137	0.133	0.139	0.067	0.16	0.115	0.133	0.047	0.105	0.109	0.128	0.041	0.106	0.107	0.126	0.032	0.111
518	0.1	0.147	0.023	0.108	0.095	0.115	0.024	0.091	0.092	0.146	0.034	0.08	0.077	0.118	0.021	0.137	0.09	0.115	0.026	0.092	0.067	0.144	0.027	0.119	0.12	0.135	0.072	0.133	0.13	0.133	0.077	0.134	0.131	0.136	0.066	0.156	0.111	0.129	0.045	0.103	0.105	0.126	0.04	0.104	0.104	0.122	0.03	0.107
519	0.097	0.143	0.022	0.105	0.092	0.112	0.023	0.089	0.09	0.142	0.033	0.078	0.076	0.116	0.02	0.136	0.088	0.112	0.024	0.092	0.066	0.14	0.027	0.117	0.119	0.131	0.07	0.131	0.128	0.131	0.075	0.13	0.128	0.132	0.065	0.153	0.108	0.127	0.044	0.101	0.103	0.124	0.039	0.102	0.102	0.118	0.029	0.106
520	0.096	0.142	0.021	0.103	0.091	0.11	0.023	0.087	0.089	0.141	0.033	0.077	0.075	0.114	0.02	0.135	0.086	0.11	0.024	0.091	0.065	0.137	0.026	0.115	0.117	0.13	0.068	0.129	0.126	0.13	0.074	0.129	0.126	0.131	0.063	0.151	0.107	0.124	0.044	0.099	0.102	0.123	0.038	0.1	0.1	0.115	0.028	0.104
521	0.096	0.141	0.021	0.104	0.09	0.108	0.023	0.087	0.09	0.14	0.033	0.077	0.074	0.114	0.02	0.133	0.084	0.11	0.025	0.09	0.064	0.137	0.025	0.114	0.114	0.13	0.067	0.128	0.125	0.129	0.074	0.127	0.124	0.13	0.063	0.149	0.106	0.123	0.044	0.098	0.1	0.121	0.038	0.099	0.098	0.114	0.029	0.104
522	0.096	0.139	0.022	0.103	0.09	0.108	0.022	0.086	0.09	0.137	0.033	0.076	0.074	0.113	0.02	0.131	0.084	0.109	0.025	0.089	0.064	0.137	0.025	0.111	0.113	0.13	0.067	0.127	0.124	0.128	0.075	0.125	0.123	0.129	0.063	0.147	0.105	0.121	0.044	0.097	0.1	0.119	0.038	0.098	0.098	0.113	0.028	0.102
523	0.095	0.135	0.022	0.102	0.087	0.104	0.022	0.084	0.088	0.135	0.032	0.074	0.073	0.111	0.02	0.128	0.083	0.107	0.024	0.087	0.063	0.134	0.025	0.109	0.113	0.128	0.067	0.126	0.122	0.125	0.074	0.124	0.12	0.128	0.063	0.145	0.103	0.118	0.044	0.095	0.099	0.117	0.038	0.097	0.096	0.112	0.028	0.1
524	0.092	0.133	0.021	0.099	0.085	0.102	0.022	0.082	0.086	0.132	0.031	0.072	0.071	0.109	0.019	0.127	0.082	0.104	0.024	0.085	0.062	0.131	0.025	0.108	0.112	0.125	0.067	0.123	0.121	0.122	0.073	0.124	0.119	0.126	0.063	0.145	0.1	0.115	0.043	0.093	0.098	0.116	0.037	0.095	0.095	0.109	0.027	0.099
525	0.09	0.132	0.022	0.096	0.083	0.099	0.022	0.08	0.084	0.13	0.031	0.071	0.069	0.107	0.018	0.125	0.081	0.102	0.023	0.085	0.062	0.128	0.024	0.107	0.11	0.122	0.065	0.12	0.119	0.121	0.072	0.122	0.118	0.125	0.062	0.143	0.097	0.114	0.041	0.091	0.095	0.113	0.036	0.093	0.092	0.106	0.026	0.096
526	0.088	0.129	0.022	0.095	0.083	0.097	0.023	0.079	0.083	0.127	0.031	0.071	0.067	0.105	0.018	0.123	0.079	0.099	0.023	0.084	0.06	0.127	0.023	0.105	0.107	0.119	0.064	0.118	0.116	0.119	0.069	0.119	0.115	0.121	0.061	0.139	0.095	0.111	0.04	0.089	0.092	0.111	0.036	0.091	0.09	0.103	0.026	0.095
527	0.087	0.127	0.021	0.093	0.082	0.096	0.022	0.079	0.081	0.123	0.031	0.07	0.066	0.102	0.018	0.119	0.077	0.096	0.022	0.083	0.058	0.124	0.022	0.102	0.104	0.118	0.062	0.116	0.112	0.117	0.068	0.115	0.113	0.117	0.059	0.137	0.093	0.108	0.04	0.087	0.091	0.107	0.036	0.089	0.09	0.101	0.026	0.093
528	0.084	0.122	0.019	0.09	0.079	0.092	0.02	0.077	0.078	0.118	0.03	0.068	0.064	0.099	0.018	0.115	0.074	0.091	0.021	0.08	0.055	0.119	0.021	0.099	0.099	0.112	0.06	0.112	0.108	0.112	0.065	0.11	0.108	0.112	0.057	0.132	0.089	0.103	0.038	0.083	0.088	0.103	0.034	0.086	0.086	0.097	0.025	0.09
529	0.08	0.119	0.016	0.087	0.076	0.09	0.018	0.074	0.075	0.115	0.027	0.066	0.063	0.096	0.017	0.112	0.073	0.089	0.021	0.078	0.054	0.115	0.022	0.096	0.096	0.109	0.059	0.109	0.105	0.108	0.063	0.107	0.105	0.109	0.055	0.129	0.087	0.1	0.037	0.081	0.086	0.101	0.032	0.085	0.085	0.093	0.023	0.087
530	0.078	0.116	0.016	0.086	0.075	0.088	0.017	0.073	0.075	0.113	0.027	0.065	0.063	0.095	0.018	0.112	0.073	0.09	0.021	0.078	0.055	0.115	0.023	0.096	0.095	0.107	0.058	0.108	0.104	0.106	0.064	0.106	0.104	0.109	0.056	0.127	0.087	0.101	0.037	0.082	0.086	0.102	0.032	0.085	0.084	0.092	0.023	0.086
531	0.079	0.115	0.018	0.087	0.076	0.088	0.018	0.073	0.076	0.112	0.028	0.064	0.062	0.095	0.018	0.112	0.072	0.089	0.02	0.077	0.054	0.114	0.023	0.096	0.095	0.106	0.059	0.109	0.104	0.106	0.065	0.107	0.103	0.109	0.056	0.127	0.09	0.102	0.039	0.084	0.087	0.104	0.035	0.086	0.086	0.095	0.026	0.088
532	0.079	0.115	0.019	0.087	0.076	0.087	0.019	0.074	0.075	0.111	0.03	0.063	0.061	0.094	0.018	0.11	0.07	0.087	0.02	0.075	0.053	0.112	0.022	0.094	0.094	0.106	0.059	0.107	0.101	0.106	0.065	0.107	0.103	0.107	0.055	0.125	0.089	0.1	0.039	0.083	0.086	0.102	0.036	0.085	0.084	0.094	0.027	0.087
533	0.076	0.111	0.02	0.084	0.073	0.082	0.019	0.072	0.072	0.107	0.03	0.061	0.059	0.09	0.017	0.107	0.068	0.084	0.019	0.072	0.051	0.108	0.02	0.092	0.09	0.102	0.057	0.103	0.096	0.101	0.062	0.102	0.097	0.103	0.053	0.12	0.084	0.094	0.037	0.078	0.082	0.097	0.034	0.082	0.08	0.089	0.026	0.084
534	0.076	0.11	0.02	0.083	0.072	0.081	0.019	0.071	0.071	0.105	0.029	0.06	0.058	0.088	0.017	0.105	0.068	0.083	0.019	0.073	0.051	0.107	0.019	0.092	0.087	0.099	0.055	0.1	0.094	0.097	0.061	0.099	0.095	0.101	0.052	0.117	0.083	0.093	0.035	0.076	0.078	0.095	0.032	0.08	0.079	0.086	0.025	0.081
535	0.074	0.108	0.019	0.082	0.07	0.081	0.019	0.07	0.072	0.104	0.029	0.06	0.059	0.087	0.016	0.103	0.069	0.082	0.018	0.074	0.052	0.106	0.019	0.091	0.086	0.098	0.053	0.099	0.095	0.097	0.06	0.099	0.094	0.101	0.052	0.116	0.081	0.092	0.035	0.075	0.076	0.094	0.031	0.079	0.078	0.085	0.023	0.081
536	0.073	0.107	0.019	0.081	0.069	0.081	0.02	0.069	0.072	0.103	0.029	0.06	0.059	0.088	0.015	0.102	0.068	0.081	0.017	0.073	0.051	0.105	0.019	0.091	0.085	0.098	0.053	0.099	0.094	0.095	0.058	0.098	0.093	0.1	0.051	0.116	0.08	0.092	0.035	0.074	0.076	0.093	0.032	0.078	0.077	0.085	0.023	0.08
537	0.072	0.105	0.018	0.08	0.068	0.079	0.019	0.067	0.07	0.101	0.027	0.06	0.057	0.085	0.014	0.1	0.066	0.078	0.016	0.071	0.05	0.103	0.019	0.088	0.085	0.097	0.054	0.098	0.093	0.094	0.058	0.097	0.092	0.098	0.051	0.114	0.078	0.089	0.034	0.072	0.075	0.091	0.031	0.077	0.075	0.083	0.021	0.079
538	0.072	0.103	0.017	0.079	0.068	0.077	0.018	0.067	0.07	0.1	0.027	0.06	0.056	0.084	0.015	0.1	0.064	0.076	0.016	0.069	0.049	0.101	0.019	0.086	0.084	0.095	0.054	0.098	0.092	0.093	0.057	0.096	0.09	0.097	0.051	0.113	0.078	0.089	0.034	0.072	0.075	0.089	0.031	0.075	0.075	0.082	0.022	0.08
539	0.073	0.101	0.016	0.078	0.069	0.076	0.017	0.066	0.069	0.099	0.025	0.059	0.055	0.083	0.016	0.101	0.064	0.075	0.017	0.068	0.048	0.098	0.019	0.084	0.083	0.095	0.053	0.097	0.09	0.094	0.058	0.096	0.091	0.097	0.051	0.113	0.078	0.089	0.034	0.073	0.075	0.089	0.03	0.075	0.075	0.083	0.021	0.079
540	0.069	0.098	0.015	0.076	0.067	0.073	0.017	0.064	0.067	0.095	0.024	0.057	0.055	0.082	0.016	0.098	0.062	0.073	0.017	0.067	0.047	0.095	0.018	0.082	0.08	0.094	0.052	0.094	0.088	0.092	0.056	0.094	0.09	0.094	0.05	0.111	0.076	0.086	0.033	0.071	0.073	0.086	0.029	0.074	0.072	0.081	0.02	0.076
541	0.065	0.095	0.016	0.073	0.064	0.07	0.017	0.061	0.064	0.091	0.025	0.054	0.053	0.078	0.015	0.093	0.06	0.071	0.017	0.065	0.046	0.092	0.017	0.081	0.077	0.09	0.05	0.09	0.083	0.087	0.054	0.09	0.085	0.089	0.048	0.106	0.073	0.081	0.031	0.068	0.069	0.082	0.029	0.071	0.069	0.076	0.021	0.072
542	0.063	0.093	0.017	0.072	0.062	0.07	0.018	0.061	0.063	0.089	0.025	0.053	0.05	0.076	0.013	0.091	0.058	0.07	0.016	0.064	0.045	0.091	0.016	0.08	0.076	0.087	0.05	0.09	0.082	0.086	0.054	0.088	0.083	0.087	0.047	0.104	0.072	0.079	0.031	0.067	0.068	0.082	0.03	0.07	0.068	0.074	0.022	0.073
543	0.064	0.092	0.018	0.072	0.062	0.07	0.018	0.061	0.063	0.089	0.026	0.054	0.05	0.075	0.012	0.09	0.059	0.07	0.015	0.063	0.044	0.091	0.016	0.079	0.075	0.087	0.049	0.09	0.08	0.086	0.053	0.087	0.081	0.085	0.047	0.103	0.073	0.079	0.03	0.066	0.068	0.084	0.03	0.07	0.069	0.074	0.021	0.074
544	0.064	0.093	0.017	0.072	0.063	0.069	0.017	0.061	0.063	0.09	0.024	0.053	0.05	0.075	0.013	0.091	0.06	0.069	0.015	0.064	0.045	0.09	0.016	0.079	0.075	0.088	0.049	0.091	0.08	0.086	0.054	0.087	0.083	0.086	0.046	0.104	0.075	0.081	0.031	0.067	0.069	0.084	0.029	0.07	0.069	0.076	0.02	0.074
545	0.065	0.092	0.017	0.072	0.063	0.068	0.017	0.061	0.062	0.09	0.024	0.053	0.051	0.075	0.014	0.09	0.059	0.069	0.016	0.065	0.046	0.09	0.018	0.078	0.075	0.086	0.048	0.088	0.078	0.084	0.053	0.086	0.081	0.085	0.046	0.103	0.074	0.08	0.031	0.066	0.069	0.081	0.028	0.07	0.068	0.075	0.018	0.073
546	0.065	0.091	0.016	0.071	0.063	0.068	0.017	0.06	0.064	0.09	0.024	0.053	0.051	0.074	0.015	0.088	0.058	0.068	0.016	0.064	0.045	0.087	0.018	0.078	0.075	0.085	0.049	0.087	0.078	0.084	0.053	0.085	0.081	0.085	0.047	0.104	0.072	0.078	0.03	0.064	0.067	0.078	0.026	0.068	0.067	0.073	0.018	0.071
547	0.064	0.088	0.016	0.07	0.062	0.067	0.017	0.059	0.063	0.088	0.023	0.053	0.05	0.074	0.015	0.087	0.058	0.066	0.016	0.062	0.044	0.086	0.017	0.077	0.075	0.084	0.049	0.088	0.078	0.083	0.053	0.086	0.08	0.085	0.048	0.103	0.072	0.078	0.029	0.064	0.067	0.077	0.027	0.067	0.066	0.071	0.018	0.07
548	0.063	0.088	0.016	0.07	0.061	0.066	0.017	0.058	0.063	0.086	0.023	0.053	0.05	0.073	0.015	0.086	0.058	0.065	0.015	0.063	0.044	0.086	0.017	0.077	0.073	0.084	0.049	0.089	0.077	0.083	0.053	0.085	0.08	0.085	0.048	0.101	0.071	0.078	0.03	0.065	0.066	0.078	0.027	0.067	0.066	0.071	0.019	0.069
549	0.063	0.088	0.016	0.07	0.061	0.067	0.016	0.058	0.063	0.087	0.024	0.054	0.05	0.072	0.015	0.087	0.058	0.064	0.014	0.062	0.043	0.086	0.017	0.075	0.073	0.085	0.049	0.087	0.077	0.083	0.052	0.084	0.079	0.084	0.047	0.099	0.071	0.078	0.03	0.065	0.067	0.078	0.028	0.069	0.068	0.07	0.02	0.07
550	0.063	0.089	0.016	0.07	0.061	0.068	0.018	0.06	0.063	0.087	0.025	0.053	0.05	0.073	0.015	0.086	0.057	0.063	0.016	0.062	0.043	0.085	0.017	0.076	0.071	0.083	0.048	0.084	0.076	0.081	0.051	0.083	0.076	0.082	0.046	0.096	0.069	0.077	0.03	0.064	0.065	0.076	0.028	0.067	0.067	0.07	0.019	0.07
551	0.063	0.088	0.017	0.07	0.059	0.066	0.019	0.059	0.062	0.085	0.024	0.051	0.048	0.072	0.015	0.085	0.057	0.062	0.017	0.061	0.044	0.082	0.017	0.076	0.071	0.083	0.048	0.084	0.075	0.081	0.051	0.083	0.075	0.08	0.045	0.098	0.067	0.075	0.029	0.063	0.063	0.075	0.028	0.067	0.065	0.069	0.018	0.069
552	0.061	0.085	0.015	0.068	0.058	0.063	0.016	0.056	0.06	0.083	0.023	0.05	0.045	0.068	0.013	0.082	0.055	0.061	0.015	0.058	0.042	0.08	0.016	0.074	0.07	0.083	0.047	0.085	0.074	0.08	0.051	0.084	0.076	0.081	0.046	0.099	0.065	0.075	0.028	0.062	0.062	0.074	0.027	0.065	0.064	0.068	0.018	0.069
553	0.059	0.081	0.014	0.068	0.056	0.062	0.015	0.053	0.058	0.082	0.022	0.049	0.045	0.067	0.013	0.083	0.053	0.061	0.014	0.057	0.039	0.081	0.016	0.074	0.069	0.082	0.048	0.086	0.073	0.081	0.05	0.083	0.076	0.081	0.045	0.1	0.067	0.075	0.029	0.063	0.062	0.074	0.026	0.065	0.063	0.068	0.019	0.067
554	0.059	0.08	0.014	0.068	0.056	0.063	0.015	0.054	0.058	0.083	0.022	0.049	0.044	0.069	0.014	0.083	0.054	0.062	0.014	0.058	0.039	0.083	0.017	0.074	0.068	0.08	0.046	0.086	0.072	0.082	0.051	0.083	0.075	0.081	0.045	0.099	0.067	0.073	0.029	0.062	0.062	0.073	0.026	0.064	0.063	0.068	0.019	0.066
555	0.058	0.081	0.014	0.066	0.057	0.064	0.016	0.055	0.058	0.082	0.022	0.048	0.046	0.071	0.016	0.084	0.056	0.063	0.016	0.06	0.041	0.084	0.017	0.074	0.068	0.08	0.047	0.084	0.073	0.083	0.052	0.085	0.075	0.08	0.045	0.096	0.067	0.074	0.029	0.063	0.063	0.072	0.027	0.063	0.063	0.068	0.018	0.066
556	0.059	0.083	0.015	0.066	0.057	0.063	0.016	0.055	0.059	0.081	0.023	0.048	0.048	0.071	0.017	0.083	0.056	0.063	0.017	0.061	0.043	0.084	0.018	0.075	0.068	0.08	0.046	0.083	0.074	0.083	0.052	0.084	0.074	0.079	0.045	0.097	0.067	0.073	0.028	0.064	0.062	0.072	0.028	0.065	0.063	0.067	0.019	0.066
557	0.06	0.085	0.016	0.067	0.059	0.064	0.017	0.057	0.06	0.083	0.024	0.05	0.048	0.07	0.017	0.083	0.055	0.061	0.016	0.059	0.042	0.084	0.018	0.075	0.07	0.081	0.047	0.082	0.075	0.082	0.052	0.084	0.074	0.08	0.046	0.097	0.066	0.074	0.028	0.063	0.062	0.072	0.028	0.065	0.061	0.069	0.019	0.066
558	0.061	0.084	0.016	0.068	0.058	0.065	0.017	0.056	0.06	0.083	0.025	0.05	0.045	0.069	0.015	0.084	0.054	0.061	0.014	0.057	0.04	0.083	0.016	0.073	0.071	0.082	0.047	0.083	0.075	0.081	0.052	0.083	0.075	0.081	0.046	0.097	0.067	0.076	0.029	0.063	0.061	0.073	0.028	0.065	0.06	0.071	0.018	0.067
559	0.062	0.083	0.015	0.066	0.058	0.065	0.016	0.056	0.059	0.082	0.024	0.049	0.044	0.067	0.013	0.082	0.053	0.06	0.012	0.055	0.04	0.082	0.014	0.071	0.071	0.082	0.047	0.085	0.075	0.082	0.052	0.083	0.076	0.081	0.046	0.098	0.067	0.078	0.029	0.062	0.062	0.074	0.028	0.064	0.061	0.071	0.018	0.068
560	0.062	0.084	0.015	0.065	0.058	0.066	0.015	0.056	0.059	0.08	0.024	0.047	0.045	0.069	0.012	0.082	0.054	0.061	0.013	0.056	0.04	0.083	0.015	0.073	0.07	0.08	0.046	0.084	0.075	0.082	0.052	0.082	0.075	0.079	0.045	0.098	0.067	0.078	0.029	0.063	0.063	0.075	0.029	0.065	0.062	0.069	0.018	0.068
561	0.064	0.085	0.015	0.065	0.058	0.067	0.016	0.056	0.06	0.082	0.025	0.048	0.046	0.071	0.013	0.084	0.055	0.062	0.016	0.058	0.039	0.087	0.016	0.074	0.065	0.079	0.047	0.081	0.074	0.081	0.05	0.083	0.072	0.08	0.046	0.098	0.068	0.079	0.029	0.064	0.064	0.077	0.029	0.067	0.064	0.068	0.019	0.069
562	0.063	0.086	0.016	0.066	0.059	0.068	0.016	0.056	0.06	0.084	0.025	0.048	0.045	0.072	0.015	0.084	0.055	0.064	0.017	0.059	0.04	0.089	0.016	0.074	0.066	0.079	0.046	0.08	0.073	0.081	0.049	0.083	0.073	0.081	0.045	0.097	0.068	0.078	0.029	0.064	0.063	0.076	0.028	0.066	0.064	0.07	0.019	0.069
563	0.063	0.087	0.016	0.067	0.06	0.07	0.016	0.056	0.061	0.085	0.024	0.05	0.045	0.071	0.014	0.084	0.056	0.063	0.016	0.059	0.04	0.089	0.016	0.071	0.069	0.082	0.046	0.081	0.074	0.082	0.05	0.083	0.075	0.081	0.044	0.097	0.067	0.079	0.029	0.064	0.064	0.076	0.028	0.064	0.066	0.07	0.019	0.069
564	0.063	0.086	0.016	0.067	0.06	0.071	0.015	0.055	0.061	0.086	0.023	0.049	0.045	0.07	0.014	0.084	0.055	0.064	0.015	0.058	0.04	0.087	0.016	0.071	0.07	0.082	0.046	0.082	0.074	0.082	0.05	0.082	0.075	0.08	0.044	0.097	0.067	0.081	0.03	0.065	0.064	0.076	0.028	0.064	0.066	0.072	0.019	0.07
565	0.065	0.086	0.016	0.067	0.061	0.072	0.016	0.055	0.062	0.087	0.023	0.049	0.046	0.069	0.013	0.084	0.054	0.065	0.013	0.057	0.04	0.086	0.016	0.072	0.071	0.083	0.047	0.082	0.075	0.084	0.052	0.084	0.075	0.08	0.044	0.098	0.068	0.081	0.03	0.065	0.064	0.076	0.029	0.066	0.066	0.073	0.019	0.071
566	0.067	0.088	0.016	0.068	0.063	0.073	0.017	0.056	0.064	0.088	0.024	0.049	0.047	0.07	0.014	0.084	0.054	0.066	0.013	0.057	0.039	0.086	0.016	0.073	0.072	0.085	0.049	0.083	0.077	0.087	0.054	0.086	0.077	0.084	0.047	0.1	0.071	0.082	0.03	0.065	0.064	0.077	0.029	0.067	0.067	0.075	0.019	0.07
567	0.065	0.088	0.015	0.067	0.062	0.071	0.015	0.055	0.063	0.086	0.023	0.047	0.046	0.071	0.013	0.085	0.055	0.066	0.013	0.058	0.039	0.088	0.015	0.073	0.073	0.085	0.049	0.084	0.079	0.087	0.054	0.087	0.08	0.086	0.046	0.102	0.073	0.082	0.03	0.065	0.065	0.078	0.028	0.067	0.068	0.077	0.019	0.071
568	0.065	0.088	0.015	0.066	0.06	0.073	0.014	0.056	0.063	0.086	0.024	0.047	0.047	0.074	0.014	0.087	0.058	0.069	0.016	0.059	0.041	0.092	0.017	0.073	0.073	0.085	0.05	0.087	0.08	0.088	0.054	0.088	0.082	0.088	0.047	0.102	0.073	0.082	0.03	0.067	0.066	0.08	0.027	0.068	0.069	0.078	0.02	0.071
569	0.065	0.09	0.015	0.066	0.061	0.075	0.015	0.057	0.063	0.088	0.025	0.048	0.047	0.075	0.015	0.089	0.059	0.072	0.016	0.06	0.043	0.095	0.018	0.076	0.072	0.086	0.049	0.086	0.08	0.088	0.053	0.087	0.08	0.086	0.046	0.101	0.073	0.083	0.029	0.068	0.068	0.079	0.028	0.068	0.071	0.08	0.02	0.071
570	0.067	0.092	0.016	0.067	0.064	0.078	0.016	0.057	0.066	0.092	0.025	0.05	0.049	0.077	0.017	0.09	0.06	0.073	0.018	0.062	0.045	0.099	0.02	0.077	0.073	0.087	0.049	0.086	0.081	0.088	0.053	0.086	0.08	0.086	0.046	0.099	0.073	0.085	0.03	0.068	0.068	0.079	0.029	0.068	0.071	0.08	0.019	0.071
571	0.069	0.093	0.015	0.068	0.065	0.079	0.016	0.058	0.066	0.094	0.025	0.051	0.049	0.076	0.016	0.091	0.059	0.073	0.016	0.061	0.045	0.098	0.018	0.077	0.073	0.09	0.048	0.087	0.082	0.089	0.053	0.087	0.08	0.086	0.045	0.099	0.074	0.087	0.03	0.067	0.07	0.08	0.029	0.067	0.072	0.081	0.018	0.072
572	0.071	0.092	0.014	0.068	0.065	0.079	0.015	0.057	0.065	0.096	0.024	0.052	0.05	0.076	0.015	0.091	0.059	0.073	0.017	0.061	0.044	0.099	0.018	0.077	0.075	0.092	0.048	0.09	0.084	0.091	0.054	0.089	0.082	0.087	0.046	0.102	0.075	0.089	0.03	0.068	0.07	0.081	0.029	0.068	0.073	0.082	0.018	0.073
573	0.072	0.091	0.014	0.067	0.065	0.081	0.015	0.057	0.065	0.095	0.024	0.051	0.048	0.077	0.014	0.09	0.058	0.073	0.016	0.061	0.042	0.099	0.017	0.077	0.077	0.094	0.049	0.09	0.084	0.094	0.054	0.092	0.084	0.089	0.047	0.106	0.078	0.091	0.031	0.07	0.07	0.083	0.03	0.07	0.075	0.085	0.02	0.075
574	0.073	0.092	0.015	0.067	0.066	0.082	0.015	0.057	0.066	0.096	0.025	0.051	0.047	0.078	0.012	0.089	0.059	0.075	0.015	0.062	0.041	0.099	0.017	0.079	0.08	0.094	0.05	0.091	0.087	0.095	0.056	0.094	0.085	0.09	0.048	0.106	0.08	0.091	0.031	0.071	0.071	0.084	0.03	0.069	0.075	0.086	0.019	0.075
575	0.074	0.095	0.015	0.068	0.068	0.085	0.016	0.058	0.067	0.098	0.025	0.05	0.048	0.079	0.013	0.09	0.06	0.078	0.015	0.062	0.041	0.101	0.017	0.078	0.081	0.094	0.052	0.092	0.088	0.095	0.057	0.093	0.085	0.092	0.049	0.107	0.082	0.091	0.031	0.072	0.073	0.084	0.03	0.07	0.075	0.087	0.019	0.076
576	0.076	0.098	0.015	0.069	0.069	0.086	0.017	0.059	0.07	0.101	0.027	0.052	0.05	0.079	0.013	0.093	0.06	0.079	0.015	0.062	0.042	0.104	0.018	0.079	0.082	0.096	0.053	0.094	0.09	0.095	0.058	0.094	0.088	0.094	0.05	0.108	0.082	0.093	0.03	0.073	0.074	0.085	0.03	0.07	0.076	0.088	0.02	0.077
577	0.078	0.1	0.015	0.071	0.07	0.089	0.017	0.06	0.071	0.103	0.027	0.053	0.051	0.081	0.014	0.095	0.059	0.078	0.016	0.062	0.044	0.105	0.018	0.08	0.083	0.099	0.052	0.094	0.091	0.097	0.059	0.094	0.088	0.094	0.05	0.109	0.082	0.096	0.031	0.075	0.076	0.086	0.031	0.072	0.078	0.091	0.021	0.077
578	0.079	0.102	0.016	0.071	0.07	0.089	0.017	0.06	0.071	0.102	0.027	0.053	0.051	0.084	0.014	0.095	0.061	0.078	0.016	0.062	0.044	0.105	0.018	0.08	0.082	0.099	0.051	0.093	0.091	0.098	0.059	0.094	0.088	0.094	0.05	0.11	0.082	0.099	0.032	0.075	0.075	0.087	0.031	0.072	0.079	0.093	0.019	0.076
579	0.081	0.103	0.018	0.072	0.07	0.088	0.017	0.06	0.07	0.102	0.028	0.054	0.051	0.086	0.013	0.095	0.062	0.081	0.016	0.063	0.044	0.108	0.018	0.081	0.082	0.097	0.051	0.093	0.092	0.098	0.058	0.095	0.089	0.094	0.049	0.111	0.083	0.1	0.032	0.075	0.075	0.088	0.029	0.072	0.079	0.091	0.018	0.075
580	0.081	0.102	0.017	0.073	0.072	0.088	0.018	0.062	0.071	0.103	0.029	0.054	0.053	0.085	0.015	0.096	0.064	0.083	0.016	0.064	0.045	0.11	0.019	0.082	0.084	0.097	0.053	0.096	0.094	0.1	0.059	0.097	0.091	0.096	0.051	0.113	0.085	0.101	0.032	0.075	0.075	0.088	0.03	0.071	0.08	0.091	0.019	0.076
581	0.082	0.102	0.018	0.074	0.073	0.092	0.019	0.063	0.073	0.105	0.029	0.055	0.054	0.085	0.016	0.098	0.063	0.083	0.016	0.062	0.046	0.11	0.021	0.084	0.088	0.098	0.054	0.098	0.095	0.102	0.06	0.1	0.092	0.097	0.053	0.113	0.087	0.102	0.033	0.078	0.077	0.089	0.031	0.072	0.081	0.093	0.021	0.079
582	0.083	0.105	0.019	0.076	0.074	0.095	0.019	0.063	0.075	0.107	0.029	0.056	0.051	0.085	0.016	0.097	0.063	0.085	0.016	0.062	0.044	0.108	0.019	0.084	0.089	0.101	0.054	0.098	0.097	0.102	0.061	0.1	0.093	0.098	0.052	0.114	0.087	0.103	0.032	0.079	0.078	0.09	0.031	0.074	0.082	0.094	0.021	0.082
583	0.083	0.106	0.018	0.075	0.075	0.097	0.019	0.062	0.074	0.107	0.028	0.055	0.05	0.086	0.015	0.098	0.064	0.086	0.015	0.063	0.043	0.111	0.018	0.082	0.088	0.1	0.052	0.099	0.096	0.103	0.062	0.099	0.093	0.098	0.051	0.116	0.088	0.104	0.033	0.078	0.08	0.09	0.032	0.075	0.083	0.097	0.021	0.082
584	0.083	0.107	0.018	0.075	0.075	0.097	0.018	0.062	0.074	0.108	0.029	0.055	0.051	0.087	0.016	0.099	0.064	0.087	0.015	0.063	0.043	0.113	0.018	0.082	0.09	0.101	0.051	0.1	0.096	0.105	0.061	0.101	0.093	0.099	0.051	0.117	0.089	0.104	0.035	0.077	0.08	0.091	0.033	0.077	0.084	0.099	0.022	0.083
585	0.083	0.109	0.017	0.074	0.075	0.1	0.018	0.062	0.074	0.108	0.028	0.054	0.053	0.087	0.015	0.1	0.063	0.086	0.015	0.064	0.044	0.116	0.019	0.083	0.091	0.106	0.053	0.101	0.098	0.109	0.062	0.103	0.095	0.102	0.053	0.118	0.091	0.107	0.037	0.08	0.08	0.093	0.033	0.077	0.085	0.101	0.023	0.084
586	0.086	0.111	0.018	0.076	0.076	0.101	0.018	0.063	0.077	0.111	0.029	0.055	0.054	0.087	0.014	0.103	0.064	0.088	0.015	0.066	0.046	0.116	0.019	0.084	0.094	0.11	0.057	0.103	0.101	0.112	0.064	0.106	0.098	0.104	0.053	0.118	0.091	0.109	0.038	0.082	0.08	0.095	0.033	0.077	0.085	0.104	0.024	0.084
587	0.088	0.113	0.018	0.078	0.076	0.102	0.018	0.064	0.078	0.114	0.03	0.056	0.054	0.089	0.015	0.105	0.066	0.091	0.016	0.067	0.047	0.118	0.018	0.085	0.093	0.11	0.057	0.102	0.102	0.111	0.065	0.105	0.099	0.105	0.053	0.118	0.092	0.111	0.036	0.082	0.081	0.094	0.032	0.078	0.085	0.106	0.024	0.084
588	0.088	0.113	0.018	0.077	0.077	0.103	0.019	0.065	0.078	0.116	0.03	0.056	0.057	0.092	0.015	0.105	0.068	0.092	0.016	0.067	0.047	0.12	0.019	0.087	0.092	0.107	0.057	0.102	0.101	0.108	0.064	0.104	0.098	0.104	0.052	0.117	0.094	0.113	0.036	0.084	0.085	0.096	0.033	0.078	0.088	0.107	0.025	0.086
589	0.088	0.114	0.018	0.076	0.077	0.104	0.02	0.067	0.077	0.117	0.031	0.056	0.058	0.093	0.016	0.106	0.069	0.092	0.018	0.069	0.049	0.125	0.019	0.088	0.093	0.107	0.055	0.101	0.102	0.109	0.063	0.104	0.099	0.105	0.053	0.119	0.096	0.114	0.036	0.084	0.087	0.097	0.034	0.079	0.091	0.108	0.025	0.088
590	0.088	0.114	0.019	0.077	0.08	0.107	0.02	0.068	0.078	0.118	0.031	0.057	0.058	0.096	0.016	0.108	0.07	0.094	0.018	0.071	0.051	0.127	0.02	0.09	0.096	0.109	0.056	0.101	0.104	0.114	0.064	0.108	0.101	0.107	0.054	0.122	0.096	0.115	0.037	0.086	0.087	0.1	0.035	0.08	0.092	0.109	0.023	0.09
591	0.092	0.115	0.02	0.08	0.081	0.11	0.021	0.068	0.08	0.12	0.033	0.059	0.059	0.098	0.016	0.109	0.07	0.095	0.019	0.072	0.052	0.128	0.022	0.092	0.101	0.112	0.058	0.103	0.108	0.119	0.066	0.112	0.103	0.109	0.057	0.126	0.097	0.116	0.037	0.085	0.088	0.102	0.035	0.081	0.091	0.11	0.022	0.089
592	0.094	0.118	0.021	0.08	0.08	0.112	0.02	0.068	0.082	0.12	0.032	0.061	0.059	0.098	0.016	0.109	0.07	0.097	0.019	0.071	0.051	0.128	0.021	0.092	0.102	0.113	0.059	0.103	0.107	0.119	0.066	0.111	0.104	0.109	0.057	0.127	0.097	0.117	0.036	0.085	0.088	0.102	0.034	0.082	0.092	0.113	0.023	0.089
593	0.095	0.12	0.022	0.081	0.081	0.115	0.02	0.068	0.085	0.124	0.032	0.061	0.061	0.099	0.017	0.109	0.072	0.1	0.019	0.071	0.049	0.131	0.021	0.091	0.1	0.113	0.058	0.104	0.108	0.118	0.066	0.11	0.104	0.11	0.057	0.126	0.097	0.118	0.037	0.085	0.087	0.099	0.032	0.081	0.092	0.114	0.024	0.088
594	0.096	0.123	0.021	0.081	0.082	0.115	0.021	0.068	0.086	0.126	0.031	0.061	0.06	0.1	0.017	0.11	0.072	0.103	0.019	0.07	0.049	0.132	0.02	0.091	0.101	0.114	0.058	0.107	0.11	0.121	0.066	0.111	0.106	0.111	0.058	0.127	0.098	0.121	0.037	0.086	0.087	0.099	0.033	0.081	0.094	0.115	0.025	0.089
595	0.096	0.123	0.02	0.079	0.082	0.116	0.02	0.067	0.084	0.126	0.03	0.059	0.061	0.101	0.018	0.112	0.072	0.106	0.019	0.071	0.05	0.132	0.023	0.092	0.102	0.115	0.059	0.11	0.113	0.123	0.067	0.114	0.109	0.114	0.058	0.13	0.101	0.123	0.038	0.086	0.088	0.102	0.033	0.081	0.093	0.115	0.024	0.091
596	0.098	0.122	0.018	0.079	0.081	0.116	0.018	0.068	0.083	0.125	0.03	0.058	0.06	0.102	0.016	0.112	0.072	0.105	0.017	0.071	0.051	0.132	0.023	0.095	0.105	0.117	0.06	0.112	0.114	0.125	0.068	0.114	0.112	0.116	0.059	0.132	0.103	0.127	0.04	0.089	0.091	0.105	0.034	0.084	0.095	0.119	0.025	0.095
597	0.098	0.124	0.018	0.08	0.083	0.119	0.018	0.069	0.084	0.129	0.031	0.059	0.061	0.103	0.015	0.114	0.073	0.106	0.017	0.073	0.051	0.135	0.022	0.097	0.105	0.121	0.06	0.113	0.113	0.125	0.069	0.114	0.112	0.117	0.059	0.133	0.107	0.129	0.041	0.091	0.095	0.108	0.036	0.086	0.097	0.123	0.026	0.097
598	0.099	0.125	0.019	0.083	0.085	0.119	0.019	0.071	0.085	0.134	0.032	0.061	0.063	0.107	0.018	0.117	0.076	0.11	0.019	0.075	0.052	0.139	0.022	0.099	0.104	0.123	0.06	0.113	0.113	0.125	0.069	0.114	0.112	0.117	0.058	0.134	0.107	0.128	0.04	0.094	0.097	0.108	0.037	0.088	0.098	0.124	0.026	0.095
599	0.1	0.126	0.018	0.083	0.086	0.12	0.019	0.072	0.087	0.136	0.032	0.062	0.064	0.108	0.02	0.119	0.076	0.11	0.022	0.075	0.053	0.141	0.024	0.099	0.104	0.123	0.062	0.115	0.114	0.125	0.07	0.116	0.113	0.118	0.059	0.135	0.108	0.126	0.039	0.094	0.097	0.109	0.036	0.087	0.099	0.125	0.028	0.095
600	0.102	0.126	0.019	0.084	0.087	0.122	0.02	0.072	0.09	0.136	0.033	0.062	0.066	0.108	0.02	0.12	0.076	0.112	0.022	0.075	0.053	0.142	0.025	0.098	0.106	0.123	0.063	0.115	0.117	0.127	0.072	0.119	0.115	0.119	0.059	0.137	0.108	0.129	0.04	0.095	0.097	0.111	0.036	0.088	0.101	0.125	0.028	0.097
601	0.105	0.129	0.02	0.085	0.088	0.123	0.021	0.074	0.092	0.137	0.033	0.062	0.065	0.109	0.019	0.121	0.078	0.113	0.02	0.075	0.054	0.144	0.024	0.097	0.109	0.128	0.063	0.118	0.12	0.132	0.073	0.121	0.117	0.123	0.062	0.14	0.109	0.134	0.04	0.095	0.097	0.114	0.036	0.089	0.101	0.127	0.027	0.099
602	0.107	0.132	0.021	0.086	0.09	0.127	0.022	0.074	0.093	0.138	0.035	0.062	0.065	0.11	0.017	0.122	0.079	0.114	0.02	0.076	0.054	0.145	0.024	0.098	0.111	0.131	0.062	0.12	0.124	0.134	0.073	0.122	0.12	0.125	0.064	0.143	0.111	0.138	0.041	0.095	0.098	0.118	0.037	0.091	0.102	0.129	0.026	0.098
603	0.107	0.135	0.02	0.086	0.09	0.13	0.022	0.074	0.091	0.139	0.033	0.062	0.065	0.112	0.017	0.123	0.079	0.115	0.02	0.077	0.056	0.149	0.024	0.099	0.111	0.131	0.062	0.121	0.124	0.136	0.072	0.123	0.119	0.126	0.064	0.143	0.114	0.138	0.041	0.098	0.1	0.12	0.037	0.092	0.106	0.132	0.027	0.1
604	0.11	0.137	0.019	0.085	0.093	0.134	0.021	0.073	0.091	0.142	0.033	0.062	0.066	0.115	0.017	0.125	0.079	0.117	0.021	0.078	0.055	0.153	0.024	0.1	0.113	0.13	0.063	0.12	0.124	0.137	0.073	0.126	0.122	0.13	0.062	0.145	0.119	0.142	0.043	0.101	0.102	0.122	0.038	0.093	0.109	0.136	0.028	0.102
605	0.113	0.139	0.019	0.085	0.093	0.136	0.02	0.075	0.092	0.145	0.033	0.063	0.067	0.118	0.017	0.127	0.081	0.121	0.02	0.077	0.056	0.156	0.024	0.102	0.116	0.133	0.065	0.121	0.127	0.139	0.074	0.13	0.126	0.132	0.062	0.147	0.122	0.144	0.044	0.104	0.105	0.123	0.039	0.094	0.113	0.14	0.028	0.107
606	0.115	0.142	0.021	0.088	0.096	0.138	0.022	0.078	0.096	0.148	0.036	0.065	0.068	0.12	0.018	0.131	0.083	0.125	0.021	0.078	0.057	0.157	0.025	0.106	0.119	0.136	0.067	0.124	0.13	0.142	0.075	0.13	0.129	0.133	0.064	0.147	0.124	0.148	0.045	0.105	0.108	0.124	0.04	0.096	0.114	0.143	0.029	0.107
607	0.116	0.144	0.023	0.09	0.099	0.14	0.024	0.08	0.098	0.153	0.037	0.067	0.07	0.12	0.018	0.131	0.085	0.126	0.021	0.079	0.057	0.16	0.026	0.108	0.122	0.138	0.069	0.126	0.133	0.146	0.077	0.131	0.128	0.133	0.064	0.149	0.123	0.15	0.045	0.104	0.109	0.126	0.039	0.097	0.115	0.144	0.031	0.108
608	0.119	0.149	0.024	0.092	0.102	0.143	0.024	0.081	0.099	0.154	0.038	0.07	0.071	0.122	0.017	0.134	0.085	0.126	0.022	0.081	0.057	0.165	0.026	0.11	0.126	0.141	0.068	0.128	0.137	0.15	0.078	0.134	0.129	0.134	0.065	0.151	0.124	0.155	0.046	0.106	0.111	0.128	0.039	0.1	0.116	0.147	0.031	0.11
609	0.122	0.151	0.022	0.093	0.103	0.145	0.023	0.08	0.1	0.156	0.037	0.07	0.071	0.123	0.017	0.135	0.086	0.127	0.022	0.082	0.058	0.166	0.025	0.111	0.128	0.143	0.068	0.129	0.138	0.151	0.078	0.135	0.132	0.135	0.065	0.153	0.127	0.159	0.047	0.108	0.113	0.13	0.039	0.101	0.118	0.15	0.032	0.111
610	0.124	0.154	0.022	0.093	0.104	0.148	0.022	0.081	0.102	0.159	0.037	0.07	0.071	0.125	0.018	0.138	0.088	0.131	0.022	0.082	0.058	0.169	0.026	0.112	0.128	0.144	0.069	0.131	0.14	0.151	0.079	0.137	0.134	0.137	0.065	0.155	0.131	0.165	0.049	0.113	0.117	0.136	0.042	0.105	0.122	0.156	0.033	0.114
611	0.122	0.156	0.022	0.093	0.102	0.15	0.023	0.083	0.104	0.163	0.037	0.069	0.073	0.13	0.02	0.139	0.091	0.136	0.024	0.083	0.06	0.174	0.028	0.115	0.127	0.145	0.07	0.132	0.14	0.153	0.08	0.139	0.134	0.138	0.066	0.157	0.133	0.169	0.052	0.117	0.119	0.139	0.043	0.108	0.125	0.159	0.035	0.118
612	0.125	0.161	0.023	0.095	0.105	0.155	0.026	0.085	0.105	0.166	0.039	0.072	0.075	0.133	0.021	0.141	0.094	0.138	0.025	0.084	0.062	0.178	0.028	0.116	0.129	0.151	0.071	0.135	0.144	0.156	0.082	0.143	0.137	0.143	0.068	0.161	0.133	0.169	0.052	0.121	0.12	0.14	0.044	0.109	0.126	0.161	0.036	0.12
613	0.128	0.162	0.024	0.098	0.108	0.158	0.026	0.086	0.106	0.169	0.04	0.074	0.078	0.135	0.021	0.144	0.094	0.142	0.025	0.084	0.063	0.181	0.027	0.119	0.132	0.156	0.072	0.137	0.145	0.16	0.085	0.144	0.139	0.146	0.07	0.165	0.135	0.17	0.051	0.121	0.122	0.14	0.043	0.108	0.128	0.163	0.035	0.121
614	0.131	0.162	0.025	0.1	0.111	0.16	0.025	0.088	0.108	0.17	0.041	0.075	0.08	0.134	0.02	0.149	0.094	0.143	0.024	0.086	0.064	0.185	0.027	0.12	0.136	0.159	0.073	0.14	0.147	0.164	0.086	0.144	0.14	0.149	0.071	0.168	0.138	0.172	0.05	0.119	0.123	0.142	0.042	0.107	0.13	0.165	0.034	0.121
615	0.134	0.164	0.026	0.1	0.114	0.163	0.025	0.089	0.111	0.174	0.043	0.077	0.078	0.136	0.02	0.151	0.094	0.146	0.023	0.088	0.064	0.186	0.027	0.121	0.14	0.161	0.074	0.143	0.15	0.167	0.087	0.146	0.145	0.153	0.073	0.17	0.141	0.178	0.052	0.121	0.127	0.146	0.043	0.109	0.132	0.169	0.035	0.123
616	0.136	0.168	0.026	0.102	0.114	0.166	0.026	0.09	0.113	0.177	0.044	0.078	0.08	0.141	0.022	0.153	0.099	0.15	0.025	0.091	0.067	0.192	0.029	0.124	0.143	0.165	0.078	0.146	0.156	0.171	0.09	0.152	0.152	0.157	0.076	0.173	0.146	0.183	0.053	0.124	0.131	0.15	0.046	0.113	0.133	0.173	0.036	0.124
617	0.141	0.172	0.026	0.104	0.117	0.17	0.027	0.091	0.115	0.181	0.046	0.08	0.081	0.143	0.024	0.156	0.102	0.155	0.026	0.093	0.07	0.2	0.03	0.126	0.145	0.167	0.08	0.149	0.161	0.176	0.092	0.157	0.158	0.161	0.078	0.177	0.151	0.187	0.055	0.129	0.134	0.152	0.047	0.116	0.136	0.177	0.036	0.126
618	0.142	0.176	0.026	0.107	0.117	0.174	0.027	0.094	0.116	0.186	0.046	0.081	0.084	0.146	0.023	0.159	0.103	0.157	0.027	0.094	0.07	0.205	0.031	0.127	0.148	0.17	0.081	0.149	0.163	0.179	0.093	0.159	0.159	0.164	0.077	0.179	0.153	0.188	0.056	0.131	0.138	0.154	0.047	0.115	0.139	0.181	0.036	0.13
619	0.146	0.18	0.027	0.109	0.12	0.177	0.028	0.096	0.118	0.191	0.047	0.081	0.084	0.148	0.021	0.16	0.102	0.157	0.026	0.092	0.069	0.205	0.029	0.125	0.154	0.174	0.082	0.155	0.164	0.183	0.095	0.162	0.162	0.168	0.08	0.183	0.151	0.192	0.057	0.135	0.14	0.156	0.047	0.116	0.143	0.186	0.037	0.132
620	0.148	0.181	0.029	0.109	0.123	0.181	0.029	0.097	0.118	0.192	0.048	0.082	0.086	0.153	0.021	0.16	0.101	0.159	0.027	0.092	0.069	0.206	0.028	0.128	0.157	0.177	0.083	0.157	0.167	0.184	0.096	0.163	0.163	0.169	0.081	0.185	0.153	0.195	0.058	0.136	0.141	0.158	0.049	0.119	0.145	0.189	0.038	0.135
621	0.15	0.182	0.029	0.109	0.125	0.184	0.028	0.096	0.12	0.19	0.047	0.084	0.089	0.155	0.022	0.161	0.104	0.163	0.028	0.094	0.069	0.211	0.029	0.13	0.158	0.177	0.083	0.16	0.17	0.187	0.095	0.165	0.164	0.17	0.081	0.189	0.156	0.198	0.058	0.135	0.14	0.16	0.049	0.12	0.145	0.19	0.038	0.135
622	0.149	0.186	0.028	0.11	0.127	0.187	0.027	0.097	0.122	0.192	0.047	0.085	0.091	0.157	0.023	0.164	0.107	0.167	0.028	0.097	0.07	0.217	0.03	0.133	0.159	0.179	0.083	0.16	0.172	0.187	0.094	0.166	0.162	0.171	0.082	0.191	0.16	0.201	0.057	0.136	0.14	0.162	0.047	0.12	0.146	0.192	0.038	0.134
623	0.151	0.187	0.026	0.11	0.126	0.187	0.028	0.097	0.123	0.195	0.047	0.084	0.09	0.159	0.024	0.168	0.11	0.169	0.029	0.098	0.072	0.22	0.032	0.135	0.163	0.185	0.085	0.162	0.173	0.189	0.098	0.169	0.165	0.174	0.084	0.193	0.163	0.203	0.059	0.137	0.141	0.164	0.046	0.121	0.15	0.194	0.04	0.136
624	0.153	0.189	0.026	0.11	0.128	0.187	0.028	0.097	0.124	0.199	0.046	0.084	0.092	0.161	0.023	0.171	0.109	0.171	0.03	0.097	0.074	0.219	0.033	0.137	0.165	0.186	0.087	0.164	0.177	0.192	0.101	0.173	0.168	0.176	0.084	0.194	0.164	0.203	0.059	0.139	0.144	0.167	0.046	0.123	0.153	0.196	0.04	0.139
625	0.157	0.192	0.027	0.111	0.13	0.19	0.029	0.099	0.126	0.201	0.046	0.086	0.092	0.16	0.022	0.174	0.11	0.174	0.03	0.098	0.076	0.222	0.033	0.139	0.163	0.187	0.088	0.164	0.179	0.195	0.102	0.173	0.173	0.176	0.084	0.194	0.166	0.207	0.059	0.141	0.147	0.171	0.047	0.124	0.155	0.198	0.04	0.142
626	0.16	0.195	0.029	0.113	0.132	0.195	0.03	0.1	0.127	0.205	0.048	0.089	0.091	0.162	0.023	0.173	0.111	0.177	0.03	0.1	0.076	0.226	0.033	0.14	0.163	0.186	0.088	0.164	0.18	0.196	0.101	0.173	0.173	0.179	0.084	0.196	0.167	0.209	0.058	0.143	0.149	0.173	0.048	0.124	0.155	0.201	0.039	0.143
627	0.163	0.199	0.029	0.114	0.13	0.199	0.03	0.1	0.127	0.207	0.05	0.09	0.092	0.163	0.024	0.174	0.112	0.178	0.03	0.102	0.077	0.228	0.034	0.142	0.166	0.188	0.087	0.164	0.177	0.197	0.1	0.172	0.174	0.181	0.084	0.197	0.167	0.212	0.06	0.144	0.15	0.174	0.049	0.127	0.156	0.202	0.041	0.144
628	0.162	0.2	0.03	0.114	0.13	0.203	0.03	0.101	0.129	0.208	0.051	0.088	0.095	0.165	0.024	0.175	0.113	0.18	0.03	0.103	0.077	0.228	0.035	0.144	0.164	0.186	0.086	0.165	0.175	0.198	0.1	0.172	0.172	0.18	0.084	0.196	0.167	0.212	0.06	0.142	0.148	0.172	0.048	0.128	0.154	0.202	0.04	0.143
629	0.162	0.199	0.029	0.113	0.131	0.204	0.03	0.102	0.128	0.205	0.049	0.088	0.095	0.165	0.023	0.173	0.111	0.179	0.03	0.101	0.076	0.225	0.033	0.143	0.166	0.185	0.086	0.166	0.178	0.2	0.101	0.171	0.173	0.178	0.084	0.194	0.167	0.21	0.06	0.142	0.149	0.175	0.048	0.128	0.154	0.203	0.042	0.142
630	0.16	0.2	0.028	0.112	0.132	0.201	0.03	0.101	0.128	0.205	0.048	0.085	0.095	0.167	0.025	0.174	0.111	0.179	0.031	0.101	0.077	0.226	0.033	0.141	0.167	0.188	0.088	0.168	0.183	0.201	0.104	0.174	0.175	0.181	0.086	0.196	0.17	0.208	0.062	0.144	0.152	0.176	0.049	0.126	0.156	0.207	0.042	0.143
631	0.16	0.2	0.027	0.113	0.132	0.198	0.029	0.102	0.129	0.206	0.047	0.084	0.094	0.167	0.024	0.173	0.111	0.177	0.031	0.1	0.077	0.228	0.033	0.14	0.168	0.19	0.089	0.168	0.184	0.201	0.106	0.176	0.179	0.183	0.087	0.197	0.171	0.211	0.065	0.144	0.153	0.176	0.05	0.126	0.156	0.208	0.042	0.145
632	0.162	0.201	0.028	0.113	0.134	0.197	0.03	0.104	0.13	0.207	0.049	0.086	0.096	0.166	0.024	0.173	0.112	0.179	0.032	0.101	0.078	0.229	0.033	0.14	0.167	0.19	0.091	0.168	0.182	0.201	0.105	0.177	0.18	0.182	0.089	0.197	0.171	0.214	0.065	0.143	0.152	0.173	0.049	0.126	0.154	0.207	0.042	0.145
633	0.163	0.199	0.03	0.113	0.133	0.198	0.029	0.104	0.129	0.206	0.049	0.089	0.097	0.167	0.023	0.172	0.113	0.183	0.033	0.1	0.077	0.23	0.033	0.141	0.168	0.19	0.091	0.167	0.18	0.201	0.104	0.176	0.18	0.182	0.089	0.197	0.169	0.214	0.062	0.142	0.151	0.17	0.048	0.126	0.153	0.203	0.04	0.143
634	0.163	0.199	0.031	0.113	0.134	0.199	0.03	0.104	0.129	0.206	0.052	0.09	0.098	0.167	0.024	0.173	0.111	0.186	0.034	0.099	0.079	0.227	0.034	0.141	0.167	0.189	0.09	0.166	0.182	0.201	0.104	0.175	0.179	0.184	0.089	0.195	0.167	0.212	0.062	0.143	0.151	0.17	0.048	0.124	0.153	0.202	0.039	0.142
635	0.161	0.197	0.031	0.113	0.133	0.201	0.031	0.103	0.13	0.207	0.052	0.089	0.099	0.169	0.025	0.174	0.111	0.185	0.032	0.1	0.078	0.229	0.033	0.141	0.165	0.188	0.089	0.165	0.182	0.198	0.104	0.175	0.176	0.185	0.086	0.193	0.168	0.21	0.061	0.145	0.15	0.171	0.049	0.125	0.154	0.203	0.041	0.14
636	0.16	0.196	0.031	0.114	0.132	0.198	0.031	0.101	0.129	0.203	0.05	0.088	0.098	0.167	0.025	0.172	0.11	0.184	0.031	0.101	0.077	0.227	0.034	0.14	0.164	0.184	0.088	0.163	0.18	0.194	0.102	0.173	0.173	0.181	0.084	0.189	0.168	0.212	0.062	0.146	0.15	0.174	0.051	0.127	0.155	0.204	0.044	0.141
637	0.16	0.195	0.031	0.114	0.133	0.195	0.031	0.099	0.129	0.201	0.048	0.087	0.096	0.165	0.025	0.171	0.109	0.18	0.03	0.099	0.076	0.227	0.034	0.138	0.162	0.18	0.087	0.162	0.178	0.192	0.1	0.169	0.17	0.178	0.082	0.188	0.167	0.211	0.062	0.144	0.148	0.173	0.052	0.127	0.154	0.204	0.044	0.14
638	0.16	0.193	0.03	0.109	0.134	0.192	0.03	0.097	0.128	0.2	0.048	0.085	0.093	0.162	0.023	0.168	0.108	0.176	0.029	0.096	0.074	0.219	0.033	0.135	0.161	0.178	0.086	0.161	0.177	0.195	0.1	0.165	0.17	0.175	0.082	0.187	0.165	0.208	0.063	0.141	0.147	0.173	0.052	0.126	0.155	0.201	0.045	0.141
639	0.16	0.194	0.029	0.106	0.133	0.191	0.03	0.097	0.128	0.197	0.047	0.084	0.092	0.16	0.025	0.168	0.107	0.175	0.029	0.095	0.074	0.215	0.031	0.133	0.16	0.177	0.085	0.159	0.175	0.194	0.098	0.163	0.167	0.172	0.082	0.185	0.163	0.205	0.063	0.141	0.148	0.171	0.054	0.125	0.155	0.197	0.044	0.141
640	0.155	0.191	0.028	0.104	0.128	0.189	0.03	0.097	0.124	0.193	0.047	0.082	0.092	0.159	0.024	0.166	0.108	0.172	0.028	0.094	0.075	0.214	0.032	0.132	0.16	0.173	0.082	0.155	0.17	0.19	0.096	0.161	0.165	0.168	0.08	0.18	0.162	0.204	0.062	0.138	0.149	0.168	0.053	0.123	0.152	0.193	0.043	0.142
641	0.151	0.187	0.028	0.104	0.123	0.185	0.029	0.095	0.122	0.189	0.047	0.08	0.091	0.157	0.024	0.162	0.106	0.17	0.029	0.093	0.074	0.213	0.033	0.131	0.158	0.17	0.081	0.152	0.168	0.185	0.094	0.159	0.162	0.166	0.078	0.177	0.16	0.202	0.059	0.137	0.146	0.164	0.05	0.119	0.148	0.192	0.042	0.139
642	0.149	0.181	0.027	0.103	0.122	0.181	0.027	0.093	0.121	0.186	0.047	0.079	0.09	0.154	0.023	0.159	0.104	0.167	0.028	0.09	0.071	0.209	0.032	0.129	0.154	0.168	0.08	0.148	0.166	0.179	0.094	0.158	0.158	0.164	0.079	0.175	0.156	0.195	0.057	0.133	0.14	0.16	0.045	0.116	0.142	0.188	0.039	0.133
643	0.149	0.176	0.027	0.101	0.123	0.18	0.025	0.09	0.12	0.184	0.046	0.078	0.089	0.151	0.023	0.157	0.1	0.167	0.029	0.089	0.072	0.206	0.031	0.128	0.15	0.166	0.08	0.144	0.162	0.176	0.093	0.155	0.157	0.16	0.078	0.174	0.152	0.186	0.056	0.13	0.134	0.155	0.043	0.113	0.14	0.184	0.037	0.128
644	0.149	0.174	0.027	0.099	0.122	0.177	0.027	0.088	0.119	0.178	0.045	0.078	0.088	0.148	0.024	0.156	0.098	0.165	0.029	0.088	0.073	0.203	0.031	0.127	0.148	0.161	0.079	0.142	0.158	0.175	0.092	0.153	0.154	0.158	0.077	0.17	0.15	0.184	0.055	0.126	0.132	0.15	0.042	0.11	0.136	0.18	0.036	0.126
645	0.146	0.172	0.026	0.097	0.12	0.174	0.028	0.086	0.115	0.176	0.044	0.077	0.087	0.146	0.024	0.152	0.097	0.163	0.03	0.088	0.07	0.196	0.031	0.126	0.147	0.158	0.078	0.141	0.156	0.173	0.091	0.149	0.15	0.154	0.077	0.166	0.146	0.187	0.056	0.125	0.132	0.151	0.045	0.108	0.136	0.181	0.038	0.126
646	0.142	0.165	0.025	0.094	0.118	0.169	0.026	0.082	0.112	0.173	0.043	0.076	0.084	0.143	0.023	0.148	0.096	0.158	0.029	0.088	0.067	0.192	0.03	0.12	0.144	0.158	0.077	0.138	0.154	0.17	0.09	0.147	0.147	0.152	0.076	0.164	0.144	0.186	0.056	0.122	0.132	0.149	0.046	0.108	0.134	0.177	0.039	0.125
647	0.139	0.161	0.024	0.093	0.116	0.165	0.025	0.081	0.109	0.168	0.044	0.075	0.082	0.14	0.021	0.144	0.095	0.155	0.028	0.087	0.066	0.19	0.03	0.117	0.139	0.156	0.077	0.136	0.153	0.166	0.089	0.145	0.148	0.151	0.074	0.163	0.143	0.181	0.055	0.121	0.132	0.145	0.045	0.105	0.132	0.172	0.038	0.122
648	0.137	0.159	0.023	0.091	0.114	0.166	0.025	0.081	0.107	0.162	0.044	0.073	0.078	0.135	0.019	0.142	0.092	0.152	0.025	0.083	0.064	0.186	0.029	0.113	0.138	0.154	0.077	0.134	0.151	0.163	0.089	0.142	0.148	0.149	0.073	0.159	0.14	0.174	0.052	0.116	0.128	0.14	0.042	0.103	0.13	0.165	0.035	0.118
649	0.133	0.155	0.022	0.092	0.109	0.164	0.025	0.08	0.105	0.157	0.042	0.071	0.077	0.131	0.018	0.141	0.09	0.149	0.023	0.08	0.062	0.181	0.027	0.112	0.141	0.152	0.078	0.133	0.151	0.162	0.089	0.14	0.146	0.149	0.074	0.158	0.138	0.172	0.053	0.115	0.125	0.14	0.043	0.101	0.13	0.164	0.035	0.117
650	0.131	0.152	0.022	0.09	0.107	0.16	0.024	0.079	0.104	0.157	0.04	0.069	0.076	0.13	0.018	0.139	0.087	0.145	0.022	0.078	0.06	0.178	0.026	0.11	0.141	0.147	0.074	0.13	0.148	0.159	0.086	0.139	0.143	0.147	0.072	0.154	0.135	0.169	0.052	0.114	0.121	0.139	0.043	0.1	0.126	0.163	0.034	0.115
651	0.129	0.15	0.022	0.087	0.105	0.156	0.023	0.078	0.103	0.157	0.039	0.067	0.074	0.129	0.018	0.134	0.086	0.141	0.022	0.076	0.059	0.174	0.024	0.109	0.137	0.144	0.071	0.126	0.144	0.156	0.083	0.137	0.139	0.143	0.069	0.15	0.133	0.167	0.052	0.113	0.119	0.136	0.042	0.097	0.122	0.161	0.033	0.112
652	0.129	0.15	0.023	0.085	0.107	0.154	0.024	0.078	0.103	0.156	0.04	0.067	0.072	0.127	0.017	0.132	0.084	0.137	0.021	0.076	0.058	0.17	0.023	0.107	0.132	0.141	0.069	0.124	0.142	0.151	0.082	0.133	0.135	0.138	0.066	0.147	0.13	0.165	0.05	0.111	0.116	0.134	0.041	0.096	0.12	0.158	0.033	0.111
653	0.127	0.147	0.023	0.084	0.106	0.152	0.023	0.077	0.101	0.151	0.04	0.066	0.071	0.123	0.017	0.129	0.083	0.133	0.021	0.075	0.058	0.168	0.022	0.105	0.128	0.138	0.068	0.123	0.139	0.147	0.081	0.129	0.135	0.134	0.064	0.147	0.127	0.162	0.049	0.109	0.115	0.132	0.04	0.095	0.119	0.154	0.033	0.11
654	0.127	0.145	0.022	0.084	0.104	0.151	0.023	0.075	0.101	0.148	0.039	0.066	0.073	0.123	0.018	0.128	0.083	0.133	0.022	0.076	0.06	0.166	0.024	0.105	0.124	0.135	0.067	0.122	0.138	0.143	0.079	0.126	0.133	0.132	0.065	0.144	0.127	0.159	0.049	0.109	0.114	0.13	0.038	0.093	0.117	0.152	0.032	0.107
655	0.126	0.143	0.022	0.083	0.102	0.147	0.023	0.073	0.099	0.146	0.038	0.065	0.074	0.121	0.017	0.125	0.082	0.13	0.021	0.074	0.058	0.163	0.025	0.104	0.122	0.134	0.066	0.118	0.134	0.14	0.077	0.124	0.129	0.129	0.066	0.141	0.125	0.157	0.05	0.109	0.112	0.13	0.037	0.092	0.116	0.153	0.033	0.106
656	0.123	0.142	0.023	0.083	0.102	0.145	0.024	0.073	0.098	0.145	0.039	0.065	0.072	0.12	0.018	0.125	0.082	0.13	0.022	0.072	0.058	0.162	0.025	0.103	0.122	0.134	0.067	0.117	0.132	0.141	0.077	0.125	0.125	0.128	0.067	0.139	0.124	0.156	0.049	0.108	0.11	0.127	0.038	0.093	0.114	0.153	0.034	0.107
657	0.119	0.14	0.024	0.082	0.099	0.143	0.024	0.072	0.097	0.143	0.039	0.064	0.072	0.121	0.019	0.126	0.082	0.128	0.024	0.073	0.058	0.162	0.025	0.104	0.121	0.132	0.067	0.117	0.131	0.14	0.077	0.123	0.124	0.127	0.066	0.139	0.122	0.153	0.048	0.105	0.108	0.124	0.037	0.093	0.113	0.15	0.033	0.106
658	0.117	0.138	0.024	0.08	0.098	0.142	0.023	0.071	0.095	0.141	0.039	0.063	0.071	0.12	0.021	0.126	0.08	0.13	0.023	0.073	0.058	0.161	0.026	0.104	0.12	0.131	0.067	0.118	0.131	0.139	0.077	0.122	0.126	0.128	0.066	0.138	0.118	0.152	0.046	0.102	0.106	0.122	0.035	0.091	0.111	0.147	0.031	0.105
659	0.118	0.138	0.022	0.077	0.098	0.14	0.022	0.069	0.093	0.14	0.038	0.062	0.07	0.12	0.021	0.126	0.079	0.128	0.023	0.073	0.058	0.161	0.026	0.103	0.121	0.129	0.066	0.117	0.13	0.136	0.076	0.121	0.127	0.127	0.065	0.137	0.116	0.15	0.043	0.099	0.103	0.12	0.034	0.087	0.108	0.141	0.028	0.101
660	0.118	0.137	0.021	0.076	0.097	0.141	0.021	0.068	0.092	0.139	0.037	0.061	0.066	0.118	0.017	0.124	0.077	0.125	0.021	0.07	0.057	0.158	0.023	0.1	0.118	0.128	0.064	0.113	0.127	0.131	0.074	0.121	0.124	0.123	0.061	0.133	0.116	0.147	0.042	0.098	0.103	0.119	0.033	0.086	0.107	0.139	0.027	0.099
661	0.119	0.136	0.02	0.077	0.096	0.139	0.02	0.067	0.091	0.136	0.034	0.059	0.066	0.117	0.016	0.121	0.077	0.123	0.021	0.071	0.055	0.158	0.023	0.098	0.115	0.128	0.062	0.113	0.123	0.13	0.072	0.12	0.121	0.119	0.058	0.13	0.118	0.145	0.043	0.098	0.103	0.118	0.033	0.086	0.107	0.138	0.027	0.098
662	0.118	0.137	0.02	0.078	0.096	0.138	0.02	0.068	0.091	0.136	0.035	0.058	0.067	0.117	0.017	0.121	0.077	0.123	0.02	0.071	0.055	0.158	0.024	0.098	0.116	0.128	0.063	0.114	0.123	0.133	0.073	0.12	0.123	0.122	0.06	0.133	0.119	0.147	0.045	0.1	0.105	0.119	0.034	0.087	0.11	0.141	0.027	0.099
663	0.118	0.14	0.021	0.08	0.097	0.139	0.02	0.07	0.092	0.141	0.037	0.06	0.069	0.118	0.019	0.122	0.078	0.126	0.019	0.071	0.055	0.159	0.024	0.099	0.119	0.131	0.064	0.116	0.126	0.138	0.075	0.122	0.126	0.125	0.062	0.136	0.118	0.148	0.044	0.1	0.106	0.12	0.036	0.087	0.111	0.143	0.028	0.101
664	0.118	0.141	0.022	0.081	0.098	0.142	0.021	0.07	0.095	0.146	0.037	0.062	0.068	0.119	0.017	0.124	0.079	0.127	0.019	0.069	0.055	0.161	0.023	0.1	0.121	0.131	0.065	0.117	0.129	0.138	0.074	0.122	0.127	0.127	0.063	0.137	0.117	0.149	0.043	0.1	0.105	0.12	0.037	0.089	0.111	0.145	0.029	0.102
665	0.119	0.143	0.021	0.082	0.098	0.144	0.022	0.073	0.097	0.148	0.037	0.064	0.066	0.118	0.015	0.125	0.079	0.129	0.019	0.069	0.054	0.164	0.02	0.1	0.123	0.135	0.065	0.118	0.132	0.139	0.074	0.124	0.127	0.127	0.063	0.137	0.119	0.151	0.043	0.101	0.106	0.12	0.038	0.092	0.111	0.149	0.03	0.101
666	0.121	0.147	0.02	0.083	0.1	0.146	0.022	0.074	0.098	0.146	0.037	0.064	0.066	0.12	0.017	0.128	0.081	0.131	0.021	0.072	0.056	0.17	0.022	0.104	0.123	0.137	0.067	0.122	0.135	0.14	0.076	0.126	0.129	0.132	0.064	0.14	0.121	0.153	0.043	0.102	0.107	0.121	0.037	0.09	0.111	0.151	0.03	0.102
667	0.123	0.151	0.02	0.084	0.101	0.149	0.022	0.075	0.099	0.15	0.037	0.067	0.068	0.122	0.017	0.129	0.081	0.134	0.021	0.072	0.057	0.173	0.023	0.105	0.125	0.14	0.069	0.124	0.137	0.145	0.079	0.128	0.132	0.134	0.065	0.146	0.124	0.159	0.043	0.104	0.109	0.124	0.036	0.09	0.115	0.154	0.029	0.104
668	0.125	0.151	0.021	0.084	0.101	0.151	0.022	0.074	0.1	0.154	0.037	0.069	0.071	0.123	0.018	0.13	0.085	0.134	0.021	0.071	0.056	0.178	0.022	0.107	0.127	0.141	0.07	0.126	0.139	0.149	0.079	0.131	0.133	0.136	0.066	0.15	0.127	0.163	0.044	0.105	0.112	0.129	0.036	0.092	0.118	0.157	0.028	0.108
669	0.127	0.153	0.022	0.086	0.104	0.155	0.023	0.076	0.101	0.159	0.039	0.07	0.073	0.126	0.017	0.132	0.086	0.138	0.021	0.072	0.058	0.182	0.023	0.108	0.131	0.143	0.07	0.127	0.141	0.152	0.08	0.134	0.137	0.139	0.067	0.153	0.131	0.167	0.046	0.108	0.116	0.134	0.037	0.097	0.119	0.161	0.03	0.111
670	0.128	0.157	0.022	0.088	0.106	0.158	0.023	0.078	0.102	0.163	0.039	0.069	0.074	0.132	0.02	0.137	0.089	0.142	0.023	0.077	0.062	0.186	0.026	0.113	0.134	0.146	0.07	0.13	0.144	0.155	0.079	0.135	0.139	0.144	0.066	0.153	0.132	0.166	0.048	0.112	0.119	0.137	0.037	0.099	0.12	0.163	0.031	0.114
671	0.129	0.16	0.021	0.09	0.108	0.162	0.023	0.08	0.104	0.169	0.038	0.07	0.077	0.137	0.02	0.142	0.091	0.148	0.024	0.081	0.064	0.192	0.026	0.117	0.135	0.151	0.072	0.134	0.146	0.158	0.081	0.137	0.142	0.145	0.066	0.155	0.134	0.169	0.047	0.113	0.117	0.139	0.036	0.099	0.123	0.165	0.03	0.113
672	0.132	0.162	0.02	0.091	0.111	0.164	0.022	0.082	0.106	0.174	0.038	0.073	0.08	0.14	0.02	0.145	0.094	0.152	0.024	0.084	0.065	0.195	0.027	0.12	0.139	0.156	0.073	0.139	0.151	0.163	0.083	0.141	0.148	0.149	0.069	0.162	0.138	0.173	0.046	0.113	0.117	0.139	0.036	0.1	0.126	0.167	0.028	0.114
673	0.136	0.165	0.021	0.093	0.113	0.169	0.023	0.083	0.106	0.178	0.038	0.074	0.081	0.144	0.018	0.148	0.095	0.156	0.023	0.084	0.065	0.197	0.026	0.121	0.141	0.16	0.075	0.142	0.156	0.167	0.087	0.147	0.153	0.154	0.072	0.166	0.141	0.177	0.048	0.117	0.12	0.143	0.037	0.102	0.129	0.172	0.03	0.116
674	0.138	0.17	0.022	0.094	0.112	0.171	0.023	0.084	0.107	0.179	0.038	0.073	0.082	0.146	0.02	0.152	0.097	0.159	0.024	0.085	0.066	0.204	0.028	0.124	0.147	0.163	0.076	0.142	0.16	0.17	0.087	0.15	0.155	0.158	0.073	0.169	0.143	0.181	0.051	0.12	0.125	0.147	0.038	0.105	0.133	0.176	0.034	0.121
675	0.141	0.175	0.023	0.096	0.112	0.176	0.022	0.084	0.109	0.183	0.039	0.074	0.083	0.147	0.02	0.154	0.099	0.159	0.025	0.086	0.067	0.208	0.027	0.129	0.151	0.165	0.077	0.143	0.162	0.171	0.088	0.151	0.155	0.161	0.073	0.171	0.145	0.183	0.052	0.123	0.128	0.148	0.038	0.108	0.136	0.179	0.034	0.122
676	0.142	0.181	0.024	0.098	0.114	0.181	0.023	0.086	0.113	0.188	0.042	0.078	0.085	0.147	0.02	0.156	0.099	0.161	0.025	0.085	0.068	0.209	0.026	0.129	0.153	0.167	0.079	0.147	0.163	0.175	0.089	0.152	0.159	0.164	0.075	0.176	0.149	0.185	0.052	0.125	0.128	0.15	0.04	0.11	0.137	0.182	0.033	0.125
677	0.146	0.186	0.024	0.101	0.117	0.185	0.025	0.091	0.116	0.193	0.043	0.081	0.084	0.147	0.018	0.157	0.098	0.166	0.024	0.085	0.067	0.212	0.024	0.128	0.155	0.17	0.08	0.151	0.167	0.178	0.091	0.154	0.162	0.166	0.076	0.18	0.153	0.189	0.053	0.128	0.129	0.153	0.041	0.111	0.137	0.185	0.034	0.126
678	0.148	0.191	0.023	0.102	0.12	0.186	0.024	0.092	0.117	0.197	0.041	0.081	0.083	0.15	0.019	0.159	0.101	0.168	0.023	0.088	0.067	0.219	0.025	0.13	0.157	0.173	0.082	0.154	0.172	0.183	0.091	0.158	0.166	0.172	0.077	0.184	0.155	0.195	0.053	0.13	0.131	0.158	0.042	0.113	0.14	0.189	0.035	0.13
679	0.153	0.197	0.023	0.105	0.123	0.19	0.025	0.093	0.118	0.199	0.041	0.081	0.084	0.155	0.02	0.166	0.106	0.17	0.023	0.092	0.069	0.224	0.027	0.136	0.16	0.181	0.083	0.158	0.177	0.187	0.094	0.162	0.17	0.175	0.079	0.188	0.157	0.199	0.053	0.132	0.134	0.161	0.042	0.115	0.146	0.191	0.036	0.131
680	0.156	0.202	0.024	0.107	0.126	0.196	0.026	0.095	0.118	0.203	0.042	0.081	0.087	0.161	0.02	0.171	0.109	0.173	0.025	0.095	0.072	0.225	0.028	0.139	0.163	0.185	0.084	0.16	0.178	0.192	0.095	0.165	0.174	0.18	0.081	0.189	0.159	0.203	0.052	0.136	0.138	0.164	0.041	0.118	0.15	0.195	0.036	0.132
681	0.156	0.205	0.025	0.108	0.129	0.199	0.026	0.098	0.119	0.206	0.043	0.083	0.091	0.165	0.02	0.172	0.11	0.179	0.026	0.097	0.075	0.227	0.028	0.142	0.167	0.185	0.084	0.161	0.182	0.194	0.097	0.167	0.174	0.181	0.08	0.19	0.161	0.207	0.054	0.138	0.143	0.166	0.043	0.12	0.151	0.198	0.036	0.135
682	0.156	0.204	0.025	0.108	0.129	0.198	0.025	0.098	0.119	0.207	0.043	0.084	0.093	0.168	0.021	0.173	0.11	0.183	0.027	0.096	0.076	0.227	0.028	0.143	0.171	0.187	0.087	0.162	0.186	0.198	0.097	0.169	0.177	0.186	0.082	0.194	0.162	0.209	0.056	0.138	0.144	0.168	0.045	0.122	0.152	0.2	0.036	0.138
683	0.156	0.203	0.025	0.109	0.128	0.195	0.026	0.099	0.121	0.206	0.044	0.085	0.093	0.168	0.022	0.174	0.112	0.185	0.027	0.095	0.076	0.225	0.028	0.143	0.169	0.187	0.088	0.162	0.185	0.198	0.097	0.17	0.178	0.185	0.083	0.193	0.163	0.209	0.058	0.138	0.144	0.167	0.046	0.122	0.153	0.201	0.038	0.14
684	0.155	0.202	0.027	0.109	0.127	0.193	0.029	0.099	0.122	0.204	0.046	0.085	0.091	0.165	0.022	0.173	0.11	0.183	0.026	0.093	0.072	0.224	0.027	0.142	0.168	0.188	0.087	0.162	0.183	0.196	0.096	0.169	0.178	0.184	0.085	0.192	0.161	0.205	0.057	0.138	0.143	0.166	0.044	0.123	0.153	0.201	0.039	0.139
685	0.154	0.202	0.028	0.108	0.127	0.191	0.028	0.099	0.121	0.2	0.045	0.084	0.092	0.162	0.022	0.169	0.109	0.181	0.027	0.094	0.071	0.223	0.028	0.142	0.167	0.186	0.084	0.161	0.179	0.194	0.095	0.167	0.175	0.182	0.083	0.189	0.16	0.202	0.056	0.137	0.142	0.164	0.043	0.121	0.147	0.2	0.039	0.137
686	0.152	0.199	0.026	0.106	0.126	0.19	0.027	0.096	0.117	0.196	0.044	0.084	0.092	0.16	0.021	0.167	0.109	0.177	0.028	0.094	0.07	0.216	0.029	0.14	0.164	0.183	0.083	0.159	0.176	0.191	0.095	0.164	0.175	0.179	0.081	0.187	0.157	0.2	0.056	0.135	0.139	0.16	0.042	0.119	0.146	0.196	0.037	0.135
687	0.149	0.193	0.026	0.102	0.126	0.189	0.026	0.093	0.116	0.192	0.044	0.083	0.09	0.157	0.019	0.164	0.106	0.172	0.027	0.091	0.07	0.206	0.028	0.135	0.159	0.178	0.083	0.154	0.173	0.186	0.092	0.161	0.171	0.177	0.08	0.182	0.154	0.197	0.057	0.133	0.136	0.157	0.042	0.116	0.145	0.19	0.036	0.134
688	0.145	0.187	0.025	0.099	0.122	0.185	0.025	0.089	0.113	0.187	0.043	0.08	0.085	0.153	0.017	0.16	0.102	0.165	0.024	0.087	0.068	0.199	0.028	0.131	0.157	0.174	0.082	0.151	0.169	0.183	0.092	0.156	0.169	0.172	0.079	0.178	0.15	0.193	0.055	0.128	0.135	0.154	0.043	0.113	0.141	0.185	0.035	0.132
689	0.138	0.181	0.024	0.095	0.117	0.175	0.024	0.085	0.109	0.18	0.041	0.075	0.08	0.147	0.017	0.153	0.098	0.16	0.022	0.083	0.065	0.195	0.026	0.124	0.155	0.166	0.079	0.147	0.161	0.177	0.089	0.15	0.164	0.166	0.076	0.173	0.144	0.183	0.051	0.123	0.129	0.148	0.041	0.108	0.134	0.177	0.034	0.125
690	0.132	0.174	0.022	0.092	0.112	0.166	0.023	0.082	0.104	0.175	0.038	0.073	0.077	0.142	0.018	0.146	0.094	0.155	0.022	0.083	0.063	0.192	0.026	0.12	0.148	0.161	0.077	0.14	0.154	0.169	0.085	0.143	0.156	0.159	0.073	0.166	0.137	0.173	0.049	0.118	0.122	0.14	0.038	0.103	0.128	0.168	0.032	0.117
691	0.126	0.168	0.021	0.087	0.107	0.157	0.023	0.078	0.097	0.166	0.036	0.07	0.075	0.136	0.019	0.141	0.092	0.152	0.024	0.079	0.061	0.183	0.025	0.115	0.139	0.154	0.073	0.132	0.15	0.16	0.081	0.134	0.149	0.154	0.069	0.158	0.13	0.163	0.049	0.114	0.116	0.132	0.038	0.099	0.124	0.161	0.032	0.112
692	0.122	0.159	0.02	0.082	0.102	0.149	0.023	0.076	0.092	0.157	0.036	0.067	0.072	0.129	0.019	0.137	0.09	0.146	0.024	0.078	0.059	0.175	0.024	0.112	0.13	0.147	0.069	0.126	0.144	0.151	0.077	0.129	0.139	0.145	0.066	0.149	0.123	0.155	0.047	0.11	0.112	0.127	0.037	0.095	0.119	0.153	0.032	0.108
693	0.117	0.149	0.019	0.076	0.095	0.139	0.022	0.072	0.086	0.146	0.034	0.063	0.068	0.124	0.017	0.127	0.085	0.137	0.021	0.074	0.054	0.164	0.023	0.105	0.126	0.138	0.066	0.119	0.136	0.144	0.073	0.124	0.134	0.136	0.064	0.141	0.119	0.149	0.045	0.104	0.107	0.123	0.036	0.092	0.112	0.144	0.031	0.102
694	0.11	0.141	0.017	0.073	0.091	0.129	0.02	0.067	0.081	0.135	0.032	0.058	0.065	0.118	0.017	0.117	0.079	0.132	0.021	0.07	0.051	0.153	0.02	0.098	0.117	0.13	0.062	0.111	0.127	0.137	0.069	0.116	0.128	0.127	0.061	0.132	0.115	0.142	0.044	0.099	0.102	0.118	0.034	0.089	0.107	0.137	0.029	0.097
695	0.104	0.136	0.017	0.071	0.09	0.125	0.02	0.064	0.078	0.128	0.032	0.055	0.063	0.112	0.016	0.111	0.076	0.128	0.019	0.065	0.052	0.142	0.019	0.095	0.112	0.123	0.059	0.106	0.122	0.132	0.064	0.107	0.123	0.122	0.056	0.125	0.111	0.136	0.043	0.094	0.097	0.112	0.033	0.087	0.101	0.131	0.027	0.092
696	0.097	0.129	0.017	0.068	0.085	0.116	0.019	0.062	0.077	0.121	0.031	0.052	0.061	0.106	0.016	0.106	0.073	0.119	0.018	0.06	0.052	0.134	0.018	0.091	0.109	0.117	0.057	0.104	0.119	0.126	0.062	0.104	0.116	0.117	0.055	0.12	0.105	0.127	0.041	0.09	0.091	0.105	0.032	0.082	0.097	0.124	0.026	0.089
697	0.092	0.123	0.016	0.064	0.079	0.115	0.017	0.06	0.075	0.117	0.031	0.05	0.056	0.099	0.013	0.101	0.07	0.11	0.016	0.057	0.048	0.129	0.016	0.086	0.107	0.113	0.058	0.101	0.117	0.12	0.062	0.104	0.114	0.112	0.056	0.117	0.097	0.121	0.036	0.086	0.086	0.099	0.03	0.077	0.091	0.113	0.025	0.085
698	0.089	0.117	0.015	0.061	0.074	0.11	0.015	0.056	0.071	0.114	0.029	0.048	0.054	0.095	0.013	0.096	0.066	0.103	0.015	0.054	0.044	0.123	0.016	0.08	0.101	0.111	0.057	0.096	0.11	0.114	0.06	0.099	0.11	0.108	0.055	0.113	0.091	0.115	0.033	0.082	0.082	0.093	0.028	0.071	0.088	0.105	0.023	0.082
699	0.085	0.109	0.014	0.057	0.072	0.106	0.015	0.052	0.067	0.109	0.026	0.046	0.053	0.089	0.013	0.092	0.063	0.1	0.016	0.055	0.042	0.12	0.018	0.076	0.093	0.104	0.053	0.09	0.102	0.106	0.057	0.093	0.103	0.104	0.05	0.105	0.087	0.108	0.032	0.077	0.079	0.089	0.025	0.069	0.084	0.099	0.021	0.077
700	0.081	0.104	0.014	0.054	0.069	0.098	0.014	0.049	0.063	0.103	0.024	0.044	0.051	0.086	0.012	0.088	0.059	0.095	0.015	0.053	0.04	0.113	0.017	0.076	0.091	0.098	0.049	0.088	0.098	0.101	0.055	0.09	0.097	0.098	0.048	0.102	0.082	0.101	0.031	0.072	0.075	0.083	0.024	0.065	0.079	0.093	0.018	0.072
701	0.077	0.099	0.012	0.052	0.067	0.095	0.014	0.047	0.058	0.095	0.023	0.043	0.05	0.083	0.012	0.086	0.056	0.092	0.014	0.051	0.04	0.108	0.015	0.073	0.086	0.092	0.048	0.083	0.094	0.098	0.053	0.085	0.093	0.092	0.045	0.098	0.077	0.094	0.029	0.068	0.072	0.079	0.023	0.061	0.072	0.089	0.02	0.066
702	0.076	0.097	0.012	0.05	0.065	0.091	0.014	0.045	0.057	0.088	0.022	0.041	0.047	0.079	0.011	0.083	0.053	0.088	0.012	0.048	0.038	0.101	0.014	0.068	0.082	0.086	0.045	0.078	0.088	0.094	0.05	0.078	0.087	0.085	0.042	0.093	0.072	0.09	0.028	0.065	0.067	0.074	0.022	0.057	0.066	0.085	0.02	0.062
703	0.07	0.092	0.011	0.046	0.061	0.083	0.013	0.041	0.054	0.084	0.022	0.038	0.046	0.074	0.011	0.077	0.05	0.083	0.011	0.045	0.036	0.095	0.013	0.062	0.076	0.077	0.041	0.071	0.08	0.085	0.044	0.071	0.08	0.079	0.038	0.087	0.068	0.088	0.027	0.063	0.061	0.074	0.02	0.056	0.063	0.082	0.02	0.058
704	0.065	0.088	0.01	0.044	0.058	0.075	0.011	0.039	0.054	0.079	0.022	0.036	0.043	0.07	0.011	0.07	0.047	0.075	0.011	0.041	0.032	0.092	0.012	0.06	0.072	0.074	0.039	0.067	0.077	0.081	0.042	0.07	0.075	0.077	0.038	0.081	0.067	0.086	0.027	0.061	0.059	0.072	0.019	0.054	0.061	0.079	0.018	0.055
705	0.062	0.082	0.01	0.043	0.056	0.073	0.011	0.038	0.051	0.076	0.021	0.036	0.036	0.066	0.01	0.066	0.043	0.072	0.009	0.038	0.03	0.087	0.011	0.057	0.068	0.071	0.039	0.065	0.075	0.079	0.041	0.069	0.074	0.076	0.037	0.077	0.062	0.082	0.026	0.059	0.057	0.069	0.018	0.052	0.06	0.077	0.017	0.056
706	0.062	0.08	0.009	0.043	0.055	0.073	0.012	0.036	0.049	0.073	0.02	0.035	0.032	0.062	0.01	0.063	0.041	0.067	0.01	0.038	0.028	0.083	0.01	0.054	0.065	0.07	0.039	0.064	0.074	0.076	0.04	0.067	0.073	0.072	0.037	0.073	0.059	0.076	0.025	0.055	0.056	0.063	0.018	0.049	0.057	0.073	0.014	0.055
707	0.058	0.076	0.008	0.04	0.049	0.07	0.011	0.033	0.043	0.07	0.019	0.031	0.032	0.061	0.008	0.063	0.04	0.063	0.008	0.037	0.026	0.078	0.008	0.052	0.064	0.064	0.038	0.062	0.069	0.069	0.038	0.062	0.072	0.065	0.036	0.07	0.056	0.072	0.025	0.052	0.055	0.06	0.019	0.047	0.054	0.07	0.013	0.053
708	0.054	0.07	0.006	0.036	0.046	0.066	0.008	0.03	0.041	0.064	0.017	0.028	0.033	0.056	0.009	0.063	0.041	0.064	0.009	0.035	0.028	0.078	0.009	0.052	0.061	0.062	0.035	0.06	0.064	0.065	0.037	0.059	0.067	0.062	0.034	0.068	0.056	0.068	0.023	0.049	0.051	0.059	0.018	0.046	0.052	0.067	0.012	0.049
709	0.051	0.066	0.006	0.034	0.044	0.062	0.008	0.029	0.041	0.06	0.017	0.027	0.032	0.054	0.009	0.06	0.04	0.061	0.006	0.033	0.027	0.075	0.01	0.048	0.057	0.058	0.034	0.057	0.061	0.064	0.036	0.057	0.062	0.059	0.031	0.066	0.054	0.067	0.023	0.047	0.049	0.055	0.018	0.044	0.049	0.065	0.013	0.048
710	0.048	0.066	0.007	0.035	0.043	0.06	0.007	0.028	0.041	0.057	0.016	0.024	0.032	0.051	0.01	0.056	0.039	0.056	0.006	0.032	0.028	0.071	0.011	0.045	0.054	0.057	0.033	0.054	0.058	0.064	0.035	0.054	0.061	0.057	0.032	0.062	0.053	0.063	0.023	0.045	0.047	0.053	0.019	0.044	0.046	0.062	0.014	0.047
711	0.046	0.063	0.007	0.034	0.041	0.06	0.006	0.028	0.037	0.056	0.017	0.022	0.032	0.051	0.009	0.052	0.035	0.054	0.006	0.032	0.025	0.068	0.01	0.043	0.054	0.054	0.033	0.052	0.057	0.061	0.033	0.051	0.061	0.056	0.033	0.059	0.051	0.06	0.021	0.04	0.043	0.05	0.017	0.041	0.044	0.059	0.011	0.045
712	0.045	0.057	0.007	0.031	0.04	0.056	0.006	0.026	0.034	0.054	0.016	0.022	0.031	0.05	0.009	0.05	0.033	0.055	0.007	0.032	0.025	0.067	0.009	0.043	0.053	0.053	0.031	0.052	0.054	0.06	0.034	0.049	0.058	0.055	0.032	0.059	0.049	0.057	0.019	0.037	0.041	0.048	0.014	0.038	0.042	0.054	0.01	0.041
713	0.045	0.053	0.007	0.031	0.04	0.053	0.006	0.026	0.034	0.053	0.016	0.025	0.029	0.048	0.009	0.048	0.031	0.053	0.007	0.032	0.025	0.064	0.007	0.042	0.05	0.05	0.031	0.048	0.053	0.056	0.033	0.048	0.055	0.053	0.03	0.058	0.043	0.055	0.017	0.037	0.039	0.044	0.014	0.034	0.04	0.049	0.01	0.038
714	0.045	0.051	0.007	0.03	0.04	0.05	0.007	0.025	0.035	0.051	0.014	0.025	0.024	0.042	0.007	0.044	0.028	0.047	0.005	0.027	0.022	0.058	0.006	0.039	0.048	0.047	0.028	0.045	0.05	0.052	0.031	0.046	0.051	0.049	0.029	0.055	0.038	0.052	0.015	0.037	0.037	0.04	0.014	0.033	0.037	0.045	0.009	0.036
715	0.044	0.05	0.006	0.029	0.04	0.047	0.008	0.024	0.033	0.047	0.014	0.022	0.022	0.037	0.005	0.04	0.026	0.044	0.005	0.025	0.019	0.053	0.005	0.036	0.045	0.044	0.026	0.044	0.046	0.05	0.03	0.044	0.049	0.047	0.028	0.05	0.036	0.05	0.013	0.035	0.035	0.038	0.014	0.031	0.037	0.042	0.008	0.034
716	0.041	0.047	0.004	0.026	0.036	0.044	0.008	0.022	0.03	0.042	0.013	0.02	0.023	0.037	0.006	0.04	0.026	0.041	0.006	0.024	0.02	0.051	0.005	0.034	0.043	0.043	0.026	0.043	0.044	0.047	0.03	0.041	0.049	0.044	0.027	0.047	0.035	0.047	0.014	0.032	0.034	0.036	0.013	0.03	0.035	0.042	0.008	0.031
717	0.037	0.043	0.004	0.024	0.032	0.04	0.006	0.02	0.03	0.04	0.012	0.019	0.023	0.039	0.008	0.039	0.025	0.039	0.004	0.024	0.021	0.048	0.004	0.031	0.039	0.042	0.025	0.04	0.041	0.044	0.028	0.04	0.045	0.042	0.026	0.047	0.035	0.045	0.015	0.03	0.031	0.036	0.013	0.03	0.033	0.043	0.008	0.031
718	0.032	0.042	0.005	0.023	0.03	0.037	0.005	0.019	0.03	0.037	0.01	0.017	0.021	0.037	0.006	0.038	0.025	0.038	0.002	0.022	0.021	0.049	0.004	0.03	0.039	0.038	0.023	0.035	0.038	0.039	0.023	0.036	0.042	0.037	0.022	0.044	0.032	0.04	0.014	0.027	0.027	0.033	0.01	0.028	0.029	0.04	0.007	0.031
719	0.031	0.041	0.005	0.022	0.029	0.036	0.004	0.016	0.027	0.036	0.01	0.016	0.017	0.033	0.003	0.036	0.023	0.034	0	0.021	0.019	0.05	0.004	0.029	0.036	0.037	0.021	0.033	0.036	0.035	0.02	0.034	0.04	0.035	0.021	0.041	0.031	0.037	0.013	0.026	0.025	0.03	0.009	0.025	0.027	0.035	0.006	0.031
720	0.032	0.041	0.002	0.02	0.028	0.036	0.004	0.015	0.023	0.035	0.009	0.015	0.016	0.029	0.002	0.035	0.022	0.03	0	0.02	0.017	0.044	0.002	0.029	0.034	0.036	0.021	0.033	0.038	0.036	0.02	0.033	0.038	0.035	0.022	0.04	0.03	0.038	0.012	0.027	0.025	0.029	0.009	0.023	0.027	0.031	0.006	0.029
721	0.03	0.041	0.002	0.02	0.025	0.034	0.004	0.016	0.02	0.036	0.011	0.016	0.015	0.027	0.004	0.031	0.02	0.03	0	0.017	0.014	0.039	0.002	0.027	0.032	0.034	0.022	0.033	0.036	0.035	0.02	0.034	0.04	0.038	0.024	0.038	0.029	0.038	0.012	0.027	0.023	0.032	0.009	0.021	0.026	0.032	0.005	0.027
722	0.027	0.036	0.004	0.021	0.024	0.031	0.004	0.017	0.021	0.033	0.011	0.016	0.014	0.024	0.002	0.027	0.019	0.029	0	0.015	0.011	0.036	0.002	0.023	0.031	0.029	0.021	0.031	0.034	0.035	0.02	0.032	0.036	0.035	0.021	0.036	0.026	0.037	0.012	0.023	0.022	0.03	0.006	0.019	0.024	0.03	0.003	0.025
723	0.026	0.034	0.003	0.019	0.022	0.028	0.004	0.014	0.02	0.031	0.01	0.014	0.011	0.023	0.002	0.024	0.016	0.028	-0.001	0.014	0.01	0.036	0.003	0.02	0.028	0.025	0.017	0.03	0.028	0.031	0.02	0.028	0.029	0.032	0.017	0.032	0.024	0.034	0.012	0.022	0.022	0.026	0.008	0.02	0.024	0.03	0.004	0.024
724	0.023	0.032	0.002	0.017	0.022	0.027	0.005	0.012	0.021	0.029	0.008	0.012	0.009	0.024	0.005	0.023	0.014	0.025	0	0.014	0.01	0.032	0.002	0.019	0.027	0.024	0.017	0.03	0.027	0.03	0.02	0.026	0.026	0.031	0.017	0.033	0.026	0.031	0.013	0.021	0.022	0.023	0.01	0.022	0.023	0.027	0.004	0.024
725	0.022	0.032	0.004	0.016	0.023	0.029	0.008	0.014	0.021	0.033	0.011	0.013	0.011	0.026	0.006	0.024	0.018	0.028	0.002	0.017	0.011	0.033	0.003	0.021	0.027	0.025	0.017	0.028	0.025	0.029	0.018	0.026	0.03	0.031	0.019	0.036	0.026	0.029	0.014	0.021	0.02	0.025	0.01	0.023	0.02	0.027	0.005	0.025
726	0.018	0.03	0.004	0.015	0.024	0.029	0.008	0.014	0.019	0.032	0.011	0.013	0.012	0.023	0.005	0.024	0.02	0.029	0.001	0.018	0.012	0.029	0.002	0.02	0.023	0.022	0.014	0.024	0.026	0.028	0.016	0.024	0.029	0.027	0.017	0.035	0.023	0.027	0.012	0.017	0.02	0.023	0.007	0.021	0.017	0.023	0.003	0.021
727	0.02	0.033	0.004	0.013	0.02	0.028	0.007	0.014	0.016	0.027	0.011	0.011	0.012	0.02	0.003	0.021	0.018	0.025	-0.001	0.015	0.009	0.03	0.002	0.018	0.021	0.021	0.013	0.025	0.027	0.026	0.016	0.024	0.026	0.026	0.016	0.03	0.02	0.028	0.01	0.016	0.019	0.021	0.007	0.018	0.016	0.021	0.003	0.018
728	0.021	0.032	0.002	0.012	0.017	0.024	0.004	0.011	0.015	0.022	0.008	0.009	0.01	0.018	0.003	0.016	0.015	0.019	-0.002	0.011	0.008	0.028	0.001	0.014	0.022	0.021	0.016	0.027	0.027	0.025	0.017	0.025	0.025	0.025	0.017	0.027	0.018	0.021	0.008	0.015	0.015	0.018	0.007	0.015	0.016	0.019	0.002	0.016
729	0.021	0.03	0.003	0.014	0.018	0.021	0.003	0.01	0.016	0.021	0.008	0.012	0.011	0.02	0.004	0.016	0.014	0.016	0	0.011	0.01	0.031	0.001	0.016	0.026	0.021	0.017	0.028	0.024	0.026	0.017	0.023	0.028	0.025	0.016	0.027	0.018	0.023	0.007	0.016	0.014	0.018	0.009	0.017	0.017	0.021	0.004	0.019
730	0.016	0.026	0.003	0.012	0.018	0.019	0.002	0.008	0.016	0.019	0.005	0.011	0.008	0.017	0.003	0.017	0.012	0.018	-0.001	0.011	0.01	0.029	-0.001	0.015	0.022	0.019	0.015	0.023	0.02	0.023	0.015	0.019	0.028	0.025	0.015	0.025	0.017	0.023	0.008	0.014	0.013	0.018	0.01	0.018	0.017	0.025	0.004	0.021
731	0.016	0.025	0.004	0.012	0.016	0.018	0.003	0.009	0.014	0.017	0.005	0.008	0.006	0.015	0.001	0.016	0.011	0.017	-0.003	0.008	0.007	0.024	-0.003	0.015	0.019	0.018	0.013	0.021	0.019	0.021	0.015	0.02	0.025	0.023	0.015	0.025	0.015	0.022	0.009	0.012	0.015	0.018	0.012	0.017	0.018	0.022	0.006	0.02
732	0.014	0.021	0.001	0.01	0.012	0.018	0.003	0.008	0.013	0.014	0.004	0.006	0.004	0.015	0.001	0.014	0.011	0.015	-0.004	0.008	0.007	0.021	-0.003	0.011	0.018	0.019	0.013	0.02	0.018	0.02	0.016	0.022	0.022	0.02	0.015	0.024	0.011	0.018	0.008	0.011	0.012	0.014	0.01	0.013	0.015	0.017	0.003	0.017
733	0.014	0.018	0.002	0.01	0.013	0.017	0.003	0.009	0.013	0.015	0.007	0.006	0.006	0.014	0.002	0.012	0.011	0.015	-0.001	0.01	0.008	0.021	-0.003	0.011	0.02	0.019	0.014	0.02	0.018	0.021	0.016	0.021	0.021	0.016	0.014	0.021	0.008	0.018	0.007	0.011	0.007	0.013	0.008	0.01	0.012	0.013	0	0.014
734	0.01	0.014	0.002	0.008	0.015	0.014	0.002	0.007	0.009	0.014	0.005	0.006	0.007	0.012	0.001	0.01	0.007	0.011	-0.003	0.01	0.008	0.017	-0.002	0.011	0.016	0.016	0.013	0.015	0.017	0.017	0.013	0.014	0.021	0.014	0.013	0.017	0.008	0.021	0.006	0.013	0.008	0.013	0.008	0.012	0.013	0.013	0	0.013
735	0.012	0.014	0.001	0.008	0.015	0.011	0.002	0.005	0.009	0.011	0.006	0.006	0.006	0.012	0.001	0.01	0.004	0.009	-0.004	0.008	0.009	0.017	0	0.011	0.009	0.011	0.01	0.011	0.013	0.014	0.008	0.011	0.017	0.015	0.012	0.016	0.009	0.02	0.008	0.013	0.01	0.014	0.009	0.014	0.014	0.013	0.002	0.015
736	0.011	0.018	0.001	0.008	0.013	0.012	0.003	0.006	0.009	0.01	0.006	0.005	0.005	0.014	0.002	0.011	0.003	0.009	-0.002	0.007	0.009	0.014	0.001	0.01	0.007	0.011	0.011	0.014	0.011	0.015	0.009	0.012	0.016	0.016	0.012	0.018	0.006	0.015	0.007	0.011	0.01	0.014	0.007	0.015	0.013	0.011	0.004	0.014
737	0.014	0.021	0.002	0.009	0.012	0.013	0.006	0.007	0.011	0.011	0.007	0.007	0.005	0.014	0.003	0.014	0.008	0.011	0.002	0.009	0.008	0.017	0.001	0.01	0.011	0.015	0.012	0.017	0.009	0.017	0.009	0.015	0.016	0.016	0.014	0.019	0.004	0.01	0.003	0.007	0.005	0.011	0.002	0.012	0.008	0.006	0.001	0.01
738	0.012	0.02	0.002	0.009	0.013	0.014	0.006	0.006	0.01	0.012	0.006	0.007	0.006	0.013	0.005	0.015	0.009	0.01	0.002	0.01	0.008	0.017	0.001	0.011	0.014	0.017	0.012	0.019	0.013	0.018	0.009	0.017	0.02	0.015	0.015	0.019	0.004	0.007	0.001	0.006	0.002	0.008	0	0.008	0.006	0.003	-0.002	0.006
739	0.011	0.017	0.001	0.006	0.014	0.01	0.005	0.003	0.009	0.011	0.007	0.008	0.007	0.012	0.005	0.015	0.008	0.012	-0.001	0.011	0.008	0.023	0.001	0.011	0.012	0.017	0.011	0.016	0.013	0.017	0.01	0.017	0.021	0.015	0.014	0.018	0.005	0.01	0.001	0.005	0.003	0.006	0.001	0.007	0.005	0.003	-0.002	0.004
740	0.008	0.014	0	0.003	0.011	0.008	0.003	0.003	0.007	0.009	0.005	0.005	0.007	0.009	0.006	0.012	0.005	0.01	-0.002	0.011	0.008	0.022	0	0.013	0.008	0.013	0.014	0.016	0.014	0.015	0.009	0.015	0.02	0.016	0.013	0.017	0.004	0.011	0.003	0.004	0.004	0.007	0.003	0.008	0.006	0.005	-0.001	0.007
741	0.01	0.013	0.001	0.002	0.006	0.008	0.002	0.002	0.007	0.006	0.004	0.004	0.007	0.005	0.003	0.01	0.003	0.01	-0.004	0.011	0.005	0.019	0.001	0.009	0.008	0.01	0.012	0.012	0.01	0.01	0.007	0.011	0.016	0.016	0.012	0.015	0.003	0.016	0.004	0.005	0.003	0.007	0.004	0.008	0.006	0.006	-0.001	0.009
742	0.009	0.012	0.001	0.005	0.004	0.005	0.001	0.003	0.008	0.004	0.004	0	0.003	0.006	0.001	0.009	0.003	0.007	-0.003	0.009	0.005	0.014	-0.001	0.003	0.008	0.007	0.007	0.009	0.005	0.006	0.005	0.008	0.012	0.012	0.009	0.012	0.001	0.011	0.004	0.006	0	0.003	0.003	0.007	0.006	0.004	-0.002	0.009
743	0.006	0.012	0	0.004	0.008	0.002	0.002	0.004	0.008	0.004	0.006	0	0.003	0.013	0.003	0.006	0.006	0.008	-0.002	0.011	0.005	0.014	0.002	0.003	0.009	0.006	0.004	0.008	0.006	0.006	0.006	0.006	0.011	0.007	0.009	0.013	0	0.005	0.002	0.004	-0.003	0	0	0.005	0.004	0.002	-0.001	0.006
744	0.003	0.009	0	0.002	0.008	0.001	0.002	0.004	0.007	0.004	0.006	0.002	0.001	0.011	0.003	0.002	0.005	0.004	-0.001	0.01	0.006	0.012	0.002	0.008	0.006	0.003	0.005	0.009	0.008	0.006	0.006	0.008	0.011	0.003	0.008	0.011	0.002	0.002	0.001	0.002	-0.002	0.001	0	0.005	0.002	0.001	0.001	0.006
745	0.003	0.008	0	0.001	0.006	0.002	0.002	0.004	0.006	0.004	0.004	0.003	0.001	0.006	0.004	0.004	0.003	0.006	-0.002	0.006	0.005	0.01	0.002	0.009	0.005	0.002	0.005	0.009	0.005	0.007	0.006	0.007	0.009	0.003	0.007	0.009	0.005	0.005	0.001	0.001	0.002	0.003	0.002	0.006	0.003	0	0.001	0.005
746	0	0.006	-0.001	0.003	0.002	-0.001	0.003	0.003	0.005	0	0.004	0.001	-0.004	0.002	0.003	0.007	-0.001	0.002	-0.001	0.004	0.004	0.009	-0.002	0.004	0.005	0.002	0.005	0.01	0	0.006	0.006	0.006	0.007	0.004	0.006	0.007	0.002	0.005	0.002	0	0.001	0.001	0.002	0.006	0.002	-0.001	0	0.003
747	0.001	0.006	-0.002	0.002	0.002	-0.003	0.004	0	0.001	0	0.005	-0.001	-0.005	0.005	0.003	0.005	-0.001	0.001	-0.001	0.004	0.003	0.008	-0.003	0.003	0.006	0	0.005	0.011	0	0.005	0.004	0.006	0.008	0.005	0.008	0.006	-0.007	0.002	0	-0.004	-0.005	-0.001	0	0	0	-0.005	-0.004	-0.001
748	-0.001	0.005	-0.002	0	0.003	-0.003	0.004	-0.001	0.002	0.004	0.003	-0.001	-0.003	0.004	0	-0.001	0.002	-0.002	-0.004	0.002	0.001	0.005	-0.003	0.002	0.004	-0.001	0.003	0.007	0.003	0.002	0.002	0.003	0.006	0.002	0.006	0.002	-0.009	0.001	-0.002	-0.002	-0.006	-0.002	-0.001	-0.001	-0.002	-0.002	-0.003	0.002
749	0.002	0.004	-0.001	-0.001	0.005	0.001	0.001	-0.001	0.001	0.004	0	0	0	0.003	0	0.001	0.004	0.001	-0.003	-0.001	0.001	0.002	0.001	0.001	0.001	-0.001	0	0.003	0.002	0	0.002	0.001	0.002	-0.001	0.003	0	-0.005	0	-0.002	0	-0.004	-0.003	-0.002	0	-0.001	-0.001	-0.002	0
750	0	0	0	0	0	0	0	0	0	0	0	0	0	0	0	0	0	0	0	0	0	0	0	0	0	0	0	0	0	0	0	0	0	0	0	0	0	0	0	0	0	0	0	0	0	0	0	0
751	-0.001	-0.003	0.001	0.001	-0.002	0	0	-0.002	-0.001	-0.004	0	-0.001	0	0.003	0.003	0.003	-0.001	-0.002	-0.001	0	0.001	-0.001	-0.003	0.001	0	0	0.001	0	-0.001	0.001	0.001	0	0.004	0	0.003	0.001	-0.001	-0.002	-0.001	-0.003	0	-0.001	0.002	-0.002	-0.003	-0.004	-0.002	0
752	-0.003	0.003	-0.001	-0.001	-0.003	-0.001	0.001	-0.003	0	-0.008	-0.001	-0.002	-0.002	0.004	0.002	0.003	-0.001	-0.007	-0.005	0.002	0.001	0.001	-0.006	0.001	0.001	-0.001	0.002	-0.001	0	0.002	0	-0.001	0.005	0.001	0.005	0.002	-0.002	0	-0.001	-0.001	0	-0.001	0.006	0.001	-0.002	-0.002	0	0.002
753	-0.007	0.005	-0.003	-0.006	-0.003	-0.002	-0.001	-0.004	0	-0.008	-0.002	-0.004	-0.001	0.004	0.004	0.003	0	-0.004	-0.005	0	0.001	0.001	-0.003	0.001	0.003	0.001	0.003	0.003	0	0.003	0	0.002	0.007	0.001	0.004	0.004	-0.003	0.001	0.001	0.001	-0.002	-0.001	0.004	0.003	-0.005	-0.003	-0.001	0
754	-0.011	0.001	-0.005	-0.008	-0.005	-0.003	-0.002	-0.006	-0.004	-0.006	-0.003	-0.007	-0.003	0	0.002	-0.004	0	0	-0.004	0.002	-0.001	0.004	0	0.002	0.003	0.003	0.005	0.006	-0.001	0	0.003	0.002	0.005	0.004	0.004	0.006	-0.003	-0.003	0	-0.001	-0.005	-0.003	0.001	0	-0.01	-0.006	0	-0.003
755	-0.008	-0.005	-0.002	-0.006	-0.004	-0.007	-0.001	-0.006	-0.005	-0.009	-0.002	-0.006	-0.004	-0.003	0.001	-0.008	-0.004	-0.001	-0.004	-0.001	-0.002	0.003	0	-0.002	-0.005	-0.004	0.002	0.004	-0.007	-0.005	0.001	-0.005	0	0	0.004	0.002	-0.005	-0.007	-0.004	-0.006	-0.01	-0.011	-0.003	-0.006	-0.011	-0.012	-0.004	-0.007
756	-0.007	-0.003	-0.004	-0.004	-0.004	-0.012	-0.001	-0.006	-0.007	-0.016	-0.001	-0.003	-0.007	-0.004	-0.002	-0.011	-0.007	-0.004	-0.005	-0.001	-0.002	0.003	-0.002	-0.003	-0.009	-0.005	0.003	0.001	-0.007	-0.007	0.001	-0.007	0.001	0	0.005	0.002	-0.006	-0.008	-0.003	-0.005	-0.009	-0.013	0.001	-0.004	-0.007	-0.012	-0.003	-0.006
757	-0.008	-0.002	-0.006	-0.004	-0.005	-0.015	-0.002	-0.005	-0.009	-0.015	0	-0.005	-0.007	-0.006	-0.003	-0.011	-0.007	-0.006	-0.008	-0.004	-0.004	-0.005	-0.004	-0.004	-0.009	-0.005	0.002	0.001	-0.004	-0.003	0.002	-0.006	0.002	-0.002	0.004	0.002	-0.007	-0.003	0.002	-0.002	-0.008	-0.007	0.004	0	-0.005	-0.007	-0.001	-0.003
758	-0.009	-0.004	-0.006	-0.004	-0.008	-0.016	-0.003	-0.008	-0.012	-0.013	-0.002	-0.009	-0.007	-0.004	-0.003	-0.007	-0.005	-0.01	-0.006	-0.001	-0.005	-0.005	-0.003	-0.005	-0.004	-0.004	0.004	0.002	-0.002	-0.002	0.004	0.001	0.001	0.001	0.006	0.002	-0.006	-0.005	0.002	-0.004	-0.009	-0.005	0.002	0	-0.004	-0.005	0.001	0
759	-0.005	-0.005	-0.005	-0.004	-0.005	-0.013	-0.002	-0.007	-0.007	-0.013	-0.001	-0.007	-0.006	-0.004	0.002	-0.004	-0.007	-0.009	-0.003	-0.001	-0.003	-0.005	-0.001	-0.003	-0.005	-0.009	0.001	0.001	-0.008	-0.006	0.002	0	-0.001	-0.002	0.006	-0.001	-0.01	-0.009	-0.003	-0.008	-0.016	-0.011	-0.003	-0.004	-0.006	-0.011	-0.005	-0.006
760	-0.004	-0.007	-0.004	-0.007	-0.005	-0.012	-0.001	-0.009	-0.007	-0.013	0	-0.007	-0.004	-0.005	0.003	-0.011	-0.007	-0.008	-0.002	-0.002	-0.001	-0.003	0	-0.002	-0.005	-0.011	0.002	-0.001	-0.007	-0.005	0	-0.001	0.001	-0.003	0.009	-0.002	-0.01	-0.013	-0.005	-0.008	-0.013	-0.014	-0.004	-0.006	-0.008	-0.012	-0.006	-0.01
761	-0.006	-0.01	-0.002	-0.008	-0.005	-0.01	0	-0.008	-0.008	-0.012	0	-0.006	-0.007	-0.007	0	-0.014	-0.006	-0.009	-0.005	-0.004	-0.004	-0.008	-0.004	-0.001	-0.004	-0.011	0.001	-0.003	-0.009	-0.001	0.001	-0.006	0.003	-0.007	0.005	-0.003	-0.012	-0.011	-0.005	-0.008	-0.011	-0.013	-0.002	-0.006	-0.013	-0.011	-0.008	-0.01
762	-0.008	-0.008	-0.002	-0.009	-0.005	-0.007	0	-0.006	-0.006	-0.012	-0.001	-0.006	-0.01	-0.009	-0.003	-0.014	-0.005	-0.008	-0.006	-0.004	-0.005	-0.007	-0.007	-0.003	-0.003	-0.007	0.002	-0.002	-0.01	-0.001	0.001	-0.003	0.003	-0.005	0.004	-0.002	-0.012	-0.009	-0.005	-0.008	-0.012	-0.012	-0.001	-0.007	-0.012	-0.012	-0.008	-0.011
763	-0.007	-0.002	-0.003	-0.008	-0.004	-0.003	0	-0.004	-0.002	-0.015	0.001	-0.005	-0.014	-0.009	-0.003	-0.009	-0.006	-0.008	-0.006	-0.004	-0.005	-0.008	-0.008	-0.005	-0.003	-0.008	0.002	-0.001	-0.009	-0.001	0.001	-0.003	0.002	-0.003	0.001	-0.002	-0.014	-0.012	-0.008	-0.011	-0.016	-0.016	-0.004	-0.008	-0.013	-0.015	-0.01	-0.014
764	-0.006	-0.006	-0.004	-0.007	-0.005	-0.005	0.001	-0.007	-0.002	-0.016	0.001	-0.005	-0.014	-0.013	-0.005	-0.012	-0.008	-0.012	-0.008	-0.008	-0.007	-0.01	-0.009	-0.014	-0.008	-0.011	0.001	-0.005	-0.009	-0.002	-0.002	-0.006	-0.002	-0.003	0.002	-0.006	-0.014	-0.017	-0.007	-0.012	-0.014	-0.016	-0.005	-0.006	-0.011	-0.019	-0.006	-0.012
765	-0.013	-0.009	-0.005	-0.007	-0.008	-0.013	0.001	-0.01	-0.004	-0.019	0	-0.006	-0.012	-0.014	-0.004	-0.011	-0.009	-0.015	-0.008	-0.008	-0.01	-0.012	-0.009	-0.012	-0.011	-0.013	-0.003	-0.007	-0.011	-0.006	-0.003	-0.01	-0.006	-0.009	0.001	-0.007	-0.015	-0.021	-0.007	-0.014	-0.012	-0.017	-0.006	-0.005	-0.014	-0.022	-0.007	-0.011
766	-0.017	-0.014	-0.008	-0.01	-0.016	-0.019	-0.001	-0.011	-0.01	-0.023	-0.002	-0.007	-0.012	-0.013	-0.002	-0.016	-0.011	-0.019	-0.007	-0.009	-0.008	-0.011	-0.007	-0.015	-0.011	-0.015	-0.003	-0.009	-0.017	-0.009	-0.002	-0.012	-0.011	-0.014	0.001	-0.008	-0.018	-0.02	-0.005	-0.013	-0.015	-0.018	-0.008	-0.009	-0.016	-0.02	-0.007	-0.014
767	-0.016	-0.01	-0.006	-0.011	-0.015	-0.022	-0.004	-0.011	-0.011	-0.021	-0.003	-0.006	-0.012	-0.013	0	-0.018	-0.012	-0.018	-0.006	-0.006	-0.007	-0.014	-0.006	-0.014	-0.009	-0.016	-0.002	-0.006	-0.015	-0.01	-0.003	-0.013	-0.01	-0.01	0	-0.008	-0.018	-0.016	-0.005	-0.012	-0.015	-0.017	-0.006	-0.009	-0.015	-0.018	-0.006	-0.012
768	-0.015	-0.012	-0.003	-0.01	-0.011	-0.016	-0.004	-0.011	-0.01	-0.018	-0.004	-0.007	-0.016	-0.015	-0.001	-0.017	-0.013	-0.021	-0.008	-0.006	-0.008	-0.021	-0.006	-0.014	-0.006	-0.015	-0.002	-0.007	-0.014	-0.012	-0.003	-0.011	-0.007	-0.006	0.001	-0.008	-0.019	-0.017	-0.005	-0.013	-0.014	-0.018	-0.003	-0.009	-0.014	-0.018	-0.004	-0.009
769	-0.017	-0.014	-0.003	-0.009	-0.008	-0.014	-0.003	-0.012	-0.006	-0.024	-0.003	-0.009	-0.015	-0.018	-0.001	-0.014	-0.013	-0.016	-0.007	-0.007	-0.007	-0.024	-0.008	-0.012	-0.009	-0.015	-0.004	-0.009	-0.012	-0.015	-0.004	-0.012	-0.004	-0.009	0	-0.008	-0.015	-0.02	-0.005	-0.015	-0.013	-0.019	-0.001	-0.008	-0.016	-0.019	-0.006	-0.008
770	-0.021	-0.015	-0.005	-0.01	-0.013	-0.015	-0.005	-0.014	-0.01	-0.028	-0.005	-0.011	-0.016	-0.019	-0.003	-0.015	-0.014	-0.014	-0.009	-0.01	-0.007	-0.017	-0.008	-0.013	-0.011	-0.013	0.002	-0.009	-0.015	-0.015	-0.003	-0.012	-0.003	-0.014	0.002	-0.007	-0.016	-0.023	-0.003	-0.015	-0.016	-0.023	-0.003	-0.009	-0.016	-0.018	-0.006	-0.01
771	-0.018	-0.011	-0.006	-0.009	-0.014	-0.024	-0.006	-0.017	-0.016	-0.029	-0.004	-0.009	-0.013	-0.018	0	-0.014	-0.012	-0.018	-0.006	-0.007	-0.003	-0.012	-0.006	-0.011	-0.013	-0.013	0.004	-0.008	-0.015	-0.015	-0.005	-0.014	-0.009	-0.013	0.004	-0.01	-0.021	-0.023	-0.005	-0.016	-0.021	-0.024	-0.005	-0.012	-0.017	-0.024	-0.009	-0.014
772	-0.014	-0.008	-0.001	-0.009	-0.012	-0.026	-0.002	-0.014	-0.02	-0.024	-0.001	-0.008	-0.011	-0.016	-0.001	-0.013	-0.009	-0.022	-0.005	-0.008	-0.003	-0.013	-0.004	-0.011	-0.016	-0.015	0	-0.009	-0.016	-0.016	-0.007	-0.014	-0.012	-0.011	0.005	-0.015	-0.027	-0.026	-0.008	-0.021	-0.025	-0.029	-0.007	-0.017	-0.021	-0.025	-0.011	-0.015
773	-0.011	-0.014	0	-0.012	-0.011	-0.023	0.002	-0.014	-0.014	-0.025	-0.001	-0.01	-0.007	-0.011	0.003	-0.007	-0.004	-0.019	-0.001	-0.008	-0.003	-0.018	-0.002	-0.011	-0.018	-0.019	-0.005	-0.011	-0.014	-0.017	-0.007	-0.017	-0.014	-0.009	0.002	-0.015	-0.026	-0.026	-0.009	-0.02	-0.024	-0.027	-0.007	-0.014	-0.025	-0.023	-0.009	-0.014
774	-0.018	-0.022	-0.003	-0.016	-0.013	-0.019	-0.001	-0.014	-0.011	-0.025	-0.003	-0.012	-0.007	-0.013	0.005	-0.012	-0.006	-0.013	-0.002	-0.009	-0.005	-0.014	-0.004	-0.016	-0.021	-0.019	-0.007	-0.012	-0.019	-0.013	-0.007	-0.018	-0.011	-0.014	-0.002	-0.012	-0.024	-0.027	-0.009	-0.014	-0.025	-0.027	-0.008	-0.013	-0.021	-0.021	-0.008	-0.015
775	-0.022	-0.027	-0.006	-0.015	-0.015	-0.02	-0.004	-0.014	-0.015	-0.031	-0.004	-0.013	-0.006	-0.016	0.007	-0.013	-0.011	-0.011	-0.005	-0.01	-0.007	-0.016	-0.005	-0.015	-0.02	-0.024	-0.009	-0.013	-0.021	-0.013	-0.005	-0.015	-0.014	-0.019	-0.004	-0.014	-0.024	-0.021	-0.007	-0.013	-0.022	-0.024	-0.005	-0.015	-0.018	-0.024	-0.007	-0.016
776	-0.024	-0.025	-0.008	-0.016	-0.017	-0.02	-0.004	-0.015	-0.022	-0.035	-0.008	-0.018	-0.009	-0.021	0	-0.018	-0.017	-0.017	-0.012	-0.014	-0.013	-0.022	-0.007	-0.019	-0.02	-0.025	-0.009	-0.015	-0.019	-0.016	-0.01	-0.016	-0.015	-0.018	-0.003	-0.018	-0.021	-0.021	-0.005	-0.017	-0.021	-0.024	-0.003	-0.011	-0.017	-0.028	-0.007	-0.015
777	-0.022	-0.027	-0.011	-0.02	-0.024	-0.021	-0.005	-0.02	-0.02	-0.041	-0.013	-0.023	-0.009	-0.023	-0.003	-0.02	-0.019	-0.022	-0.012	-0.012	-0.015	-0.031	-0.008	-0.015	-0.015	-0.024	-0.003	-0.015	-0.021	-0.021	-0.011	-0.019	-0.015	-0.018	-0.004	-0.019	-0.022	-0.02	-0.007	-0.019	-0.02	-0.022	-0.004	-0.008	-0.02	-0.031	-0.007	-0.018
778	-0.022	-0.023	-0.01	-0.019	-0.026	-0.022	-0.006	-0.02	-0.019	-0.037	-0.012	-0.021	-0.011	-0.02	-0.005	-0.024	-0.016	-0.024	-0.011	-0.01	-0.011	-0.029	-0.01	-0.017	-0.018	-0.021	-0.003	-0.015	-0.026	-0.021	-0.012	-0.021	-0.019	-0.023	-0.008	-0.017	-0.026	-0.027	-0.01	-0.02	-0.023	-0.025	-0.009	-0.013	-0.026	-0.033	-0.01	-0.021
779	-0.022	-0.017	-0.008	-0.016	-0.022	-0.028	-0.004	-0.017	-0.017	-0.031	-0.01	-0.016	-0.012	-0.015	0	-0.016	-0.018	-0.023	-0.007	-0.009	-0.01	-0.025	-0.008	-0.015	-0.024	-0.024	-0.006	-0.015	-0.025	-0.02	-0.01	-0.016	-0.019	-0.027	-0.006	-0.017	-0.028	-0.024	-0.01	-0.017	-0.022	-0.025	-0.006	-0.019	-0.028	-0.03	-0.009	-0.019
780	-0.021	-0.02	-0.008	-0.016	-0.019	-0.029	0	-0.015	-0.016	-0.027	-0.008	-0.013	-0.017	-0.018	-0.001	-0.015	-0.019	-0.022	-0.01	-0.013	-0.012	-0.021	-0.009	-0.024	-0.025	-0.024	-0.009	-0.017	-0.021	-0.02	-0.015	-0.016	-0.02	-0.025	-0.004	-0.018	-0.029	-0.025	-0.009	-0.017	-0.023	-0.027	-0.005	-0.018	-0.024	-0.032	-0.007	-0.018
781	-0.023	-0.027	-0.008	-0.017	-0.022	-0.033	0	-0.014	-0.015	-0.029	-0.007	-0.014	-0.017	-0.022	0.001	-0.016	-0.02	-0.02	-0.006	-0.011	-0.011	-0.027	-0.008	-0.021	-0.021	-0.026	-0.005	-0.014	-0.018	-0.023	-0.012	-0.017	-0.02	-0.017	-0.001	-0.016	-0.028	-0.025	-0.009	-0.02	-0.024	-0.027	-0.006	-0.018	-0.019	-0.032	-0.008	-0.018
782	-0.024	-0.026	-0.005	-0.018	-0.022	-0.035	-0.001	-0.016	-0.019	-0.034	-0.006	-0.016	-0.015	-0.026	0	-0.022	-0.021	-0.025	-0.005	-0.013	-0.011	-0.027	-0.008	-0.018	-0.02	-0.027	-0.007	-0.012	-0.018	-0.023	-0.011	-0.02	-0.019	-0.017	-0.001	-0.019	-0.024	-0.026	-0.008	-0.021	-0.024	-0.032	-0.006	-0.015	-0.022	-0.03	-0.01	-0.021
783	-0.027	-0.025	-0.005	-0.019	-0.022	-0.035	-0.006	-0.015	-0.021	-0.031	-0.007	-0.017	-0.017	-0.024	-0.005	-0.029	-0.024	-0.029	-0.01	-0.02	-0.015	-0.026	-0.013	-0.024	-0.023	-0.028	-0.008	-0.016	-0.021	-0.024	-0.01	-0.021	-0.017	-0.024	-0.004	-0.022	-0.025	-0.025	-0.006	-0.023	-0.03	-0.03	-0.006	-0.012	-0.025	-0.027	-0.01	-0.018
784	-0.027	-0.024	-0.007	-0.02	-0.023	-0.03	-0.007	-0.02	-0.021	-0.033	-0.008	-0.018	-0.022	-0.027	-0.006	-0.039	-0.027	-0.029	-0.015	-0.02	-0.019	-0.029	-0.015	-0.031	-0.02	-0.027	-0.009	-0.02	-0.025	-0.024	-0.013	-0.024	-0.016	-0.028	-0.009	-0.027	-0.027	-0.027	-0.009	-0.022	-0.032	-0.029	-0.009	-0.013	-0.029	-0.032	-0.009	-0.021
785	-0.026	-0.023	-0.008	-0.021	-0.024	-0.03	-0.003	-0.021	-0.022	-0.037	-0.008	-0.018	-0.023	-0.028	-0.006	-0.035	-0.024	-0.032	-0.014	-0.017	-0.017	-0.036	-0.013	-0.03	-0.02	-0.026	-0.007	-0.022	-0.024	-0.024	-0.011	-0.02	-0.018	-0.023	-0.008	-0.025	-0.033	-0.025	-0.012	-0.026	-0.036	-0.03	-0.012	-0.016	-0.031	-0.032	-0.012	-0.022
786	-0.029	-0.022	-0.01	-0.021	-0.021	-0.034	-0.001	-0.024	-0.024	-0.04	-0.01	-0.019	-0.019	-0.028	-0.002	-0.027	-0.021	-0.033	-0.012	-0.016	-0.015	-0.04	-0.011	-0.024	-0.023	-0.025	-0.012	-0.024	-0.024	-0.027	-0.013	-0.022	-0.02	-0.023	-0.009	-0.026	-0.033	-0.027	-0.013	-0.029	-0.033	-0.036	-0.013	-0.02	-0.033	-0.038	-0.013	-0.024
787	-0.029	-0.027	-0.01	-0.017	-0.019	-0.04	-0.003	-0.019	-0.022	-0.037	-0.011	-0.015	-0.016	-0.026	-0.003	-0.025	-0.021	-0.035	-0.01	-0.018	-0.013	-0.041	-0.01	-0.026	-0.028	-0.026	-0.012	-0.023	-0.024	-0.03	-0.012	-0.024	-0.027	-0.027	-0.008	-0.029	-0.034	-0.027	-0.012	-0.03	-0.033	-0.036	-0.011	-0.021	-0.032	-0.043	-0.014	-0.023
788	-0.028	-0.031	-0.008	-0.016	-0.019	-0.036	-0.003	-0.018	-0.024	-0.032	-0.01	-0.013	-0.017	-0.023	-0.001	-0.029	-0.018	-0.035	-0.009	-0.013	-0.011	-0.034	-0.008	-0.022	-0.026	-0.026	-0.008	-0.018	-0.025	-0.03	-0.011	-0.022	-0.025	-0.025	-0.006	-0.027	-0.032	-0.026	-0.012	-0.027	-0.029	-0.034	-0.009	-0.019	-0.029	-0.043	-0.014	-0.022
789	-0.029	-0.033	-0.007	-0.019	-0.02	-0.038	-0.001	-0.019	-0.026	-0.037	-0.009	-0.014	-0.017	-0.022	0.002	-0.026	-0.013	-0.033	-0.007	-0.007	-0.008	-0.026	-0.005	-0.016	-0.026	-0.027	-0.008	-0.019	-0.023	-0.029	-0.009	-0.023	-0.022	-0.024	-0.005	-0.025	-0.032	-0.027	-0.011	-0.027	-0.03	-0.03	-0.006	-0.016	-0.027	-0.037	-0.013	-0.021
790	-0.034	-0.031	-0.006	-0.023	-0.022	-0.038	-0.003	-0.024	-0.027	-0.04	-0.01	-0.02	-0.02	-0.026	-0.001	-0.031	-0.015	-0.036	-0.01	-0.012	-0.012	-0.028	-0.008	-0.017	-0.03	-0.029	-0.009	-0.023	-0.028	-0.029	-0.012	-0.023	-0.02	-0.026	-0.008	-0.029	-0.034	-0.036	-0.014	-0.026	-0.029	-0.034	-0.006	-0.018	-0.03	-0.04	-0.012	-0.024
791	-0.036	-0.032	-0.009	-0.028	-0.028	-0.04	-0.007	-0.028	-0.028	-0.041	-0.01	-0.023	-0.02	-0.029	-0.005	-0.032	-0.024	-0.039	-0.011	-0.02	-0.018	-0.034	-0.01	-0.022	-0.03	-0.033	-0.012	-0.029	-0.033	-0.029	-0.017	-0.03	-0.024	-0.031	-0.014	-0.03	-0.034	-0.037	-0.014	-0.027	-0.031	-0.036	-0.009	-0.023	-0.034	-0.044	-0.012	-0.026
792	-0.033	-0.036	-0.011	-0.027	-0.027	-0.039	-0.007	-0.029	-0.026	-0.042	-0.012	-0.022	-0.021	-0.028	-0.006	-0.035	-0.027	-0.035	-0.009	-0.02	-0.02	-0.033	-0.01	-0.024	-0.032	-0.032	-0.014	-0.031	-0.037	-0.029	-0.019	-0.03	-0.026	-0.031	-0.014	-0.022	-0.036	-0.035	-0.011	-0.03	-0.03	-0.038	-0.009	-0.022	-0.035	-0.042	-0.012	-0.03
793	-0.034	-0.037	-0.014	-0.026	-0.029	-0.041	-0.008	-0.028	-0.029	-0.043	-0.013	-0.02	-0.023	-0.029	-0.002	-0.032	-0.025	-0.029	-0.005	-0.016	-0.016	-0.029	-0.009	-0.023	-0.035	-0.039	-0.014	-0.033	-0.039	-0.029	-0.02	-0.033	-0.027	-0.034	-0.012	-0.022	-0.035	-0.034	-0.009	-0.031	-0.03	-0.036	-0.008	-0.018	-0.036	-0.039	-0.01	-0.027
794	-0.038	-0.035	-0.008	-0.021	-0.029	-0.045	-0.006	-0.023	-0.031	-0.041	-0.013	-0.019	-0.022	-0.029	0.001	-0.03	-0.025	-0.03	-0.005	-0.015	-0.014	-0.025	-0.008	-0.021	-0.035	-0.042	-0.014	-0.029	-0.036	-0.033	-0.018	-0.031	-0.027	-0.032	-0.008	-0.028	-0.035	-0.032	-0.013	-0.032	-0.03	-0.041	-0.009	-0.022	-0.036	-0.038	-0.013	-0.028
795	-0.042	-0.033	-0.008	-0.026	-0.033	-0.046	-0.008	-0.022	-0.035	-0.044	-0.011	-0.022	-0.021	-0.03	0.002	-0.031	-0.023	-0.034	-0.007	-0.012	-0.013	-0.024	-0.009	-0.021	-0.031	-0.039	-0.014	-0.028	-0.037	-0.034	-0.017	-0.031	-0.025	-0.03	-0.011	-0.03	-0.035	-0.033	-0.017	-0.03	-0.031	-0.041	-0.011	-0.027	-0.034	-0.045	-0.013	-0.03
796	-0.04	-0.035	-0.009	-0.026	-0.03	-0.044	-0.007	-0.024	-0.032	-0.046	-0.009	-0.021	-0.021	-0.031	0	-0.037	-0.022	-0.039	-0.011	-0.013	-0.015	-0.034	-0.013	-0.023	-0.031	-0.033	-0.016	-0.025	-0.035	-0.035	-0.017	-0.029	-0.021	-0.031	-0.012	-0.029	-0.035	-0.04	-0.018	-0.028	-0.033	-0.038	-0.01	-0.028	-0.032	-0.045	-0.012	-0.031
797	-0.039	-0.034	-0.013	-0.028	-0.03	-0.041	-0.008	-0.027	-0.031	-0.045	-0.009	-0.02	-0.021	-0.031	-0.001	-0.038	-0.019	-0.044	-0.009	-0.013	-0.015	-0.037	-0.009	-0.025	-0.034	-0.032	-0.014	-0.025	-0.035	-0.033	-0.019	-0.026	-0.025	-0.032	-0.014	-0.03	-0.034	-0.04	-0.016	-0.027	-0.032	-0.031	-0.008	-0.023	-0.032	-0.041	-0.009	-0.027
798	-0.039	-0.036	-0.012	-0.027	-0.029	-0.045	-0.007	-0.027	-0.029	-0.044	-0.01	-0.02	-0.025	-0.035	-0.006	-0.043	-0.028	-0.053	-0.01	-0.022	-0.017	-0.042	-0.011	-0.027	-0.035	-0.039	-0.014	-0.025	-0.033	-0.034	-0.02	-0.026	-0.035	-0.03	-0.012	-0.031	-0.033	-0.039	-0.012	-0.026	-0.034	-0.033	-0.007	-0.018	-0.03	-0.036	-0.009	-0.024
799	-0.038	-0.04	-0.01	-0.031	-0.029	-0.045	-0.007	-0.026	-0.028	-0.047	-0.011	-0.022	-0.025	-0.037	-0.006	-0.042	-0.034	-0.052	-0.013	-0.024	-0.017	-0.046	-0.014	-0.031	-0.037	-0.043	-0.017	-0.028	-0.035	-0.037	-0.02	-0.031	-0.042	-0.03	-0.011	-0.033	-0.037	-0.042	-0.012	-0.028	-0.035	-0.037	-0.007	-0.017	-0.035	-0.038	-0.012	-0.024
800	-0.038	-0.043	-0.013	-0.03	-0.034	-0.045	-0.006	-0.027	-0.033	-0.048	-0.01	-0.023	-0.025	-0.036	-0.005	-0.04	-0.031	-0.048	-0.016	-0.025	-0.017	-0.048	-0.015	-0.03	-0.04	-0.041	-0.016	-0.031	-0.033	-0.04	-0.019	-0.033	-0.041	-0.035	-0.009	-0.028	-0.043	-0.049	-0.014	-0.032	-0.04	-0.042	-0.011	-0.02	-0.038	-0.042	-0.015	-0.028
801	-0.038	-0.042	-0.014	-0.031	-0.036	-0.048	-0.007	-0.029	-0.039	-0.05	-0.01	-0.024	-0.023	-0.034	-0.003	-0.035	-0.02	-0.038	-0.012	-0.022	-0.015	-0.043	-0.007	-0.024	-0.039	-0.037	-0.012	-0.031	-0.033	-0.038	-0.016	-0.029	-0.033	-0.038	-0.009	-0.027	-0.041	-0.048	-0.014	-0.033	-0.036	-0.04	-0.011	-0.023	-0.041	-0.046	-0.013	-0.031
802	-0.04	-0.044	-0.013	-0.031	-0.035	-0.049	-0.008	-0.03	-0.038	-0.054	-0.012	-0.022	-0.03	-0.04	-0.008	-0.042	-0.024	-0.043	-0.015	-0.025	-0.021	-0.043	-0.012	-0.03	-0.039	-0.036	-0.011	-0.03	-0.034	-0.037	-0.015	-0.028	-0.027	-0.038	-0.007	-0.027	-0.04	-0.045	-0.011	-0.034	-0.033	-0.041	-0.01	-0.027	-0.038	-0.048	-0.011	-0.032
803	-0.044	-0.044	-0.011	-0.031	-0.032	-0.048	-0.008	-0.032	-0.037	-0.056	-0.013	-0.026	-0.03	-0.04	-0.008	-0.041	-0.029	-0.046	-0.016	-0.022	-0.024	-0.047	-0.015	-0.031	-0.04	-0.036	-0.015	-0.03	-0.038	-0.039	-0.016	-0.035	-0.03	-0.04	-0.009	-0.034	-0.04	-0.044	-0.013	-0.036	-0.037	-0.043	-0.009	-0.029	-0.038	-0.052	-0.013	-0.036
804	-0.052	-0.046	-0.016	-0.033	-0.035	-0.051	-0.011	-0.036	-0.042	-0.06	-0.015	-0.03	-0.026	-0.039	-0.006	-0.039	-0.027	-0.045	-0.013	-0.019	-0.019	-0.049	-0.014	-0.031	-0.043	-0.042	-0.019	-0.033	-0.041	-0.041	-0.018	-0.04	-0.04	-0.042	-0.015	-0.042	-0.041	-0.042	-0.013	-0.038	-0.046	-0.044	-0.01	-0.026	-0.038	-0.054	-0.017	-0.037
805	-0.05	-0.046	-0.013	-0.031	-0.033	-0.054	-0.013	-0.038	-0.041	-0.056	-0.013	-0.027	-0.022	-0.037	-0.004	-0.037	-0.025	-0.044	-0.01	-0.018	-0.017	-0.053	-0.01	-0.033	-0.044	-0.043	-0.018	-0.033	-0.043	-0.042	-0.02	-0.037	-0.04	-0.043	-0.017	-0.045	-0.04	-0.04	-0.014	-0.036	-0.044	-0.041	-0.009	-0.021	-0.04	-0.051	-0.016	-0.035
806	-0.045	-0.047	-0.012	-0.029	-0.033	-0.046	-0.009	-0.035	-0.038	-0.051	-0.011	-0.02	-0.025	-0.037	-0.005	-0.04	-0.029	-0.048	-0.008	-0.023	-0.021	-0.051	-0.011	-0.039	-0.041	-0.037	-0.012	-0.032	-0.035	-0.036	-0.021	-0.032	-0.033	-0.038	-0.012	-0.038	-0.039	-0.04	-0.014	-0.031	-0.042	-0.039	-0.006	-0.024	-0.041	-0.047	-0.014	-0.031
807	-0.045	-0.043	-0.013	-0.032	-0.035	-0.045	-0.007	-0.034	-0.039	-0.047	-0.011	-0.021	-0.026	-0.037	-0.003	-0.042	-0.029	-0.047	-0.01	-0.024	-0.018	-0.047	-0.01	-0.036	-0.038	-0.036	-0.01	-0.031	-0.033	-0.032	-0.021	-0.03	-0.031	-0.036	-0.007	-0.03	-0.04	-0.043	-0.018	-0.032	-0.041	-0.04	-0.007	-0.029	-0.042	-0.048	-0.013	-0.032
808	-0.047	-0.04	-0.014	-0.034	-0.037	-0.051	-0.01	-0.035	-0.044	-0.056	-0.012	-0.025	-0.022	-0.039	-0.001	-0.037	-0.025	-0.044	-0.012	-0.021	-0.013	-0.048	-0.009	-0.034	-0.035	-0.041	-0.014	-0.033	-0.04	-0.04	-0.02	-0.032	-0.036	-0.04	-0.012	-0.033	-0.046	-0.045	-0.02	-0.036	-0.042	-0.046	-0.01	-0.032	-0.047	-0.046	-0.018	-0.038
809	-0.047	-0.044	-0.013	-0.035	-0.035	-0.062	-0.012	-0.035	-0.041	-0.055	-0.013	-0.028	-0.025	-0.042	0	-0.034	-0.024	-0.041	-0.014	-0.02	-0.016	-0.045	-0.009	-0.032	-0.039	-0.047	-0.016	-0.035	-0.046	-0.047	-0.02	-0.036	-0.039	-0.047	-0.016	-0.04	-0.045	-0.047	-0.017	-0.035	-0.044	-0.047	-0.013	-0.029	-0.05	-0.047	-0.018	-0.039
810	-0.049	-0.05	-0.011	-0.033	-0.036	-0.059	-0.012	-0.034	-0.037	-0.053	-0.014	-0.027	-0.029	-0.036	-0.005	-0.035	-0.026	-0.042	-0.014	-0.019	-0.023	-0.049	-0.012	-0.032	-0.043	-0.05	-0.017	-0.033	-0.048	-0.045	-0.022	-0.036	-0.036	-0.045	-0.015	-0.041	-0.04	-0.047	-0.018	-0.034	-0.047	-0.045	-0.016	-0.032	-0.049	-0.056	-0.018	-0.038
811	-0.049	-0.05	-0.011	-0.034	-0.038	-0.054	-0.011	-0.033	-0.037	-0.049	-0.013	-0.029	-0.033	-0.038	-0.01	-0.043	-0.031	-0.047	-0.018	-0.025	-0.024	-0.049	-0.015	-0.035	-0.044	-0.051	-0.02	-0.031	-0.044	-0.041	-0.024	-0.039	-0.036	-0.039	-0.016	-0.036	-0.038	-0.041	-0.017	-0.041	-0.047	-0.046	-0.018	-0.033	-0.048	-0.063	-0.015	-0.037
812	-0.046	-0.047	-0.009	-0.035	-0.038	-0.047	-0.009	-0.032	-0.04	-0.053	-0.01	-0.028	-0.033	-0.044	-0.012	-0.047	-0.033	-0.055	-0.016	-0.03	-0.025	-0.054	-0.019	-0.041	-0.044	-0.048	-0.022	-0.032	-0.049	-0.042	-0.022	-0.039	-0.04	-0.036	-0.016	-0.035	-0.045	-0.04	-0.017	-0.041	-0.047	-0.046	-0.013	-0.032	-0.048	-0.067	-0.015	-0.042
813	-0.047	-0.051	-0.014	-0.038	-0.042	-0.05	-0.012	-0.034	-0.043	-0.059	-0.014	-0.031	-0.036	-0.05	-0.01	-0.046	-0.03	-0.055	-0.013	-0.029	-0.025	-0.05	-0.017	-0.044	-0.041	-0.043	-0.019	-0.032	-0.051	-0.037	-0.02	-0.039	-0.042	-0.037	-0.013	-0.039	-0.05	-0.041	-0.014	-0.037	-0.047	-0.05	-0.01	-0.028	-0.051	-0.059	-0.015	-0.038
814	-0.052	-0.052	-0.019	-0.039	-0.044	-0.058	-0.015	-0.038	-0.05	-0.06	-0.021	-0.031	-0.032	-0.053	-0.005	-0.043	-0.029	-0.05	-0.011	-0.022	-0.027	-0.055	-0.012	-0.038	-0.04	-0.045	-0.014	-0.03	-0.052	-0.039	-0.023	-0.036	-0.042	-0.035	-0.009	-0.042	-0.054	-0.046	-0.016	-0.037	-0.049	-0.047	-0.013	-0.03	-0.051	-0.054	-0.016	-0.034
815	-0.055	-0.055	-0.019	-0.04	-0.047	-0.064	-0.015	-0.04	-0.052	-0.066	-0.023	-0.034	-0.029	-0.051	-0.004	-0.043	-0.029	-0.053	-0.014	-0.024	-0.025	-0.055	-0.012	-0.036	-0.038	-0.048	-0.013	-0.032	-0.048	-0.042	-0.028	-0.04	-0.038	-0.034	-0.011	-0.042	-0.05	-0.049	-0.016	-0.038	-0.045	-0.047	-0.015	-0.027	-0.048	-0.055	-0.015	-0.031
816	-0.052	-0.054	-0.017	-0.04	-0.046	-0.065	-0.016	-0.041	-0.049	-0.072	-0.021	-0.034	-0.029	-0.048	-0.005	-0.046	-0.033	-0.054	-0.014	-0.027	-0.025	-0.055	-0.018	-0.037	-0.043	-0.05	-0.015	-0.033	-0.05	-0.042	-0.028	-0.042	-0.034	-0.035	-0.011	-0.041	-0.043	-0.053	-0.018	-0.038	-0.044	-0.047	-0.013	-0.028	-0.044	-0.057	-0.014	-0.035
817	-0.048	-0.049	-0.014	-0.036	-0.044	-0.057	-0.014	-0.038	-0.044	-0.073	-0.017	-0.034	-0.031	-0.047	-0.009	-0.046	-0.036	-0.052	-0.014	-0.03	-0.025	-0.057	-0.018	-0.043	-0.046	-0.045	-0.02	-0.034	-0.055	-0.04	-0.027	-0.047	-0.04	-0.042	-0.011	-0.042	-0.047	-0.055	-0.018	-0.038	-0.042	-0.053	-0.01	-0.032	-0.042	-0.048	-0.012	-0.038
818	-0.043	-0.043	-0.01	-0.029	-0.039	-0.046	-0.008	-0.031	-0.04	-0.063	-0.01	-0.027	-0.03	-0.051	-0.006	-0.047	-0.034	-0.049	-0.016	-0.03	-0.022	-0.059	-0.016	-0.044	-0.049	-0.048	-0.023	-0.035	-0.055	-0.043	-0.025	-0.045	-0.045	-0.045	-0.014	-0.046	-0.052	-0.058	-0.017	-0.04	-0.046	-0.052	-0.012	-0.042	-0.046	-0.048	-0.015	-0.04
819	-0.044	-0.043	-0.011	-0.032	-0.041	-0.044	-0.007	-0.034	-0.041	-0.062	-0.012	-0.03	-0.032	-0.049	-0.007	-0.052	-0.03	-0.055	-0.017	-0.03	-0.018	-0.056	-0.017	-0.04	-0.049	-0.053	-0.021	-0.037	-0.048	-0.047	-0.025	-0.047	-0.048	-0.05	-0.015	-0.053	-0.054	-0.061	-0.019	-0.04	-0.047	-0.049	-0.015	-0.039	-0.044	-0.058	-0.017	-0.04
820	-0.05	-0.054	-0.014	-0.039	-0.044	-0.057	-0.012	-0.04	-0.044	-0.066	-0.016	-0.036	-0.032	-0.049	-0.007	-0.052	-0.031	-0.059	-0.015	-0.03	-0.022	-0.054	-0.017	-0.037	-0.047	-0.052	-0.019	-0.035	-0.047	-0.046	-0.024	-0.045	-0.042	-0.048	-0.019	-0.053	-0.05	-0.059	-0.02	-0.041	-0.047	-0.05	-0.015	-0.032	-0.043	-0.062	-0.018	-0.04
821	-0.051	-0.053	-0.017	-0.039	-0.042	-0.061	-0.014	-0.04	-0.044	-0.061	-0.018	-0.035	-0.03	-0.047	-0.007	-0.048	-0.033	-0.054	-0.013	-0.029	-0.025	-0.054	-0.016	-0.037	-0.046	-0.05	-0.022	-0.035	-0.048	-0.046	-0.025	-0.046	-0.042	-0.047	-0.021	-0.048	-0.05	-0.055	-0.022	-0.043	-0.046	-0.051	-0.015	-0.032	-0.04	-0.057	-0.017	-0.044
822	-0.044	-0.046	-0.014	-0.035	-0.04	-0.055	-0.011	-0.033	-0.035	-0.051	-0.014	-0.03	-0.026	-0.042	-0.006	-0.043	-0.031	-0.046	-0.014	-0.026	-0.024	-0.046	-0.016	-0.035	-0.043	-0.048	-0.022	-0.035	-0.043	-0.043	-0.022	-0.039	-0.035	-0.04	-0.018	-0.04	-0.044	-0.049	-0.02	-0.038	-0.043	-0.047	-0.011	-0.032	-0.035	-0.049	-0.016	-0.039
823	-0.045	-0.044	-0.014	-0.033	-0.039	-0.052	-0.009	-0.032	-0.034	-0.051	-0.012	-0.027	-0.029	-0.04	-0.005	-0.045	-0.032	-0.047	-0.013	-0.025	-0.019	-0.046	-0.012	-0.034	-0.041	-0.044	-0.019	-0.032	-0.037	-0.042	-0.018	-0.037	-0.033	-0.039	-0.012	-0.034	-0.048	-0.052	-0.022	-0.04	-0.043	-0.046	-0.012	-0.032	-0.04	-0.05	-0.016	-0.039
824	-0.052	-0.056	-0.014	-0.038	-0.044	-0.063	-0.01	-0.037	-0.041	-0.064	-0.012	-0.03	-0.035	-0.051	-0.005	-0.054	-0.038	-0.058	-0.014	-0.029	-0.023	-0.057	-0.014	-0.041	-0.048	-0.053	-0.021	-0.038	-0.048	-0.05	-0.023	-0.044	-0.041	-0.042	-0.018	-0.042	-0.061	-0.065	-0.024	-0.05	-0.049	-0.056	-0.016	-0.036	-0.052	-0.062	-0.017	-0.046
825	-0.065	-0.073	-0.017	-0.045	-0.052	-0.077	-0.012	-0.043	-0.053	-0.083	-0.018	-0.035	-0.04	-0.061	-0.005	-0.062	-0.043	-0.071	-0.016	-0.034	-0.028	-0.071	-0.018	-0.05	-0.064	-0.067	-0.027	-0.049	-0.068	-0.062	-0.032	-0.057	-0.058	-0.057	-0.027	-0.056	-0.072	-0.079	-0.029	-0.06	-0.063	-0.07	-0.023	-0.046	-0.066	-0.078	-0.022	-0.057
826	-0.069	-0.077	-0.017	-0.047	-0.054	-0.081	-0.012	-0.043	-0.054	-0.086	-0.02	-0.036	-0.04	-0.064	-0.007	-0.068	-0.043	-0.073	-0.016	-0.036	-0.029	-0.075	-0.021	-0.052	-0.07	-0.071	-0.027	-0.05	-0.071	-0.062	-0.035	-0.058	-0.062	-0.061	-0.028	-0.061	-0.067	-0.074	-0.027	-0.058	-0.065	-0.07	-0.022	-0.047	-0.064	-0.078	-0.023	-0.055
827	-0.062	-0.068	-0.015	-0.043	-0.048	-0.072	-0.011	-0.038	-0.045	-0.073	-0.018	-0.032	-0.036	-0.057	-0.007	-0.061	-0.039	-0.064	-0.017	-0.032	-0.027	-0.07	-0.018	-0.047	-0.059	-0.059	-0.024	-0.043	-0.058	-0.055	-0.029	-0.049	-0.051	-0.056	-0.021	-0.055	-0.054	-0.059	-0.023	-0.048	-0.055	-0.06	-0.017	-0.041	-0.055	-0.065	-0.02	-0.044
828	-0.054	-0.062	-0.015	-0.041	-0.049	-0.064	-0.011	-0.038	-0.042	-0.066	-0.016	-0.031	-0.035	-0.054	-0.007	-0.058	-0.039	-0.063	-0.014	-0.03	-0.026	-0.066	-0.018	-0.045	-0.054	-0.054	-0.025	-0.042	-0.054	-0.053	-0.028	-0.048	-0.046	-0.054	-0.022	-0.054	-0.055	-0.057	-0.022	-0.046	-0.051	-0.059	-0.017	-0.038	-0.052	-0.063	-0.019	-0.044
829	-0.057	-0.069	-0.016	-0.04	-0.053	-0.072	-0.01	-0.041	-0.049	-0.075	-0.017	-0.033	-0.039	-0.058	-0.008	-0.055	-0.041	-0.07	-0.016	-0.031	-0.028	-0.071	-0.018	-0.048	-0.059	-0.064	-0.026	-0.049	-0.06	-0.06	-0.031	-0.057	-0.056	-0.058	-0.027	-0.057	-0.063	-0.07	-0.026	-0.055	-0.056	-0.066	-0.023	-0.043	-0.063	-0.073	-0.024	-0.052
830	-0.071	-0.081	-0.018	-0.048	-0.058	-0.085	-0.012	-0.048	-0.061	-0.09	-0.022	-0.04	-0.044	-0.066	-0.009	-0.06	-0.045	-0.08	-0.016	-0.036	-0.031	-0.081	-0.02	-0.051	-0.07	-0.08	-0.032	-0.058	-0.074	-0.073	-0.042	-0.066	-0.071	-0.066	-0.034	-0.066	-0.07	-0.078	-0.031	-0.063	-0.066	-0.072	-0.026	-0.052	-0.073	-0.081	-0.029	-0.063
831	-0.076	-0.077	-0.016	-0.051	-0.055	-0.087	-0.012	-0.046	-0.059	-0.083	-0.02	-0.04	-0.047	-0.065	-0.008	-0.062	-0.042	-0.073	-0.02	-0.037	-0.033	-0.08	-0.02	-0.05	-0.066	-0.079	-0.034	-0.055	-0.075	-0.074	-0.039	-0.063	-0.074	-0.062	-0.03	-0.064	-0.068	-0.08	-0.032	-0.061	-0.069	-0.07	-0.026	-0.054	-0.071	-0.077	-0.028	-0.061
832	-0.073	-0.066	-0.016	-0.05	-0.055	-0.08	-0.013	-0.044	-0.053	-0.074	-0.02	-0.039	-0.04	-0.059	-0.004	-0.059	-0.037	-0.064	-0.019	-0.034	-0.029	-0.069	-0.018	-0.046	-0.065	-0.069	-0.034	-0.047	-0.068	-0.072	-0.035	-0.06	-0.07	-0.062	-0.029	-0.064	-0.063	-0.068	-0.027	-0.052	-0.068	-0.063	-0.023	-0.047	-0.064	-0.071	-0.024	-0.053
833	-0.061	-0.055	-0.015	-0.042	-0.051	-0.073	-0.009	-0.041	-0.046	-0.067	-0.018	-0.034	-0.035	-0.057	-0.005	-0.053	-0.034	-0.058	-0.017	-0.03	-0.023	-0.061	-0.017	-0.043	-0.054	-0.057	-0.028	-0.042	-0.056	-0.061	-0.029	-0.055	-0.057	-0.057	-0.024	-0.058	-0.058	-0.06	-0.024	-0.048	-0.06	-0.058	-0.022	-0.041	-0.057	-0.068	-0.021	-0.046
834	-0.058	-0.054	-0.015	-0.045	-0.048	-0.066	-0.011	-0.041	-0.049	-0.07	-0.018	-0.036	-0.033	-0.056	-0.007	-0.049	-0.034	-0.06	-0.014	-0.028	-0.019	-0.058	-0.018	-0.041	-0.055	-0.055	-0.027	-0.044	-0.056	-0.055	-0.03	-0.054	-0.048	-0.057	-0.024	-0.056	-0.054	-0.055	-0.024	-0.047	-0.054	-0.053	-0.016	-0.037	-0.05	-0.064	-0.019	-0.045
835	-0.057	-0.056	-0.011	-0.045	-0.045	-0.066	-0.009	-0.039	-0.047	-0.07	-0.014	-0.033	-0.038	-0.057	-0.009	-0.058	-0.041	-0.069	-0.019	-0.032	-0.023	-0.063	-0.02	-0.044	-0.055	-0.059	-0.025	-0.049	-0.061	-0.057	-0.028	-0.051	-0.046	-0.053	-0.02	-0.052	-0.056	-0.063	-0.025	-0.05	-0.052	-0.059	-0.016	-0.038	-0.049	-0.067	-0.02	-0.049
836	-0.063	-0.069	-0.013	-0.048	-0.049	-0.077	-0.009	-0.039	-0.051	-0.083	-0.017	-0.034	-0.038	-0.061	-0.005	-0.062	-0.045	-0.078	-0.021	-0.033	-0.026	-0.074	-0.018	-0.051	-0.064	-0.07	-0.025	-0.051	-0.067	-0.064	-0.033	-0.055	-0.06	-0.059	-0.023	-0.058	-0.063	-0.073	-0.025	-0.056	-0.055	-0.067	-0.018	-0.041	-0.058	-0.075	-0.022	-0.057
837	-0.069	-0.085	-0.016	-0.048	-0.058	-0.084	-0.008	-0.043	-0.049	-0.088	-0.021	-0.041	-0.039	-0.068	-0.007	-0.067	-0.054	-0.085	-0.024	-0.039	-0.034	-0.084	-0.019	-0.061	-0.07	-0.071	-0.028	-0.056	-0.075	-0.07	-0.04	-0.06	-0.072	-0.068	-0.025	-0.062	-0.066	-0.077	-0.024	-0.056	-0.058	-0.069	-0.02	-0.045	-0.066	-0.084	-0.022	-0.059
838	-0.072	-0.091	-0.02	-0.046	-0.062	-0.087	-0.01	-0.044	-0.048	-0.091	-0.019	-0.041	-0.038	-0.068	-0.005	-0.075	-0.049	-0.079	-0.022	-0.044	-0.036	-0.081	-0.015	-0.057	-0.074	-0.072	-0.032	-0.055	-0.081	-0.067	-0.043	-0.066	-0.076	-0.072	-0.03	-0.07	-0.075	-0.083	-0.026	-0.055	-0.059	-0.068	-0.025	-0.052	-0.071	-0.085	-0.023	-0.059
839	-0.07	-0.082	-0.019	-0.045	-0.058	-0.083	-0.011	-0.046	-0.053	-0.088	-0.02	-0.037	-0.036	-0.052	0.002	-0.07	-0.03	-0.066	-0.013	-0.037	-0.026	-0.07	-0.007	-0.037	-0.066	-0.068	-0.03	-0.049	-0.08	-0.067	-0.04	-0.062	-0.07	-0.068	-0.027	-0.071	-0.07	-0.078	-0.027	-0.051	-0.068	-0.07	-0.023	-0.053	-0.067	-0.08	-0.02	-0.057
840	-0.062	-0.066	-0.016	-0.044	-0.053	-0.078	-0.008	-0.042	-0.054	-0.083	-0.015	-0.033	-0.036	-0.045	0	-0.064	-0.022	-0.059	-0.007	-0.034	-0.019	-0.071	-0.012	-0.039	-0.058	-0.067	-0.027	-0.04	-0.074	-0.062	-0.035	-0.055	-0.059	-0.055	-0.02	-0.064	-0.062	-0.071	-0.027	-0.054	-0.065	-0.074	-0.023	-0.049	-0.064	-0.076	-0.022	-0.048

## Sheet: Fig 2 b _ spectra BL corr PBP 
Wavelength (nm)	WT	CahB	ccaA	ccaA CahB	WT	CahB	ccaA	ccaA CahB	WT	CahB	ccaA	ccaA CahB	WT	CahB	ccaA	ccaA CahB	WT	CahB	ccaA	ccaA CahB	WT	CahB	ccaA	ccaA CahB	WT	CahB	ccaA	ccaA CahB	WT	CahB	ccaA	ccaA CahB	WT	CahB	ccaA	ccaA CahB	WT	CahB	ccaA	ccaA CahB	WT	CahB	ccaA	ccaA CahB	WT	CahB	ccaA	ccaA CahB	WT Av
190	-0.402099	0.159056	-0.215236	-0.231402	-0.0967592	-0.00821725	0.0914927	-0.154945	-0.348912	-0.188165	-0.162168	-0.108268	0.23541	0.303919	0.325018	0.156175	0.597732	0.352935	0.360018	0.304784	0.302952	0.456784	0.345137	0.238344	-0.20881	-0.327283	-0.218963	-0.359334	-0.274216	-0.0972329	-0.489217	-0.2503	-0.211725	-0.449029	-0.193946	-0.435401	-0.0822844	-0.054047	-0.115574	0.243343	-0.17903	0.231767	0.115544	0.186903	-0.0177928	-0.190607	0.00900112	-0.24147	-0.0430735
191	-0.641913	-0.124641	-0.397177	-0.562121	-0.231554	-0.279035	0.0645633	-0.382708	-0.475692	-0.316877	-0.339078	-0.333058	0.191591	0.260162	0.314075	-0.130518	0.275942	0.457103	0.566075	0.281032	0.261111	0.425032	0.388197	0.213627	-0.324578	-0.531999	-0.185783	-0.468022	-0.468968	-0.174975	-0.540035	-0.412007	-0.470471	-0.401747	-0.278775	-0.309054	-0.473066	-0.637822	-0.164468	-0.0654401	-0.323814	0.0920246	0.036654	0.0551545	-0.32657	-0.235417	-0.0689328	-0.447219	-0.229103
192	-0.600727	-0.0543371	-0.391118	-0.69684	-0.235349	-0.395852	-0.0773662	-0.51847	-0.418473	-0.542589	-0.447989	-0.451849	-0.0212273	0.180405	0.141132	-0.248212	0.0591512	0.611271	0.378132	0.202281	0.0982699	0.320281	0.269258	-0.11009	-0.455346	-0.249714	-0.181602	-0.266711	-0.543719	-0.100718	-0.501852	-0.295713	-0.282218	-0.348465	-0.177604	-0.322707	-0.613848	-0.582597	-0.109362	-0.478223	-0.336598	-0.0397178	-0.0922363	-0.146594	-0.436347	-0.228226	-0.118867	-0.482969	-0.331224
193	-0.447541	-0.172034	-0.250058	-0.736559	-0.0781445	-0.24867	-0.0652956	-0.582233	-0.299253	-0.217301	-0.492899	-0.389639	0.139954	0.287648	0.286189	-0.183905	0.424361	0.905439	0.572189	0.21953	-0.00757111	0.57053	0.400318	-0.159806	-0.413114	0.04957	-0.116422	-0.2124	-0.24047	-0.12846	-0.43767	-0.24942	-0.104965	-0.173183	-0.135432	-0.329359	-0.507629	-0.135372	-0.168255	-0.416006	-0.208382	-0.0314602	-0.139127	-0.0703415	-0.428124	-0.0990358	-0.196801	-0.353718	-0.195678
194	-0.398355	-0.0557301	-0.286999	-0.702278	-0.16094	-0.00148712	-0.169225	-0.561996	-0.347034	-0.148013	-0.59781	-0.51243	0.0971355	0.420891	0.138246	-0.182598	0.35857	0.714607	0.469246	-0.0692217	-0.185412	0.666778	0.245378	-0.214523	-0.319882	0.0548544	-0.129242	-0.341088	-0.309222	-0.183203	-0.495487	-0.166127	-0.403712	-0.2329	-0.0452609	-0.502012	-0.301411	-0.0281467	-0.239149	-0.508788	-0.0911657	-0.159203	-0.0020168	-0.0460896	-0.369901	-0.0858455	-0.199735	-0.154467	-0.177715
195	-0.507169	-0.105427	-0.28794	-0.682997	-0.311735	0.0696954	-0.285155	-0.667758	-0.587814	-0.240726	-0.70072	-0.729221	0.118317	0.293134	0.0733035	-0.173291	0.185779	0.667775	0.245303	-0.155973	-0.205253	0.425027	0.146439	-0.27024	-0.347651	-0.0298611	-0.369062	-0.497777	-0.465973	-0.197945	-0.403305	-0.302833	-0.389459	-0.319618	-0.14609	-0.563665	-0.361193	-0.241922	-0.394043	-0.722571	-0.21395	-0.371945	-0.0789071	-0.360838	-0.498679	-0.516655	-0.328669	-0.343216	-0.299919
[truncated: 646 more rows]
[truncated: 52 more columns]

## Sheet: Fig 2 c
Wavelength (nm)	WT	CahB	ccaA	ccaA CahB	WT	CahB	ccaA	ccaA CahB	WT	CahB	ccaA	ccaA CahB	WT1	CahB1	ccaA1	ccaA-CahB1	WT2	CahB2	ccaA2	ccaA-CahB2	WT3	CahB3	ccaA3	ccaA-CahB3	WT-Av	CahB-Av	ccaA-Av	ccaA-CahB-Av
[truncated: 651 more rows]
[truncated: 10 more columns]

## Sheet: Fig 2 d
Fo raw data											QY_max
[truncated: 54 more rows]

## Sheet: Fig 3 a
Wavelength (nm)	WT T	WT S	WT P	WT SP	WT PP	CahB T	CahB S	CahB P	CahB PS	CahB PP	ccaA T	ccaA S	ccaA P	ccaA PS	ccaA PP	ccaA-CahB T	ccaA-CahB S	ccaA-CahB P	ccaA-CahB PS	ccaA-CahB PP	WT T	WT S	WT P	WT SP	WT PP	CahB T	CahB S	CahB P	CahB PS	CahB PP	ccaA T	ccaA S	ccaA P	ccaA PS	ccaA PP	ccaA-CahB T	ccaA-CahB S	ccaA-CahB P	ccaA-CahB PS	ccaA-CahB PP	WT T	WT S	WT P	WT SP	WT PP	CahB T	CahB S	CahB P	CahB PS
[truncated: 651 more rows]
[truncated: 36 more columns]

[truncated: 2 more sheets: Fig 3 b, c, Fig 3 d]
